# Supplementary material for: Population Genomics of the “Arcanum” Species Group in Wild Tomatoes: Evidence for Separate Origins of Two Self-Compatible Lineages
Source: Front Plant Sci. 2021 Mar 19;12:624442. doi: 10.3389/fpls.2021.624442 (PMC8018279; doi:10.3389/fpls.2021.624442)
Supplement: Supplementary file 1 [file Table_1.XLSX]

## Sheet: TGRC accessions sequenced
Supplementary Table S1. List of sequenced TGRC accessions with details on their geographic origin, mating system, and read mapping efficiency. Three accessions with text in red font signal problems with either TGRC information on collection site, or wrongly placed group membership in Peralte et al. (2008).
TGRC accession	Species (Solanum)	Collection site	Site Details	Department/Province	Country	Latitude	Longitude	Mating system	Elevation (m)	TGRC comments or author comments (red)	Remarks	raw reads	mapped reads	mapping efficiency
LA0247	S. neorickii	Chavinillo		Huanuco	Peru	-9.78333	-76.5833	autogamous SC	2100			6536459	5379918	82.31%
LA0378	S. arcanum	Cascas	in town	Cajamarca	Peru	-7.47972	-78.8178	SI	1200	moderately hairy, like Otuzco	"arcanum south"	3507568	2584784	73.69%
LA0407	S. habrochaites	Mirador, Guayaquil	hilltop above city	Guayas	Ecuador	-2.18056	-79.8836	facultative SC	70	forma glabratum	NA	14626476	12590361	86.08%
LA0441	S. arcanum	Cerro Campana	west of PanAm Highway	La Libertad	Peru	-7.99139	-79.1036	SI	350		lomas	10514980	8453894	80.40%
LA1032	S. arcanum	Aricapampa	1 km below Aricapampa	La Libertad	Peru	-7.80833	-77.7125	SI	2600		maranon	3160542	2470507	78.17%
LA1306	S. chmielewskii	Tambo	1 km east of Tambo	Ayacucho	Peru	-12.95	-74.0167	facultative SC	3100	very steep arid roadbank		4208413	3244661	77.10%
LA1317	S. chmielewskii	Hacienda Pajonal	16 km south of Ocros	Ayacucho	Peru	-13.4167	-73.8417	facultative SC	2610			7128758	6228287	87.37%
LA1318	S. chmielewskii	Auquibamba		Apurimac	Peru	-13.6833	-72.9583	facultative SC	2100	large pop of over 100 plants		12936286	10994810	84.99%
LA1321	S. neorickii	Curahuasi	7.5 km south of Curahuasi	Apurimac	Peru	-13.55	-72.75	autogamous SC	2300	moist situation		11156206	9218787	82.63%
LA1329	S. neorickii	Yaca		Apurimac	Peru	-13.8583	-73.0167	autogamous SC	2100			3908002	3131960	80.14%
LA1330	S. chmielewskii	Chalhuanca		Apurimac	Peru	-14.3	-73.2333	facultative SC	2310			5543690	4498958	81.15%
LA1394	S. arcanum	Balsas-Rio Utcubamba	Bagua-Nazareth, 30 km	Amazonas	Peru	-5.54619	-78.5413	SI	unknown	wrong description at TGRC?	maranon	8679953	7608225	87.65%
LA1395	S. arcanum	Chachapoyas	Balsas-Cerros Calla Calla	Amazonas	Peru	-6.787	-77.814	SI	unknown	wrong description at TGRC?	maranon	5231767	4133267	79.00%
LA1626	S. arcanum	Mouth of Rio Rupac	junction with Rio Maranon	Ancash	Peru	-8.50833	-77.3667	SI	1700		maranon	7414543	6420110	86.59%
LA1708	S. arcanum	Chamaya-to-Jaén	south of Jaén	Cajamarca	Peru	-5.8	-78.7833	SI/SC?	700	Chomaya-Cuyca race (Rick 1986)	maranon	9337599	8017378	85.86%
LA1716	S. neorickii	Huancabamba		Piura	Peru	-5.28333	-79.475	autogamous SC	2500			9621811	7857800	81.67%
LA1718	S. habrochaites	Huancabamba		Piura	Peru	-5.23333	-79.45	SI	unknown			6472897	5201263	80.35%
LA1984	S. arcanum	Otuzco	2 km east of town	La Libertad	Peru	-7.9	-78.55	SI	2800	2008 monograph (Peralta): maranon	"arcanum south"	8943489	7220486	80.73%
LA2113	S. neorickii	La Toma	7 km on road to Loja	Loja	Ecuador	-4	-79.29	autogamous SC	1300	sympatric with S. pimpinellifolium		3816103	3052712	80.00%
LA2133	S. neorickii	Ona	17 km north of Ona	Azuay	Ecuador	-3.4	-79.1833	autogamous SC	1980	typical "minutum"		6181096	5013053	81.10%
LA2152	S. arcanum	San Juan 1	2 km below town, 140 from PanAm	Cajamarca	Peru	-7.29167	-78.5083	SI	2150	"typical humifusum"	humifusum	14622664	12843680	87.83%
LA2153	S. arcanum	San Juan 2	11 km east of San Juan	Cajamarca	Peru	-7.25583	-78.485	SI	2800	typical humifusum	humifusum	8520453	7378329	86.60%
LA2157	S. arcanum	Tunel Chotano	23 km north of Chota	Cajamarca	Peru	-6.50583	-78.8089	facultative SC	1600	Chotano race (Rick 1986)	chotano	11945670	9653852	80.81%
LA2163	S. arcanum	Cochabamba-Yamaluc	2-5 km north of Cochabamba	Cajamarca	Peru	-6.49444	-78.8983	SI	1800-1900	Chotano race (Rick 1986)	chotano	4849074	3827813	78.94%
LA2172	S. arcanum	Cuyca	km 161 Olmos-Bagua (Cabramayo)	Cajamarca	Peru	-6.01667	-78.9333	SI/SC?	750	"Maranon type"	maranon	3672896	2866595	78.05%
LA2185	S. arcanum	Pongo de Rentema	"gap" cut by Rio Maranon	Amazonas	Peru	-5.51222	-78.55	SI	400	"distinctive race", Bagua-type	maranon	7192834	5806405	80.72%
LA2190	S. neorickii	Tialango	km 86, Bagua-Chachapoyas road	Amazonas	Peru	-6.1	-77.9	autogamous SC	920	typical neorickii, no exsertion		4629969	3714253	80.22%
LA2198	S. neorickii	Chachapoyas East	7-9 km east of Chachapoyas	Amazonas	Peru	-6.275	-77.8167	autogamous SC	1900-2100	typical amazonas neorickii		9660651	8007221	82.88%
LA2325	S. neorickii	Above Balsas	21 km northeast of Balsas	Amazonas	Peru	-6.84111	-77.9539	autogamous SC	2000	typical amazonas neorickii		10544708	8288137	78.60%
LA2330	S. arcanum	Chagual	3 km above Maranon bridge	La Libertad	Peru	-7.82417	-77.6544	SI	1700	"Maranon type"	maranon	7288682	5866292	80.48%
LA2614	S. neorickii	San Rafael	Rio Huallaya drainage	Huanuco	Peru	-10.3333	-76.1833	autogamous SC	2680			9590445	7644538	79.71%
LA2650	S. habrochaites	Ayabaca	Carrizo, 37 km from Ayabaca	Piura	Peru	-4.63	-79.95	SI	800			7689641	6670961	86.75%
LA2663	S. chmielewskii	Tujtohaiya	Upper Apurimac	Cusco	Peru	-13.6956	-71.9942	facultative SC	2500			3683482	2977404	80.83%
LA2695	S. chmielewskii	Chihuanpampa	4 km above Pillpinto	Cusco	Peru	-13.9572	-71.7617	facultative SC	2300			7248876	6196076	85.48%
LA3643	S. chmielewskii	Colcha	slopes facing Rio Paruro	Cusco	Peru	-13.85	-71.82	facultative SC	3100	stigma exserted 1 mm		12292256	10673977	86.83%
LA3644	S. chmielewskii	Puente Tincoj	slopes above Rio Apurimac	Cusco	Peru	-13.83	-71.95	facultative SC	2600	stigma exserted 1 mm		8321679	6832431	82.10%
LA3648	S. chmielewskii	Huallapachaca	between Huall. and Cotabambas	Apurimac	Peru	-13.52	-72.9	facultative SC	2500-2700	stigma exsertion 0-1 mm		6360494	4939854	77.66%
LA3653	S. chmielewskii	Matara	5 km south of Matara	Apurimac	Peru	-13.78	-72.83	facultative SC	2230	large flowers, exsertion 1 mm		6491085	5580252	85.97%
LA3655	S. neorickii	Casinchihua-Chacoche	between these towns	Apurimac	Peru	-13.93	-73.02	autogamous SC	2300-2400			3527416	2602211	73.77%
LA3658	S. chmielewskii	Colcabamba	4 km above Colcabamba	Apurimac	Peru	-13.48	-73.56	facultative SC	2500	large flowers, exsertion ??		4924677	4020218	81.63%
LA3662	S. chmielewskii	Huancarpuquio	18-20 km west of Casinchihua	Apurimac	Peru	-13.92	-73.15	facultative SC	2250			10646016	8752320	82.21%
LA4316	S. arcanum	Kuntur Wasi	15 km north of Chilete	Cajamarca	Peru	-7.17	-78.83	SI	2260		humifusum	6261087	4690454	74.91%
