# Supplementary material for: Population Genomics of the “Arcanum” Species Group in Wild Tomatoes: Evidence for Separate Origins of Two Self-Compatible Lineages
Source: Front Plant Sci. 2021 Mar 19;12:624442. doi: 10.3389/fpls.2021.624442 (PMC8018279; doi:10.3389/fpls.2021.624442)
Supplement: Supplementary file 2 [file Table_2.XLSX]

## Sheet: All crosses
Supplementary Table S2. List of all crosses performed within Solanum arcanum. Capital letters following the TGRC accession numbers (LAxxxx) refer to individual plants.
Abbreviations not used in the main text: 'humi', var. humifusum; 'chotano', var. chotano; 'lomas', var. lomas
Accessions crossed	Maternal group	Paternal group	Maternal ID	Paternal ID	n fruits	Prop. viable seeds
LA2185A-LA1394A	maraN	maraN	LA2185A	LA1394A	1	0.986111
LA2185A-LA1394A	maraN	maraN	LA2185A	LA1394A	2	0.9125
LA2185A-LA1394A	maraN	maraN	LA2185A	LA1394A	3	0.974359
LA2185A-LA1394A	maraN	maraN	LA2185A	LA1394A	4	0.969231
LA2185A-LA2172B	maraN	maraN	LA2185A	LA2172B	1	0.975309
LA2185A-LA1708B	maraN	maraN	LA2185A	LA1708B	1	0.942029
LA2185A-LA1708B	maraN	maraN	LA2185A	LA1708B	2	1
LA2185A-LA1708B	maraN	maraN	LA2185A	LA1708B	3	0.984848
LA2185A-LA1708B	maraN	maraN	LA2185A	LA1708B	4	1
LA2185A-LA1626M	maraN	maraS	LA2185A	LA1626M	1	1
LA2185N-LA2172B	maraN	maraN	LA2185N	LA2172B	1	1
LA2185N-LA2172B	maraN	maraN	LA2185N	LA2172B	2	0.972603
LA2185N-LA2172B	maraN	maraN	LA2185N	LA2172B	3	1
LA2185N-LA2172B	maraN	maraN	LA2185N	LA2172B	4	1
LA2185A-LA1626B	maraN	maraS	LA2185A	LA1626B	1	0.986486
LA2185A-LA1626B	maraN	maraS	LA2185A	LA1626B	2	0.985714
LA2185A-LA1626B	maraN	maraS	LA2185A	LA1626B	3	0.960526
LA2185A-LA1626B	maraN	maraS	LA2185A	LA1626B	4	0.984127
LA2185N-LA2172B	maraN	maraN	LA2185N	LA2172B	1	0.985075
LA2185N-LA2172B	maraN	maraN	LA2185N	LA2172B	2	1
LA2185A-LA2172B	maraN	maraN	LA2185A	LA2172B	2	0.945205
LA2185A-LA2172B	maraN	maraN	LA2185A	LA2172B	3	0.983607
LA2185A-LA2172B	maraN	maraN	LA2185A	LA2172B	4	0.969697
LA2185A-LA1395A	maraN	maraN	LA2185A	LA1395A	1	0.986301
LA2185A-LA1395A	maraN	maraN	LA2185A	LA1395A	2	0.970588
LA2185A-LA1395A	maraN	maraN	LA2185A	LA1395A	3	0.969697
LA2185A-LA1395A	maraN	maraN	LA2185A	LA1395A	4	1
LA2185A-LA1626M	maraN	maraS	LA2185A	LA1626M	2	0.975
LA2185A-LA1626M	maraN	maraS	LA2185A	LA1626M	2	0.909091
LA2185A-LA1626M	maraN	maraS	LA2185A	LA1626M	3	1
LA2185A-LA1626M	maraN	maraS	LA2185A	LA1626M	4	1
LA2185A-LA1626M	maraN	maraS	LA2185A	LA1626M	5	0.967742
LA2185A-LA1708B	maraN	maraN	LA2185A	LA1708B	5	0.933333
LA2185A-LA1708B	maraN	maraN	LA2185A	LA1708B	6	0.810345
LA2185N-LA2185A	maraN	maraN	LA2185N	LA2185A	1	1
LA2185N-LA2185A	maraN	maraN	LA2185N	LA2185A	5	1
LA2185N-LA2172B	maraN	maraN	LA2185N	LA2172B	5	1
LA2185N-LA2172B	maraN	maraN	LA2185N	LA2172B	6	1
LA2185N-LA2172B	maraN	maraN	LA2185N	LA2172B	7	1
LA2185N-LA2172B	maraN	maraN	LA2185N	LA2172B	8	0.942308
LA2185A-LA1626B	maraN	maraS	LA2185A	LA1626B	1	1
LA2185A-LA1626B	maraN	maraS	LA2185A	LA1626B	2	0.961039
LA2185A-LA1626B	maraN	maraS	LA2185A	LA1626B	5	1
LA2185A-LA1626B	maraN	maraS	LA2185A	LA1626B	6	0.964912
LA2185A-LA2172B	maraN	maraN	LA2185A	LA2172B	1	0.975309
LA2185A-LA1626B	maraN	maraS	LA2185A	LA1626B	1	0.966667
LA2185A-LA1626B	maraN	maraS	LA2185A	LA1626B	2	0.933333
LA2185A-LA1626B	maraN	maraS	LA2185A	LA1626B	3	0.982456
LA2185A-LA1626B	maraN	maraS	LA2185A	LA1626B	4	1
LA2172B-LA2185A	maraN	maraN	LA2172B	LA2185A	1	0.943396
LA2172B-LA2185A	maraN	maraN	LA2172B	LA2185A	2	0.982456
LA2185N-LA2172B	maraN	maraN	LA2185N	LA2172B	3	1
LA2185N-LA2172B	maraN	maraN	LA2185N	LA2172B	4	0.984615
LA2185A-LA2172B	maraN	maraN	LA2185A	LA2172B	5	0.967742
LA2185N-LA1394A	maraN	maraN	LA2185N	LA1394A	1	0.983607
LA2185N-LA1394A	maraN	maraN	LA2185N	LA1394A	2	0.980392
LA2185N-LA1394A	maraN	maraN	LA2185N	LA1394A	3	0.961538
LA2185N-LA1394A	maraN	maraN	LA2185N	LA1394A	4	1
LA2185N-LA1394A	maraN	maraN	LA2185N	LA1394A	5	1
LA2185N-LA1394A	maraN	maraN	LA2185N	LA1394A	6	1
LA2185A-LA1626B	maraN	maraS	LA2185A	LA1626B	1	1
LA2185A-LA1626B	maraN	maraS	LA2185A	LA1626B	2	1
LA2185A-LA1626M	maraN	maraS	LA2185A	LA1626M	3	0.923077
LA2185N-LA2185A	maraN	maraN	LA2185N	LA2185A	2	0.973684
LA2185N-LA2185A	maraN	maraN	LA2185N	LA2185A	3	0.986111
LA2185N-LA2185A	maraN	maraN	LA2185N	LA2185A	4	1
LA2185N-LA2185A	maraN	maraN	LA2185N	LA2185A	6	1
LA2185N-LA2185A	maraN	maraN	LA2185N	LA2185A	7	1
LA1394A-LA1708B	maraN	maraN	LA1394A	LA1708B	1	0.984615
LA1394A-LA1708B	maraN	maraN	LA1394A	LA1708B	2	0.980769
LA1394A-LA1708B	maraN	maraN	LA1394A	LA1708B	3	0.983871
LA1394A-LA1708B	maraN	maraN	LA1394A	LA1708B	4	1
LA2185A-LA1626B	maraN	maraS	LA2185A	LA1626B	3	1
LA2185A-LA1626B	maraN	maraS	LA2185A	LA1626B	4	1
LA2185A-LA1626B	maraN	maraS	LA2185A	LA1626B	5	0.982143
LA2185A-LA1626B	maraN	maraS	LA2185A	LA1626B	6	0.965517
LA1626B-LA2185A	maraS	maraN	LA1626B	LA2185A	1	0.847826
LA1626B-LA2185A	maraS	maraN	LA1626B	LA2185A	2	0.829268
LA1626B-LA2185A	maraS	maraN	LA1626B	LA2185A	5	0.826923
LA1626B-LA2185A	maraS	maraN	LA1626B	LA2185A	6	0.693878
LA2185A-LA2172B	maraN	maraN	LA2185A	LA2172B	2	0.986667
LA2185A-LA1626B	maraN	maraS	LA2185A	LA1626B	1	1
LA2185A-LA1626B	maraN	maraS	LA2185A	LA1626B	2	1
LA2172B-LA2185A	maraN	maraN	LA2172B	LA2185A	3	1
LA2172B-LA2185A	maraN	maraN	LA2172B	LA2185A	4	0.960784
LA2172B-LA2185A	maraN	maraN	LA2172B	LA2185A	5	1
LA2172B-LA2185A	maraN	maraN	LA2172B	LA2185A	6	0.955556
LA2172B-LA2185A	maraN	maraN	LA2172B	LA2185A	7	0.964912
LA2172B-LA2185A	maraN	maraN	LA2172B	LA2185A	8	0.980392
LA2185A-LA2172B	maraN	maraN	LA2185A	LA2172B	6	0.943396
LA2185A-LA2172B	maraN	maraN	LA2185A	LA2172B	7	0.9
LA1394A-LA1395A	maraN	maraN	LA1394A	LA1395A	1	0.979167
LA1394A-LA1395A	maraN	maraN	LA1394A	LA1395A	2	0.982143
LA1394A-LA1395A	maraN	maraN	LA1394A	LA1395A	3	0.983051
LA2185A-LA1395A	maraN	maraN	LA2185A	LA1395A	1	0.966667
LA2185A-LA1395A	maraN	maraN	LA2185A	LA1395A	2	0.884615
LA2185A-LA1395A	maraN	maraN	LA2185A	LA1395A	3	0.9375
LA2185A-LA1395A	maraN	maraN	LA2185A	LA1395A	4	1
LA2185A-LA1395A	maraN	maraN	LA2185A	LA1395A	5	1
LA2185A-LA1626M	maraN	maraS	LA2185A	LA1626M	1	0.921569
LA2185A-LA1626M	maraN	maraS	LA2185A	LA1626M	4	0.795455
LA2185A-LA1626M	maraN	maraS	LA2185A	LA1626M	6	1
LA1394A-LA2185A	maraN	maraN	LA1394A	LA2185A	2	1
LA1394A-LA2185A	maraN	maraN	LA1394A	LA2185A	3	1
LA1394A-LA2185A	maraN	maraN	LA1394A	LA2185A	4	1
LA1626B-LA2185A	maraS	maraN	LA1626B	LA2185A	3	0.8
LA1626B-LA2185A	maraS	maraN	LA1626B	LA2185A	7	0.722222
LA1626B-LA2185A	maraS	maraN	LA1626B	LA2185A	8	0.775
LA1394A-LA1626B	maraN	maraS	LA1394A	LA1626B	1	0.975309
LA1394A-LA1626B	maraN	maraS	LA1394A	LA1626B	2	0.955224
LA2185A-LA1626B	maraN	maraS	LA2185A	LA1626B	3	1
LA2185A-LA1626B	maraN	maraS	LA2185A	LA1626B	4	1
LA2172B-LA1395A	maraN	maraN	LA2172B	LA1395A	1	1
LA1626B-LA1395A	maraS	maraN	LA1626B	LA1395A	1	0.848485
LA1626B-LA1395A	maraS	maraN	LA1626B	LA1395A	1	0.805556
LA1626B-LA1395A	maraS	maraN	LA1626B	LA1395A	2	0.810811
LA1626B-LA1395A	maraS	maraN	LA1626B	LA1395A	3	0.918919
LA1394A-LA2172B	maraN	maraN	LA1394A	LA2172B	1	1
LA1394A-LA2172B	maraN	maraN	LA1394A	LA2172B	2	1
LA1626B-LA2172B	maraS	maraN	LA1626B	LA2172B	1	0.829268
LA1394A-LA1626M	maraN	maraS	LA1394A	LA1626M	3	1
LA1394A-LA1708B	maraN	maraN	LA1394A	LA1708B	1	0.957447
LA1394A-LA1708B	maraN	maraN	LA1394A	LA1708B	2	0.980769
LA1394A-LA1708B	maraN	maraN	LA1394A	LA1708B	4	0.962264
LA1394A-LA1708B	maraN	maraN	LA1394A	LA1708B	3	0.966667
LA1394A-LA1708B	maraN	maraN	LA1394A	LA1708B	5	1
LA1394A-LA1708B	maraN	maraN	LA1394A	LA1708B	6	0.98
LA1394A-LA1626M	maraN	maraS	LA1394A	LA1626M	1	1
LA1626B-LA2185A	maraS	maraN	LA1626B	LA2185A	4	0.916667
LA1394A-LA2172B	maraN	maraN	LA1394A	LA2172B	1	0.980769
LA1394A-LA1708B	maraN	maraN	LA1394A	LA1708B	1	0.955556
LA1394A-LA1708B	maraN	maraN	LA1394A	LA1708B	1	0.983333
LA1394A-LA1708B	maraN	maraN	LA1394A	LA1708B	2	0.984375
LA1394A-LA1708B	maraN	maraN	LA1394A	LA1708B	3	0.984127
LA1394A-LA1708B	maraN	maraN	LA1394A	LA1708B	4	1
LA1394A-LA1626B	maraN	maraS	LA1394A	LA1626B	3	0.953846
LA1394A-LA2185N	maraN	maraN	LA1394A	LA2185N	1	0.956522
LA1394A-LA2185N	maraN	maraN	LA1394A	LA2185N	2	1
LA1626M-LA1626B	maraS	maraS	LA1626M	LA1626B	1	0.956522
LA1626M-LA1708B	maraS	maraN	LA1626M	LA1708B	1	0.777778
LA1626M-LA1708B	maraS	maraN	LA1626M	LA1708B	2	0.818182
LA1626M-LA2185N	maraS	maraN	LA1626M	LA2185N	1	0.923077
LA1626M-LA2185N	maraS	maraN	LA1626M	LA2185N	2	0.9
LA1626M-LA2172B	maraS	maraN	LA1626M	LA2172B	1	1
LA1626M-LA2172B	maraS	maraN	LA1626M	LA2172B	2	1
LA1626M-LA2172B	maraS	maraN	LA1626M	LA2172B	3	1
LA1626M-LA2172B	maraS	maraN	LA1626M	LA2172B	4	1
LA1626B-LA2185N	maraS	maraN	LA1626B	LA2185N	1	0.862069
LA1626B-LA2185N	maraS	maraN	LA1626B	LA2185N	2	0.806452
LA1626B-LA1394A	maraS	maraN	LA1626B	LA1394A	1	0.961538
LA1626B-LA1394A	maraS	maraN	LA1626B	LA1394A	2	0.75
LA1626B-LA1394A	maraS	maraN	LA1626B	LA1394A	3	0.793103
LA1626B-LA1394A	maraS	maraN	LA1626B	LA1394A	5	0.764706
LA1394A-LA1395A	maraN	maraN	LA1394A	LA1395A	1	1
LA1394A-LA1395A	maraN	maraN	LA1394A	LA1395A	2	1
LA1394A-LA1395A	maraN	maraN	LA1394A	LA1395A	3	0.960784
LA2172B-LA1395A	maraN	maraN	LA2172B	LA1395A	2	1
LA2172B-LA1395A	maraN	maraN	LA2172B	LA1395A	3	1
LA1626B-LA1394A	maraS	maraN	LA1626B	LA1394A	1	1
LA1626B-LA2172B	maraS	maraN	LA1626B	LA2172B	1	1
LA1626B-LA1394A	maraS	maraN	LA1626B	LA1394A	1	0.894737
LA1394A-LA2172B	maraN	maraN	LA1394A	LA2172B	3	0.939394
LA1394A-LA2172B	maraN	maraN	LA1394A	LA2172B	4	0.904762
LA1394A-LA2172B	maraN	maraN	LA1394A	LA2172B	5	0.933333
LA1394A-LA2172B	maraN	maraN	LA1394A	LA2172B	6	1
LA1394A-LA2172B	maraN	maraN	LA1394A	LA2172B	7	1
LA1626B-LA2172B	maraS	maraN	LA1626B	LA2172B	2	0.961538
LA1626B-LA2172B	maraS	maraN	LA1626B	LA2172B	3	0.888889
LA1394A-LA1626M	maraN	maraS	LA1394A	LA1626M	1	0.96
LA1394A-LA1626M	maraN	maraS	LA1394A	LA1626M	2	1
LA1394A-LA1626M	maraN	maraS	LA1394A	LA1626M	3	0.94
LA1394A-LA1626M	maraN	maraS	LA1394A	LA1626M	4	1
LA1394A-LA1626M	maraN	maraS	LA1394A	LA1626M	4	1
LA1394A-LA2185A	maraN	maraN	LA1394A	LA2185A	1	0.976744
LA1394A-LA2185A	maraN	maraN	LA1394A	LA2185A	2	0.97619
LA1394A-LA1626M	maraN	maraS	LA1394A	LA1626M	2	0.924528
LA1394A-LA2172B	maraN	maraN	LA1394A	LA2172B	2	0.487805
LA1394A-LA1626B	maraN	maraS	LA1394A	LA1626B	4	0.6
LA1394A-LA2185N	maraN	maraN	LA1394A	LA2185N	3	0.884615
LA1626M-LA1626B	maraS	maraS	LA1626M	LA1626B	2	0.882353
LA1626M-LA1626B	maraS	maraS	LA1626M	LA1626B	3	1
LA1626M-LA1708B	maraS	maraN	LA1626M	LA1708B	3	0.928571
LA1626M-LA2185N	maraS	maraN	LA1626M	LA2185N	3	0.818182
LA1626M-LA2185N	maraS	maraN	LA1626M	LA2185N	4	1
LA1394A-LA1626M	maraN	maraS	LA1394A	LA1626M	1	1
LA1626B-LA2185N	maraS	maraN	LA1626B	LA2185N	3	0.888889
LA1626B-LA1394A	maraS	maraN	LA1626B	LA1394A	4	1
LA1626B-LA1394A	maraS	maraN	LA1626B	LA1394A	6	0.727273
LA1394A-LA1626M	maraN	maraS	LA1394A	LA1626M	1	0.956522
LA1394A-LA2185A	maraN	maraN	LA1394A	LA2185A	3	0.977273
LA1394A-LA2185A	maraN	maraN	LA1394A	LA2185A	4	1
LA1626M-LA2185A	maraS	maraN	LA1626M	LA2185A	1	1
LA1626M-LA2185A	maraS	maraN	LA1626M	LA2185A	1	1
LA1394A-LA2185N	maraN	maraN	LA1394A	LA2185N	4	0.826087
LA1626M-LA1626B	maraS	maraS	LA1626M	LA1626B	4	1
LA1626M-LA1708B	maraS	maraN	LA1626M	LA1708B	4	0.875
LA1394A-LA1626M	maraN	maraS	LA1394A	LA1626M	2	0.810811
LA1626M-LA2185A	maraS	maraN	LA1626M	LA2185A	2	1
LA1626M-LA2185A	maraS	maraN	LA1626M	LA2185A	2	1
LA1626M-LA2185A	maraS	maraN	LA1626M	LA2185A	3	1
LA1394A-LA1626M	maraN	maraS	LA1394A	LA1626M	2	1
LA1626B-LA1394A	maraS	maraN	LA1626B	LA1394A	2	1
LA1626B-LA1394A	maraS	maraN	LA1626B	LA1394A	2	1
LA1626M-LA2185A	maraS	maraN	LA1626M	LA2185A	3	1
LA1626M-LA2185A	maraS	maraN	LA1626M	LA2185A	4	1
LA1626M-LA2185A	maraS	maraN	LA1626M	LA2185A	1	1
LA1626M-LA2185A	maraS	maraN	LA1626M	LA2185A	2	1
LA1626M-LA2185A	maraS	maraN	LA1626M	LA2185A	3	1
LA1626M-LA2185A	maraS	maraN	LA1626M	LA2185A	4	1
LA1626B-LA1394A	maraS	maraN	LA1626B	LA1394A	3	1
LA1626M-LA2172B	maraS	maraN	LA1626M	LA2172B	na	NA
LA1626M-LA2172B	maraS	maraN	LA1626M	LA2172B	na	NA
LA1626M-LA1708B	maraS	maraN	LA1626M	LA1708B	na	NA
LA2185N-LA1394A	maraN	maraN	LA2185N	LA1394A	na	NA
LA1394A-LA1626B	maraN	maraS	LA1394A	LA1626B	na	NA
LA1626B-LA2172B	maraS	maraN	LA1626B	LA2172B	na	NA
LA2185A-LA1395A	maraN	maraN	LA2185A	LA1395A	na	NA
LA2185B-LA1708B	maraN	maraN	LA2185B	LA1708B	1	0.843137
LA2185B-LA1708B	maraN	maraN	LA2185B	LA1708B	2	1
LA1395A-LA2163A	maraN	chotano	LA1395A	LA2163A	1	0
LA1395A-LA2163A	maraN	chotano	LA1395A	LA2163A	2	0
LA1708B-LA2163A	maraN	chotano	LA1708B	LA2163A	1	0
LA1708B-LA2163A	maraN	chotano	LA1708B	LA2163A	2	0
LA2185B-LA2163A	maraN	chotano	LA2185B	LA2163A	1	0.180328
LA2185B-LA2163A	maraN	chotano	LA2185B	LA2163A	2	0.306122
LA2185B-LA2163A	maraN	chotano	LA2185B	LA2163A	3	0.224138
LA2172B-LA1708B	maraN	maraN	LA2172B	LA1708B	1	0.121951
LA2172B-LA1708B	maraN	maraN	LA2172B	LA1708B	2	0.515152
LA2163A-LA2185B	chotano	maraN	LA2163A	LA2185B	1	0
LA2163A-LA2185B	chotano	maraN	LA2163A	LA2185B	2	0
LA2163A-LA1708B	chotano	maraN	LA2163A	LA1708B	1	0
LA2163A-LA1708B	chotano	maraN	LA2163A	LA1708B	2	0
LA2185B-LA1708B	maraN	maraN	LA2185B	LA1708B	1	0.0384615
LA2163A-LA1394A	chotano	maraN	LA2163A	LA1394A	1	0
LA2163A-LA1394A	chotano	maraN	LA2163A	LA1394A	2	0
LA2163A-LA1394A	chotano	maraN	LA2163A	LA1394A	3	0
LA2172B-LA1394A	maraN	maraN	LA2172B	LA1394A	1	0.341463
LA2172B-LA1394A	maraN	maraN	LA2172B	LA1394A	2	0.69697
LA1394A-LA2185B	maraN	maraN	LA1394A	LA2185B	1	0.925926
LA1394A-LA2185B	maraN	maraN	LA1394A	LA2185B	2	0.954545
LA1394A-LA2185B	maraN	maraN	LA1394A	LA2185B	3	0.977778
LA1394A-LA2185B	maraN	maraN	LA1394A	LA2185B	4	0.818182
LA1394A-LA2185B	maraN	maraN	LA1394A	LA2185B	5	0.868421
LA1394A-LA2172B	maraN	maraN	LA1394A	LA2172B	1	0.854167
LA1394A-LA2172B	maraN	maraN	LA1394A	LA2172B	2	0
LA1394A-LA2172B	maraN	maraN	LA1394A	LA2172B	3	0.846154
LA1394A-LA2172B	maraN	maraN	LA1394A	LA2172B	4	0.833333
LA1394A-LA2172B	maraN	maraN	LA1394A	LA2172B	5	1
LA1394A-LA1708B	maraN	maraN	LA1394A	LA1708B	1	0.785714
LA1394A-LA1708B	maraN	maraN	LA1394A	LA1708B	2	0.782609
LA1394A-LA1708B	maraN	maraN	LA1394A	LA1708B	3	0.769231
LA1394A-LA1395A	maraN	maraN	LA1394A	LA1395A	1	1
LA1394A-LA1395A	maraN	maraN	LA1394A	LA1395A	2	1
LA1708B-LA2185B	maraN	maraN	LA1708B	LA2185B	1	0.5625
LA1708B-LA2185B	maraN	maraN	LA1708B	LA2185B	2	0.684211
LA1708B-LA2185B	maraN	maraN	LA1708B	LA2185B	3	0.705882
LA1708B-LA2185B	maraN	maraN	LA1708B	LA2185B	4	0.833333
LA1626B-LA0441A	maraS	lomas	LA1626B	LA0441A	1	0
LA1626B-LA0441A	maraS	lomas	LA1626B	LA0441A	2	0
LA1626B-LA2163B	maraS	chotano	LA1626B	LA2163B	1	0.826087
LA1626B-LA2163B	maraS	chotano	LA1626B	LA2163B	2	0.809524
LA2163A-LA0441A	chotano	lomas	LA2163A	LA0441A	1	0
LA2163A-LA0441A	chotano	lomas	LA2163A	LA0441A	2	0
LA2163A-LA0441A	chotano	lomas	LA2163A	LA0441A	3	0
LA2163A-LA0441A	chotano	lomas	LA2163A	LA0441A	4	0
LA2163A-LA0441A	chotano	lomas	LA2163A	LA0441A	5	0
LA2163A-LA1626B	chotano	maraS	LA2163A	LA1626B	1	0
LA2163A-LA1626B	chotano	maraS	LA2163A	LA1626B	2	0
LA2163A-LA1626B	chotano	maraS	LA2163A	LA1626B	3	0
LA2163A-LA1626B	chotano	maraS	LA2163A	LA1626B	4	0
LA2163A-LA1626B	chotano	maraS	LA2163A	LA1626B	5	0
LA2163A-LA1626B	chotano	maraS	LA2163A	LA1626B	6	0
LA1984A-LA2163B	arc_south	chotano	LA1984A	LA2163B	1	0.625
LA1984A-LA2163B	arc_south	chotano	LA1984A	LA2163B	2	0.428571
LA1984A-LA2163B	arc_south	chotano	LA1984A	LA2163B	3	0.285714
LA2163A-LA1708B	chotano	maraN	LA2163A	LA1708B	1	0
LA2163A-LA1708B	chotano	maraN	LA2163A	LA1708B	2	0
LA2163A-LA1984A	chotano	arc_south	LA2163A	LA1984A	1	0
LA2163A-LA1984A	chotano	arc_south	LA2163A	LA1984A	2	0
LA2163A-LA1984A	chotano	arc_south	LA2163A	LA1984A	3	0
LA2185B-LA2185K	maraN	maraN	LA2185B	LA2185K	1	0.925926
LA2185B-LA2185K	maraN	maraN	LA2185B	LA2185K	2	0.893617
LA2163A-LA2172B	chotano	maraN	LA2163A	LA2172B	1	0
LA2163A-LA2172B	chotano	maraN	LA2163A	LA2172B	2	0
LA2163A-LA2172B	chotano	maraN	LA2163A	LA2172B	3	0
LA2163A-LA2172B	chotano	maraN	LA2163A	LA2172B	4	0
LA2185B-LA2185M	maraN	maraN	LA2185B	LA2185M	1	1
LA2185B-LA2185M	maraN	maraN	LA2185B	LA2185M	2	1
LA2185B-LA2185M	maraN	maraN	LA2185B	LA2185M	3	1
LA2185B-LA2185M	maraN	maraN	LA2185B	LA2185M	4	1
LA2185B-LA2185N	maraN	maraN	LA2185B	LA2185N	1	1
LA2185B-LA2185N	maraN	maraN	LA2185B	LA2185N	2	1
LA2185B-LA2185N	maraN	maraN	LA2185B	LA2185N	3	1
LA2185B-LA2185N	maraN	maraN	LA2185B	LA2185N	4	1
LA2185B-LA2185O	maraN	maraN	LA2185B	LA2185O	1	0.783784
LA2172B-LA0441A	maraN	lomas	LA2172B	LA0441A	1	0
LA2172B-LA1708B	maraN	maraN	LA2172B	LA1708B	1	1
LA2172B-LA1708B	maraN	maraN	LA2172B	LA1708B	2	1
LA2172B-LA1708B	maraN	maraN	LA2172B	LA1708B	3	1
LA1708B-LA1626B	maraN	maraS	LA1708B	LA1626B	1	1
LA1708B-LA1626B	maraN	maraS	LA1708B	LA1626B	2	1
LA1708B-LA1626B	maraN	maraS	LA1708B	LA1626B	3	1
LA1708B-LA1626B	maraN	maraS	LA1708B	LA1626B	4	1
LA1708B-LA2152A	maraN	humi	LA1708B	LA2152A	1	0
LA1708B-LA2152A	maraN	humi	LA1708B	LA2152A	2	0
LA1708B-LA2152A	maraN	humi	LA1708B	LA2152A	3	0
LA1708B-LA2152A	maraN	humi	LA1708B	LA2152A	4	0
LA2157A-LA0441A	chotano	lomas	LA2157A	LA0441A	1	0.902439
LA2157A-LA0441A	chotano	lomas	LA2157A	LA0441A	2	0.307692
LA4316A-LA0441A	humi	lomas	LA4316A	LA0441A	1	0.878788
LA4316A-LA0441A	humi	lomas	LA4316A	LA0441A	2	0.962264
LA4316A-LA0441A	humi	lomas	LA4316A	LA0441A	3	0.890909
LA4316A-LA0441A	humi	lomas	LA4316A	LA0441A	4	0.964912
LA4316A-LA0441A	humi	lomas	LA4316A	LA0441A	5	0.83871
LA4316A-LA0441A	humi	lomas	LA4316A	LA0441A	6	0.931034
LA2153A-LA0441A	humi	lomas	LA2153A	LA0441A	1	0.909091
LA2153A-LA0441A	humi	lomas	LA2153A	LA0441A	2	0.948718
LA2153A-LA0441A	humi	lomas	LA2153A	LA0441A	3	0.844444
LA2153A-LA0441A	humi	lomas	LA2153A	LA0441A	4	0.886364
LA2153A-LA0441A	humi	lomas	LA2153A	LA0441A	5	0.911111
LA2153A-LA0441A	humi	lomas	LA2153A	LA0441A	6	0.969697
LA2152A-LA0441A	humi	lomas	LA2152A	LA0441A	1	0.588235
LA2152A-LA0441A	humi	lomas	LA2152A	LA0441A	2	0.515152
LA2152A-LA0441A	humi	lomas	LA2152A	LA0441A	3	0.45098
LA2153A-LA2157A	humi	chotano	LA2153A	LA2157A	1	0.944444
LA2153A-LA2157A	humi	chotano	LA2153A	LA2157A	2	0.90566
LA2153A-LA2157A	humi	chotano	LA2153A	LA2157A	3	0.890909
LA2153A-LA2157A	humi	chotano	LA2153A	LA2157A	4	0.818182
LA2153A-LA2157A	humi	chotano	LA2153A	LA2157A	5	0.95
LA4316A-LA2157A	humi	chotano	LA4316A	LA2157A	1	0.676923
LA4316A-LA2157A	humi	chotano	LA4316A	LA2157A	2	0.859375
LA4316A-LA2157A	humi	chotano	LA4316A	LA2157A	3	0.942857
LA4316A-LA2157A	humi	chotano	LA4316A	LA2157A	4	0.724638
LA4316A-LA2157A	humi	chotano	LA4316A	LA2157A	5	0.867925
LA4316A-LA2157A	humi	chotano	LA4316A	LA2157A	6	0.794872
LA1708B-LA0441A	maraN	lomas	LA1708B	LA0441A	1	0
LA1708B-LA0441A	maraN	lomas	LA1708B	LA0441A	2	0
LA1708B-LA0441A	maraN	lomas	LA1708B	LA0441A	3	0
LA1708B-LA0441A	maraN	lomas	LA1708B	LA0441A	4	0
LA1708B-LA0441A	maraN	lomas	LA1708B	LA0441A	5	0
LA1708B-LA2157A	maraN	chotano	LA1708B	LA2157A	1	0.193548
LA1708B-LA2157A	maraN	chotano	LA1708B	LA2157A	2	0.522727
LA2157A-LA1394A	chotano	maraN	LA2157A	LA1394A	1	0.0555556
LA2157A-LA1394A	chotano	maraN	LA2157A	LA1394A	2	0
LA2157A-LA1394A	chotano	maraN	LA2157A	LA1394A	3	0.20339
LA2157A-LA2163A	chotano	chotano	LA2157A	LA2163A	1	0.781818
LA2152A-LA1394A	humi	maraN	LA2152A	LA1394A	1	0
LA2152A-LA1394A	humi	maraN	LA2152A	LA1394A	2	0
LA2153A-LA1394A	humi	maraN	LA2153A	LA1394A	1	0
LA2153A-LA1394A	humi	maraN	LA2153A	LA1394A	2	0
LA4316A-LA1708B	humi	maraN	LA4316A	LA1708B	1	0
LA4316A-LA1708B	humi	maraN	LA4316A	LA1708B	2	0
LA2152A-LA1626B	humi	maraS	LA2152A	LA1626B	1	0
LA2153A-LA1626B	humi	maraS	LA2153A	LA1626B	1	0
LA2153A-LA1626B	humi	maraS	LA2153A	LA1626B	2	0
LA2153A-LA1626B	humi	maraS	LA2153A	LA1626B	3	0
LA4316A-LA2163A	humi	chotano	LA4316A	LA2163A	1	0.913043
LA4316A-LA2163A	humi	chotano	LA4316A	LA2163A	2	0.166667
LA2157A-LA2172B	chotano	maraN	LA2157A	LA2172B	1	0.111111
LA4316A-LA2172B	humi	maraN	LA4316A	LA2172B	1	0
LA4316A-LA2172B	humi	maraN	LA4316A	LA2172B	2	0
LA2157A-LA2185B	chotano	maraN	LA2157A	LA2185B	1	0.152778
LA2153A-LA1984A	humi	arc_south	LA2153A	LA1984A	1	0.0588235
LA2153A-LA1984A	humi	arc_south	LA2153A	LA1984A	2	0.157895
LA2153A-LA1984A	humi	arc_south	LA2153A	LA1984A	3	0
LA2153A-LA2152A	humi	humi	LA2153A	LA2152A	1	0.666667
LA2153A-LA2152A	humi	humi	LA2153A	LA2152A	2	0.892857
LA2153A-LA2152A	humi	humi	LA2153A	LA2152A	3	0.447368
LA2153A-LA2185B	humi	maraN	LA2153A	LA2185B	1	0
LA2153A-LA2185B	humi	maraN	LA2153A	LA2185B	2	0
LA2153A-LA2185B	humi	maraN	LA2153A	LA2185B	3	0
LA2153A-LA4316A	humi	humi	LA2153A	LA4316A	1	0.888889
LA2153A-LA4316A	humi	humi	LA2153A	LA4316A	2	0.925926
LA2163A-LA2152A	chotano	humi	LA2163A	LA2152A	1	0.867925
LA2163A-LA2152A	chotano	humi	LA2163A	LA2152A	2	0.944444
LA2163A-LA2152A	chotano	humi	LA2163A	LA2152A	3	0.945946
LA2163A-LA2152A	chotano	humi	LA2163A	LA2152A	4	0.888889
LA1394A-LA0441A	maraN	lomas	LA1394A	LA0441A	1	0
LA2163A-LA2153A	chotano	humi	LA2163A	LA2153A	1	0.888889
LA2163A-LA2153A	chotano	humi	LA2163A	LA2153A	2	1
LA2163A-LA2153A	chotano	humi	LA2163A	LA2153A	3	0.363636
LA1984A-LA2157A	arc_south	chotano	LA1984A	LA2157A	1	0
LA1984A-LA2157A	arc_south	chotano	LA1984A	LA2157A	2	0
LA1984A-LA2157A	arc_south	chotano	LA1984A	LA2157A	3	0
LA1394A-LA2152A	maraN	humi	LA1394A	LA2152A	1	0
LA1394A-LA2152A	maraN	humi	LA1394A	LA2152A	2	0
LA1394A-LA2152A	maraN	humi	LA1394A	LA2152A	3	0
LA2163A-LA4316A	chotano	humi	LA2163A	LA4316A	1	0.916667
LA2163A-LA4316A	chotano	humi	LA2163A	LA4316A	2	0.944444
LA2163A-LA4316A	chotano	humi	LA2163A	LA4316A	3	0.777778
LA1394A-LA2153A	maraN	humi	LA1394A	LA2153A	1	0
LA1394A-LA2153A	maraN	humi	LA1394A	LA2153A	2	0
LA1394A-LA2153A	maraN	humi	LA1394A	LA2153A	3	0
LA1394A-LA2153A	maraN	humi	LA1394A	LA2153A	4	0
LA1394A-LA2153A	maraN	humi	LA1394A	LA2153A	5	0
LA1394A-LA2157A	maraN	chotano	LA1394A	LA2157A	1	0
LA1394A-LA2157A	maraN	chotano	LA1394A	LA2157A	2	0
LA2185B-LA2152A	maraN	humi	LA2185B	LA2152A	1	0
LA1394A-LA4316A	maraN	humi	LA1394A	LA4316A	1	0
LA2172B-LA2152A	maraN	humi	LA2172B	LA2152A	1	0
LA2163A-LA0378J	chotano	arc_south	LA2163A	LA0378J	1	0.0526316
LA2163A-LA0378J	chotano	arc_south	LA2163A	LA0378J	2	0.136364
LA1394A-LA0378J	maraN	arc_south	LA1394A	LA0378J	1	0
LA1394A-LA0378J	maraN	arc_south	LA1394A	LA0378J	2	0
LA1708B-LA0378J	maraN	arc_south	LA1708B	LA0378J	1	0
LA0441A-LA0378J	lomas	arc_south	LA0441A	LA0378J	1	0
LA2152L-LA2152J	humi	humi	LA2152L	LA2152J	1	0
LA2152J-LA2152L	humi	humi	LA2152J	LA2152L	1	0.923077
LA2152J-LA2152L	humi	humi	LA2152J	LA2152L	2	0.846154
LA2152J-LA2152L	humi	humi	LA2152J	LA2152L	3	0.846154
LA1984A-LA1626B	arc_south	maraS	LA1984A	LA1626B	1	0.823529
LA2185B-LA1626B	maraN	maraS	LA2185B	LA1626B	1	0.951613
LA2185B-LA1626B	maraN	maraS	LA2185B	LA1626B	2	0.982759
LA2185B-LA1626B	maraN	maraS	LA2185B	LA1626B	3	0.962264
LA2185B-LA1626B	maraN	maraS	LA2185B	LA1626B	4	0.981132
LA2185B-LA1626B	maraN	maraS	LA2185B	LA1626B	5	0.956522
LA2185B-LA1984A	maraN	arc_south	LA2185B	LA1984A	1	0
LA2185B-LA1984A	maraN	arc_south	LA2185B	LA1984A	2	0
LA2185B-LA1984A	maraN	arc_south	LA2185B	LA1984A	3	0
LA2185B-LA1984A	maraN	arc_south	LA2185B	LA1984A	4	0
LA2185B-LA1984A	maraN	arc_south	LA2185B	LA1984A	5	0
LA2185B-LA2172B	maraN	maraN	LA2185B	LA2172B	1	0.958904
LA2185B-LA2172B	maraN	maraN	LA2185B	LA2172B	2	0.985714
LA2185B-LA2172B	maraN	maraN	LA2185B	LA2172B	3	0.854839
LA2185B-LA2172B	maraN	maraN	LA2185B	LA2172B	4	0.942857
LA2185B-LA2172B	maraN	maraN	LA2185B	LA2172B	5	0.885246
LA1394A-LA4316A	maraN	humi	LA1394A	LA4316A	1	0
LA1394A-LA4316A	maraN	humi	LA1394A	LA4316A	2	0
LA1394A-LA4316A	maraN	humi	LA1394A	LA4316A	3	0
LA1394A-LA4316A	maraN	humi	LA1394A	LA4316A	4	0
LA1394A-LA1626B	maraN	maraS	LA1394A	LA1626B	1	0.548387
LA1394A-LA1626B	maraN	maraS	LA1394A	LA1626B	2	0.518519
LA2163A-LA2152J	chotano	humi	LA2163A	LA2152J	1	0.970149
LA2163A-LA2152J	chotano	humi	LA2163A	LA2152J	2	0.854839
LA2163A-LA2152J	chotano	humi	LA2163A	LA2152J	3	0.892308
LA1626B-LA2157A	maraS	chotano	LA1626B	LA2157A	1	0
LA1626B-LA2157A	maraS	chotano	LA1626B	LA2157A	2	0
LA1626B-LA2157A	maraS	chotano	LA1626B	LA2157A	3	0
LA1626B-LA2157A	maraS	chotano	LA1626B	LA2157A	4	0
LA1626B-LA2157A	maraS	chotano	LA1626B	LA2157A	5	0
LA2152J-LA2163A	humi	chotano	LA2152J	LA2163A	1	0.586667
LA2152J-LA2163A	humi	chotano	LA2152J	LA2163A	2	0.708861
LA2152J-LA2163A	humi	chotano	LA2152J	LA2163A	3	0.641791
LA2152J-LA2163A	humi	chotano	LA2152J	LA2163A	4	0.83871
LA2152J-LA2163A	humi	chotano	LA2152J	LA2163A	5	0.619718
LA2152J-LA2163A	humi	chotano	LA2152J	LA2163A	6	0.545455
LA2152J-LA2163A	humi	chotano	LA2152J	LA2163A	7	0.435484
LA2152J-LA4316A	humi	humi	LA2152J	LA4316A	1	0.882353
LA2152J-LA4316A	humi	humi	LA2152J	LA4316A	2	0.928571
LA2152J-LA4316A	humi	humi	LA2152J	LA4316A	3	0.863014
LA2152J-LA4316A	humi	humi	LA2152J	LA4316A	4	0.902778
LA2152J-LA4316A	humi	humi	LA2152J	LA4316A	5	0.946667
LA2152J-LA4316A	humi	humi	LA2152J	LA4316A	6	0.962025
LA2152J-LA1394A	humi	maraN	LA2152J	LA1394A	1	0
LA2152J-LA1394A	humi	maraN	LA2152J	LA1394A	2	0
LA2152J-LA1394A	humi	maraN	LA2152J	LA1394A	3	0
LA2152J-LA1394A	humi	maraN	LA2152J	LA1394A	4	0
LA2152J-LA1394A	humi	maraN	LA2152J	LA1394A	5	0
LA2152J-LA1626B	humi	maraS	LA2152J	LA1626B	1	0
LA2152J-LA1626B	humi	maraS	LA2152J	LA1626B	2	0
LA2152J-LA1626B	humi	maraS	LA2152J	LA1626B	3	0
LA2152J-LA1626B	humi	maraS	LA2152J	LA1626B	4	0
LA2152J-LA1626B	humi	maraS	LA2152J	LA1626B	5	0
LA2152J-LA2185B	humi	maraN	LA2152J	LA2185B	1	0
LA2152J-LA2185B	humi	maraN	LA2152J	LA2185B	2	0
LA2152J-LA2185B	humi	maraN	LA2152J	LA2185B	3	0
LA2152J-LA2185B	humi	maraN	LA2152J	LA2185B	4	0
LA2152J-LA2185B	humi	maraN	LA2152J	LA2185B	5	0
LA2152A-LA4316A	humi	humi	LA2152A	LA4316A	1	0.761905
LA2152A-LA4316A	humi	humi	LA2152A	LA4316A	2	0.769231
LA2152A-LA4316A	humi	humi	LA2152A	LA4316A	3	0.75
LA2157A-LA4316A	chotano	humi	LA2157A	LA4316A	1	0.828125
LA2157A-LA4316A	chotano	humi	LA2157A	LA4316A	2	0.934211
LA2157A-LA2152J	chotano	humi	LA2157A	LA2152J	1	0.673077
LA2157A-LA2152J	chotano	humi	LA2157A	LA2152J	2	0.586207
LA1984A-LA0378J	arc_south	arc_south	LA1984A	LA0378J	1	0.986667
LA1984A-LA0378J	arc_south	arc_south	LA1984A	LA0378J	2	0.941176
LA1984A-LA0378J	arc_south	arc_south	LA1984A	LA0378J	3	0.966292
LA1984A-LA0378J	arc_south	arc_south	LA1984A	LA0378J	4	0.954545
LA1984A-LA4316A	arc_south	humi	LA1984A	LA4316A	1	0.855422
LA1984A-LA4316A	arc_south	humi	LA1984A	LA4316A	2	0.935897
LA1984A-LA4316A	arc_south	humi	LA1984A	LA4316A	3	0.931507
LA1984A-LA2152J	arc_south	humi	LA1984A	LA2152J	1	0.923077
LA1984A-LA2152J	arc_south	humi	LA1984A	LA2152J	2	0.977273
LA1984A-LA2152J	arc_south	humi	LA1984A	LA2152J	3	0.945652
LA1984A-LA2152J	arc_south	humi	LA1984A	LA2152J	4	0.927711
LA1984A-LA2152J	arc_south	humi	LA1984A	LA2152J	5	0.956044
LA1984A-LA2152J	arc_south	humi	LA1984A	LA2152J	6	0.956989
LA1984A-LA2152J	arc_south	humi	LA1984A	LA2152J	7	0.869565
LA1984A-LA2163A	arc_south	chotano	LA1984A	LA2163A	1	0.469388
LA1984A-LA2163A	arc_south	chotano	LA1984A	LA2163A	2	0.43299
LA1984A-LA2163A	arc_south	chotano	LA1984A	LA2163A	3	0.293333
LA1984A-LA1394A	arc_south	maraN	LA1984A	LA1394A	1	0
LA1984A-LA1394A	arc_south	maraN	LA1984A	LA1394A	2	0
LA1984A-LA1394A	arc_south	maraN	LA1984A	LA1394A	3	0
LA1984A-LA1394A	arc_south	maraN	LA1984A	LA1394A	4	0
LA1984A-LA2172B	arc_south	maraN	LA1984A	LA2172B	1	0
LA1984A-LA2172B	arc_south	maraN	LA1984A	LA2172B	2	0
LA1984A-LA2185B	arc_south	maraN	LA1984A	LA2185B	1	0
LA1984A-LA2185B	arc_south	maraN	LA1984A	LA2185B	2	0
LA1984A-LA2185B	arc_south	maraN	LA1984A	LA2185B	3	0
LA1626B-LA4316A	maraS	humi	LA1626B	LA4316A	1	0
LA1626B-LA4316A	maraS	humi	LA1626B	LA4316A	2	0.03125
LA1626B-LA4316A	maraS	humi	LA1626B	LA4316A	3	0.0285714
LA1626B-LA4316A	maraS	humi	LA1626B	LA4316A	4	0
LA1626B-LA4316A	maraS	humi	LA1626B	LA4316A	5	0
LA1626B-LA2152J	maraS	humi	LA1626B	LA2152J	1	0
LA1626B-LA2163A	maraS	chotano	LA1626B	LA2163A	1	0
LA1626B-LA2163A	maraS	chotano	LA1626B	LA2163A	2	0
LA1626B-LA2163A	maraS	chotano	LA1626B	LA2163A	3	0
LA1626B-LA2163A	maraS	chotano	LA1626B	LA2163A	4	0
LA1626B-LA2163A	maraS	chotano	LA1626B	LA2163A	5	0
LA1626B-LA1394A	maraS	maraN	LA1626B	LA1394A	1	0.772727
LA1626B-LA1394A	maraS	maraN	LA1626B	LA1394A	2	0.666667
LA1626B-LA1394A	maraS	maraN	LA1626B	LA1394A	3	0.846154
LA1626B-LA1394A	maraS	maraN	LA1626B	LA1394A	4	0.666667
LA1626B-LA1394A	maraS	maraN	LA1626B	LA1394A	5	0.7
LA1626B-LA2185B	maraS	maraN	LA1626B	LA2185B	1	0.714286
LA1626B-LA2185B	maraS	maraN	LA1626B	LA2185B	2	0.576923
LA1626B-LA2185B	maraS	maraN	LA1626B	LA2185B	3	0.56
LA1626B-LA2185B	maraS	maraN	LA1626B	LA2185B	4	0.619048
LA2172B-LA1626B	maraN	maraS	LA2172B	LA1626B	1	0.979167
LA2172B-LA1626B	maraN	maraS	LA2172B	LA1626B	2	0.977273
LA2172B-LA1626B	maraN	maraS	LA2172B	LA1626B	3	0.95122
LA2172B-LA1626B	maraN	maraS	LA2172B	LA1626B	4	0.86
LA2172B-LA1984A	maraN	arc_south	LA2172B	LA1984A	1	0
LA2172B-LA1984A	maraN	arc_south	LA2172B	LA1984A	2	0
LA2172B-LA1984A	maraN	arc_south	LA2172B	LA1984A	3	0
LA2172B-LA1984A	maraN	arc_south	LA2172B	LA1984A	4	0
LA2172B-LA1984A	maraN	arc_south	LA2172B	LA1984A	5	0
LA2172B-LA1984A	maraN	arc_south	LA2172B	LA1984A	6	0
LA2172B-LA1984A	maraN	arc_south	LA2172B	LA1984A	7	0
LA2172B-LA2185B	maraN	maraN	LA2172B	LA2185B	1	0.924528
LA2172B-LA2185B	maraN	maraN	LA2172B	LA2185B	2	0.872727
LA2172B-LA2185B	maraN	maraN	LA2172B	LA2185B	3	0.891304
LA2172B-LA2185B	maraN	maraN	LA2172B	LA2185B	4	0.9
LA2172B-LA2185B	maraN	maraN	LA2172B	LA2185B	5	0.892857
LA4316A-LA2152J	humi	humi	LA4316A	LA2152J	1	0.925926
LA4316A-LA2152J	humi	humi	LA4316A	LA2152J	2	0.96
LA4316A-LA2152J	humi	humi	LA4316A	LA2152J	3	0.892857
LA4316A-LA2152J	humi	humi	LA4316A	LA2152J	4	0.942308
LA4316A-LA2152J	humi	humi	LA4316A	LA2152J	5	0.813559
LA4316A-LA2163A	humi	chotano	LA4316A	LA2163A	1	0.928571
LA4316A-LA2163A	humi	chotano	LA4316A	LA2163A	2	0.761905
LA4316A-LA2163A	humi	chotano	LA4316A	LA2163A	3	0.916667
LA4316A-LA2163A	humi	chotano	LA4316A	LA2163A	4	0.916667
LA4316A-LA2163A	humi	chotano	LA4316A	LA2163A	5	1
LA4316A-LA1394A	humi	maraN	LA4316A	LA1394A	1	0
LA4316A-LA1394A	humi	maraN	LA4316A	LA1394A	2	0
LA4316A-LA1394A	humi	maraN	LA4316A	LA1394A	3	0
LA4316A-LA1394A	humi	maraN	LA4316A	LA1394A	4	0
LA4316A-LA1626B	humi	maraS	LA4316A	LA1626B	1	0
LA4316A-LA1626B	humi	maraS	LA4316A	LA1626B	2	0
LA4316A-LA1626B	humi	maraS	LA4316A	LA1626B	3	0
LA4316A-LA1626B	humi	maraS	LA4316A	LA1626B	4	0
LA4316A-LA1984A	humi	arc_south	LA4316A	LA1984A	1	0.967742
LA4316A-LA1984A	humi	arc_south	LA4316A	LA1984A	2	0.963636
LA4316A-LA1984A	humi	arc_south	LA4316A	LA1984A	3	0.943396
LA4316A-LA1984A	humi	arc_south	LA4316A	LA1984A	4	0.951613
LA4316A-LA1984A	humi	arc_south	LA4316A	LA1984A	5	1
LA4316A-LA1984A	humi	arc_south	LA4316A	LA1984A	6	0.86
LA4316A-LA2185B	humi	maraN	LA4316A	LA2185B	1	0
LA4316A-LA2185B	humi	maraN	LA4316A	LA2185B	2	0
LA4316A-LA2185B	humi	maraN	LA4316A	LA2185B	3	0
LA4316A-LA2185B	humi	maraN	LA4316A	LA2185B	4	0
LA2185B-LA1394A	maraN	maraN	LA2185B	LA1394A	1	0.901961
LA2185B-LA1394A	maraN	maraN	LA2185B	LA1394A	2	0.901961
LA2185B-LA1394A	maraN	maraN	LA2185B	LA1394A	3	0.886792
LA2185B-LA1394A	maraN	maraN	LA2185B	LA1394A	4	0.72
LA2185B-LA1394A	maraN	maraN	LA2185B	LA1394A	5	0.886364
LA2185B-LA1394A	maraN	maraN	LA2185B	LA1394A	6	0.745098
LA1394A-LA2157A	maraN	chotano	LA1394A	LA2157A	1	0
LA1394A-LA2157A	maraN	chotano	LA1394A	LA2157A	2	0
LA1394A-LA2157A	maraN	chotano	LA1394A	LA2157A	3	0
LA1394A-LA2157A	maraN	chotano	LA1394A	LA2157A	4	0
LA1394A-LA2157A	maraN	chotano	LA1394A	LA2157A	5	0
LA1394A-LA2163A	maraN	chotano	LA1394A	LA2163A	1	0
LA1394A-LA2163A	maraN	chotano	LA1394A	LA2163A	2	0
LA1394A-LA2163A	maraN	chotano	LA1394A	LA2163A	3	0
LA1394A-LA2163A	maraN	chotano	LA1394A	LA2163A	4	0
LA1394A-LA2163A	maraN	chotano	LA1394A	LA2163A	5	0
LA1394A-LA1626J	maraN	maraS	LA1394A	LA1626J	1	0.76087
LA1394A-LA1626J	maraN	maraS	LA1394A	LA1626J	2	0.74
LA1394A-LA1626J	maraN	maraS	LA1394A	LA1626J	3	0.6875
LA1394A-LA1626J	maraN	maraS	LA1394A	LA1626J	4	0.727273
LA1626B-LA2152A	maraS	humi	LA1626B	LA2152A	1	0
LA1626B-LA2152A	maraS	humi	LA1626B	LA2152A	2	0
LA1626B-LA2152A	maraS	humi	LA1626B	LA2152A	3	0
LA1626B-LA2153A	maraS	humi	LA1626B	LA2153A	1	0
LA1626B-LA2153A	maraS	humi	LA1626B	LA2153A	2	0
LA1626B-LA2153A	maraS	humi	LA1626B	LA2153A	3	0
LA1626B-LA2153A	maraS	humi	LA1626B	LA2153A	4	0
LA1626B-LA2153A	maraS	humi	LA1626B	LA2153A	5	0
LA1626B-LA2153A	maraS	humi	LA1626B	LA2153A	6	0
LA1626B-LA1395L	maraS	maraN	LA1626B	LA1395L	1	0.777778
LA1626B-LA1395L	maraS	maraN	LA1626B	LA1395L	2	0.5
LA1626B-LA1395L	maraS	maraN	LA1626B	LA1395L	3	0.444444
LA1626B-LA1395L	maraS	maraN	LA1626B	LA1395L	4	0.428571
LA1626B-LA1626J	maraS	maraS	LA1626B	LA1626J	1	0.727273
LA1626B-LA1626J	maraS	maraS	LA1626B	LA1626J	2	0.571429
LA1626B-LA1626J	maraS	maraS	LA1626B	LA1626J	3	0.7
LA1626B-LA1626J	maraS	maraS	LA1626B	LA1626J	4	0.833333
LA1626B-LA1626J	maraS	maraS	LA1626B	LA1626J	5	0.75
LA1626B-LA1984A	maraS	arc_south	LA1626B	LA1984A	1	0
LA1626B-LA1984A	maraS	arc_south	LA1626B	LA1984A	2	0
LA1626B-LA1984A	maraS	arc_south	LA1626B	LA1984A	3	0
LA1626B-LA2172B	maraS	maraN	LA1626B	LA2172B	1	0.928571
LA1626B-LA2172B	maraS	maraN	LA1626B	LA2172B	2	0.5
LA1626B-LA2172B	maraS	maraN	LA1626B	LA2172B	3	0.625
LA1626B-LA2172B	maraS	maraN	LA1626B	LA2172B	4	0.75
LA2172B-LA2157A	maraN	chotano	LA2172B	LA2157A	1	0.36
LA2172B-LA2157A	maraN	chotano	LA2172B	LA2157A	2	0.4
LA2172B-LA2157A	maraN	chotano	LA2172B	LA2157A	3	0.259259
LA2172B-LA2157A	maraN	chotano	LA2172B	LA2157A	4	0.217391
LA2172B-LA2152J	maraN	humi	LA2172B	LA2152J	1	0.016129
LA2172B-LA2152J	maraN	humi	LA2172B	LA2152J	2	0
LA2172B-LA2152J	maraN	humi	LA2172B	LA2152J	3	0
LA2172B-LA2152J	maraN	humi	LA2172B	LA2152J	4	0
LA2172B-LA2152J	maraN	humi	LA2172B	LA2152J	5	0
LA2172B-LA1395L	maraN	maraN	LA2172B	LA1395L	1	0.803922
LA2172B-LA1395L	maraN	maraN	LA2172B	LA1395L	2	0.901639
LA2172B-LA1395L	maraN	maraN	LA2172B	LA1395L	3	0.863636
LA2172B-LA1395L	maraN	maraN	LA2172B	LA1395L	4	0.818182
LA2172B-LA1626J	maraN	maraS	LA2172B	LA1626J	1	0.985507
LA2172B-LA1626J	maraN	maraS	LA2172B	LA1626J	2	0.942857
LA2172B-LA1626J	maraN	maraS	LA2172B	LA1626J	3	0.971014
LA2172B-LA1626J	maraN	maraS	LA2172B	LA1626J	4	0.982759
LA2172B-LA1626J	maraN	maraS	LA2172B	LA1626J	5	0.956522
LA2185B-LA2157A	maraN	chotano	LA2185B	LA2157A	1	0
LA2185B-LA2157A	maraN	chotano	LA2185B	LA2157A	2	0
LA2185B-LA2157A	maraN	chotano	LA2185B	LA2157A	3	0
LA2185B-LA2157A	maraN	chotano	LA2185B	LA2157A	4	0
LA2185B-LA2157A	maraN	chotano	LA2185B	LA2157A	5	0
LA2185B-LA4316A	maraN	humi	LA2185B	LA4316A	1	0
LA2185B-LA4316A	maraN	humi	LA2185B	LA4316A	2	0
LA2185B-LA4316A	maraN	humi	LA2185B	LA4316A	3	0
LA2185B-LA4316A	maraN	humi	LA2185B	LA4316A	4	0
LA2185B-LA4316A	maraN	humi	LA2185B	LA4316A	5	0
LA2185B-LA4316A	maraN	humi	LA2185B	LA4316A	6	0
LA2185B-LA4316A	maraN	humi	LA2185B	LA4316A	7	0
LA2185B-LA4316A	maraN	humi	LA2185B	LA4316A	8	0
LA2185B-LA2152J	maraN	humi	LA2185B	LA2152J	1	0
LA2185B-LA2152J	maraN	humi	LA2185B	LA2152J	2	0
LA2185B-LA2152J	maraN	humi	LA2185B	LA2152J	3	0
LA2185B-LA2152J	maraN	humi	LA2185B	LA2152J	4	0
LA2185B-LA2152J	maraN	humi	LA2185B	LA2152J	5	0
LA2185B-LA2152J	maraN	humi	LA2185B	LA2152J	6	0
LA2185B-LA2153A	maraN	humi	LA2185B	LA2153A	2	0
LA2185B-LA2153A	maraN	humi	LA2185B	LA2153A	3	0
LA2185B-LA1395L	maraN	maraN	LA2185B	LA1395L	1	0.919355
LA2185B-LA1395L	maraN	maraN	LA2185B	LA1395L	2	0.927273
LA2185B-LA1395L	maraN	maraN	LA2185B	LA1395L	3	0.916667
LA2185B-LA1626J	maraN	maraS	LA2185B	LA1626J	1	0.951613
LA2185B-LA1626J	maraN	maraS	LA2185B	LA1626J	2	0.964286
LA2185B-LA1626J	maraN	maraS	LA2185B	LA1626J	3	0.923077
LA4316A-LA2152A	humi	humi	LA4316A	LA2152A	1	0.934426
LA4316A-LA2152A	humi	humi	LA4316A	LA2152A	2	0.947368
LA4316A-LA2152A	humi	humi	LA4316A	LA2152A	3	0.957447
LA4316A-LA2152A	humi	humi	LA4316A	LA2152A	4	0.910714
LA4316A-LA2152A	humi	humi	LA4316A	LA2152A	5	0.963636
LA4316A-LA2152A	humi	humi	LA4316A	LA2152A	6	0.938776
LA4316A-LA2152A	humi	humi	LA4316A	LA2152A	7	0.872727
LA4316A-LA2152A	humi	humi	LA4316A	LA2152A	8	0.959184
LA4316A-LA2153A	humi	humi	LA4316A	LA2153A	1	1
LA4316A-LA2153A	humi	humi	LA4316A	LA2153A	2	0.956522
LA4316A-LA2153A	humi	humi	LA4316A	LA2153A	3	1
LA4316A-LA2153A	humi	humi	LA4316A	LA2153A	4	0.978723
LA4316A-LA2153A	humi	humi	LA4316A	LA2153A	5	0.955556
LA4316A-LA2163J	humi	chotano	LA4316A	LA2163J	1	0.818182
LA4316A-LA2163J	humi	chotano	LA4316A	LA2163J	2	0.829268
LA4316A-LA2163J	humi	chotano	LA4316A	LA2163J	3	0.777778
LA4316A-LA2163J	humi	chotano	LA4316A	LA2163J	4	0.854545
LA4316A-LA2163J	humi	chotano	LA4316A	LA2163J	5	0.854167
LA4316A-LA2163J	humi	chotano	LA4316A	LA2163J	6	0.934783
LA4316A-LA1395L	humi	maraN	LA4316A	LA1395L	1	0
LA4316A-LA1395L	humi	maraN	LA4316A	LA1395L	2	0
LA4316A-LA1395L	humi	maraN	LA4316A	LA1395L	3	0
LA4316A-LA1395L	humi	maraN	LA4316A	LA1395L	4	0
LA4316A-LA1395L	humi	maraN	LA4316A	LA1395L	5	0
LA4316A-LA1395L	humi	maraN	LA4316A	LA1395L	6	0
LA4316A-LA1395L	humi	maraN	LA4316A	LA1395L	7	0
LA4316A-LA1626J	humi	maraS	LA4316A	LA1626J	1	0
LA4316A-LA1626J	humi	maraS	LA4316A	LA1626J	2	0
LA4316A-LA1626J	humi	maraS	LA4316A	LA1626J	3	0
LA4316A-LA1626J	humi	maraS	LA4316A	LA1626J	4	0
LA4316A-LA2172B	humi	maraN	LA4316A	LA2172B	1	0
LA4316A-LA2172B	humi	maraN	LA4316A	LA2172B	2	0
LA4316A-LA2172B	humi	maraN	LA4316A	LA2172B	3	0
LA4316A-LA2172B	humi	maraN	LA4316A	LA2172B	4	0
LA4316A-LA2172B	humi	maraN	LA4316A	LA2172B	5	0
LA4316A-LA2172B	humi	maraN	LA4316A	LA2172B	6	0
LA4316A-LA2172B	humi	maraN	LA4316A	LA2172B	7	0
LA4316A-LA2172B	humi	maraN	LA4316A	LA2172B	8	0
LA2157A-LA2153A	chotano	humi	LA2157A	LA2153A	1	1
LA2157A-LA2153A	chotano	humi	LA2157A	LA2153A	2	0.96
LA2157A-LA1395L	chotano	maraN	LA2157A	LA1395L	1	0.06
LA2157A-LA1395L	chotano	maraN	LA2157A	LA1395L	2	0
LA2157A-LA1626J	chotano	maraS	LA2157A	LA1626J	1	0.0377358
LA0378J-LA2157A	arc_south	chotano	LA0378J	LA2157A	1	0
LA0378J-LA4316A	arc_south	humi	LA0378J	LA4316A	1	0
LA0378J-LA4316A	arc_south	humi	LA0378J	LA4316A	2	0
LA0378J-LA2152J	arc_south	humi	LA0378J	LA2152J	1	0
LA0378J-LA1626J	arc_south	maraS	LA0378J	LA1626J	1	0
LA2163A-LA2163J	chotano	chotano	LA2163A	LA2163J	1	0.924051
LA2163A-LA2163J	chotano	chotano	LA2163A	LA2163J	2	0.882353
LA2163A-LA2163J	chotano	chotano	LA2163A	LA2163J	3	1
LA2163A-LA2163J	chotano	chotano	LA2163A	LA2163J	4	1
LA2163A-LA2163J	chotano	chotano	LA2163A	LA2163J	5	0.833333
LA2163A-LA2163J	chotano	chotano	LA2163A	LA2163J	6	0.777778
LA2163A-LA2163J	chotano	chotano	LA2163A	LA2163J	7	0.931507
LA2163A-LA1395L	chotano	maraN	LA2163A	LA1395L	1	0
LA2163A-LA1395L	chotano	maraN	LA2163A	LA1395L	2	0
LA2163A-LA1395L	chotano	maraN	LA2163A	LA1395L	3	0
LA2163A-LA1395L	chotano	maraN	LA2163A	LA1395L	4	0
LA2163A-LA1395L	chotano	maraN	LA2163A	LA1395L	5	0
LA2163A-LA1395L	chotano	maraN	LA2163A	LA1395L	6	0
LA2163A-LA4316A	chotano	humi	LA2163A	LA4316A	1	0.922078
LA2163A-LA4316A	chotano	humi	LA2163A	LA4316A	2	0.961039
LA2163A-LA1394L	chotano	maraN	LA2163A	LA1394L	1	0
LA2163A-LA1394L	chotano	maraN	LA2163A	LA1394L	2	0
LA2163A-LA1394L	chotano	maraN	LA2163A	LA1394L	3	0
LA0378J-LA2152A	arc_south	humi	LA0378J	LA2152A	1	0
LA0378J-LA2152A	arc_south	humi	LA0378J	LA2152A	2	0
LA0378J-LA2152A	arc_south	humi	LA0378J	LA2152A	3	0
LA0378J-LA2163A	arc_south	chotano	LA0378J	LA2163A	1	0
LA0378J-LA2163A	arc_south	chotano	LA0378J	LA2163A	2	0
LA0378J-LA1394A	arc_south	maraN	LA0378J	LA1394A	1	0
LA0378J-LA1394A	arc_south	maraN	LA0378J	LA1394A	2	0
LA0378J-LA1394A	arc_south	maraN	LA0378J	LA1394A	3	0
LA0378J-LA1984A	arc_south	arc_south	LA0378J	LA1984A	1	0.842857
LA0378J-LA1984A	arc_south	arc_south	LA0378J	LA1984A	2	0.876543
LA0378J-LA1984A	arc_south	arc_south	LA0378J	LA1984A	3	0.911392
LA0378J-LA2172B	arc_south	maraN	LA0378J	LA2172B	1	0
LA0378J-LA2172B	arc_south	maraN	LA0378J	LA2172B	2	0
LA0378J-LA2172B	arc_south	maraN	LA0378J	LA2172B	3	0
LA0378J-LA2185B	arc_south	maraN	LA0378J	LA2185B	1	0
LA0378J-LA2185B	arc_south	maraN	LA0378J	LA2185B	2	0
LA0378J-LA2185B	arc_south	maraN	LA0378J	LA2185B	3	0
LA0378J-LA2185B	arc_south	maraN	LA0378J	LA2185B	4	0
LA2152A-LA2157A	humi	chotano	LA2152A	LA2157A	1	0.953125
LA2152A-LA2157A	humi	chotano	LA2152A	LA2157A	2	1
LA2152A-LA2157A	humi	chotano	LA2152A	LA2157A	3	1
LA2152A-LA2153A	humi	humi	LA2152A	LA2153A	1	1
LA2152A-LA2153A	humi	humi	LA2152A	LA2153A	2	1
LA2152A-LA2153A	humi	humi	LA2152A	LA2153A	3	0.977778
LA2153A-LA0378J	humi	arc_south	LA2153A	LA0378J	1	0
LA2153A-LA0378J	humi	arc_south	LA2153A	LA0378J	2	0
LA2153A-LA2152J	humi	humi	LA2153A	LA2152J	1	0.877193
LA2153A-LA2152J	humi	humi	LA2153A	LA2152J	2	0.875
LA2153A-LA2152J	humi	humi	LA2153A	LA2152J	3	0.92
LA2153A-LA2152J	humi	humi	LA2153A	LA2152J	4	0.875
LA2153A-LA2152J	humi	humi	LA2153A	LA2152J	5	0.925926
LA2153A-LA2163A	humi	chotano	LA2153A	LA2163A	1	0.805556
LA2153A-LA2163A	humi	chotano	LA2153A	LA2163A	2	0.851852
LA2153A-LA2163A	humi	chotano	LA2153A	LA2163A	3	0.769231
LA2163J-LA2152A	chotano	humi	LA2163J	LA2152A	1	0.877193
LA2163J-LA2152A	chotano	humi	LA2163J	LA2152A	2	0.935484
LA2163J-LA2152A	chotano	humi	LA2163J	LA2152A	3	0.945455
LA2163J-LA2152A	chotano	humi	LA2163J	LA2152A	4	0.864407
LA1394A-LA2163J	maraN	chotano	LA1394A	LA2163J	1	0.0227273
LA1394A-LA2163J	maraN	chotano	LA1394A	LA2163J	2	0
LA1394A-LA2163J	maraN	chotano	LA1394A	LA2163J	3	0
LA1394A-LA2163J	maraN	chotano	LA1394A	LA2163J	4	0
LA1394A-LA2163J	maraN	chotano	LA1394A	LA2163J	5	0
LA2172B-LA0378J	maraN	arc_south	LA2172B	LA0378J	1	0
LA2172B-LA0378J	maraN	arc_south	LA2172B	LA0378J	2	0
LA2172B-LA4316A	maraN	humi	LA2172B	LA4316A	1	0
LA2172B-LA4316A	maraN	humi	LA2172B	LA4316A	2	0
LA2172B-LA4316A	maraN	humi	LA2172B	LA4316A	3	0
LA2172B-LA2163A	maraN	chotano	LA2172B	LA2163A	1	0
LA2172B-LA2163A	maraN	chotano	LA2172B	LA2163A	2	0
LA2172B-LA2163A	maraN	chotano	LA2172B	LA2163A	3	0
LA1984A-LA1626B	arc_south	maraS	LA1984A	LA1626B	1	0
LA1984A-LA1626B	arc_south	maraS	LA1984A	LA1626B	2	0
LA1984A-LA1626B	arc_south	maraS	LA1984A	LA1626B	3	0
LA1984A-LA1626B	arc_south	maraS	LA1984A	LA1626B	4	0
LA0378J-LA2153A	arc_south	humi	LA0378J	LA2153A	1	0
LA0378J-LA2153A	arc_south	humi	LA0378J	LA2153A	2	0
LA0378J-LA2153A	arc_south	humi	LA0378J	LA2153A	3	0
LA0378J-LA2153A	arc_south	humi	LA0378J	LA2153A	4	0
LA0378J-LA2153A	arc_south	humi	LA0378J	LA2153A	5	0
LA0378J-LA2163J	arc_south	chotano	LA0378J	LA2163J	1	0
LA0378J-LA2163J	arc_south	chotano	LA0378J	LA2163J	2	0
LA2163J-LA2163A	chotano	chotano	LA2163J	LA2163A	1	0.8
LA2163J-LA2163A	chotano	chotano	LA2163J	LA2163A	2	0.724138
LA2163J-LA2163A	chotano	chotano	LA2163J	LA2163A	3	0.407407
LA2163J-LA2153A	chotano	humi	LA2163J	LA2153A	1	0.913793
LA2163J-LA2153A	chotano	humi	LA2163J	LA2153A	2	0.964912
LA2163J-LA2153A	chotano	humi	LA2163J	LA2153A	3	0.916667
LA2152A-LA2152J	humi	humi	LA2152A	LA2152J	1	0.883721
LA2152A-LA2152J	humi	humi	LA2152A	LA2152J	2	0.891304
LA2152A-LA2152J	humi	humi	LA2152A	LA2152J	3	0.883721
LA2153A-LA1708B	humi	maraN	LA2153A	LA1708B	1	0
LA2153A-LA1708B	humi	maraN	LA2153A	LA1708B	2	0
LA2153A-LA1708B	humi	maraN	LA2153A	LA1708B	3	0
LA1984A-LA2153A	arc_south	humi	LA1984A	LA2153A	1	0.863636
LA1984A-LA2153A	arc_south	humi	LA1984A	LA2153A	2	0.905882
LA1984A-LA2153A	arc_south	humi	LA1984A	LA2153A	3	0.849462
LA1984A-LA1708B	arc_south	maraN	LA1984A	LA1708B	1	0
LA1984A-LA1708B	arc_south	maraN	LA1984A	LA1708B	2	0
LA1984A-LA1708B	arc_south	maraN	LA1984A	LA1708B	3	0
LA1984A-LA1708B	arc_south	maraN	LA1984A	LA1708B	4	0
LA2172B-LA2163J	maraN	chotano	LA2172B	LA2163J	1	0
LA2172B-LA2163J	maraN	chotano	LA2172B	LA2163J	2	0
LA2172B-LA2163J	maraN	chotano	LA2172B	LA2163J	3	0
LA2172B-LA2163J	maraN	chotano	LA2172B	LA2163J	4	0
LA2172B-LA1708B	maraN	maraN	LA2172B	LA1708B	1	0.897436
LA2172B-LA1708B	maraN	maraN	LA2172B	LA1708B	3	0.934783
LA2172B-LA1708B	maraN	maraN	LA2172B	LA1708B	4	0.97561
LA2163J-LA1708B	chotano	maraN	LA2163J	LA1708B	1	0.492063
LA2163J-LA1708B	chotano	maraN	LA2163J	LA1708B	2	0.0625
LA2163J-LA1708B	chotano	maraN	LA2163J	LA1708B	3	0.253731
LA2163J-LA1708B	chotano	maraN	LA2163J	LA1708B	4	0.285714
LA2163J-LA1626B	chotano	maraS	LA2163J	LA1626B	1	0
LA2163J-LA1626B	chotano	maraS	LA2163J	LA1626B	2	0
LA2163J-LA1626B	chotano	maraS	LA2163J	LA1626B	3	0
LA2163J-LA0378J	chotano	arc_south	LA2163J	LA0378J	1	0
LA2163J-LA0378J	chotano	arc_south	LA2163J	LA0378J	2	0
LA2163J-LA0378J	chotano	arc_south	LA2163J	LA0378J	3	0
LA2163J-LA0378J	chotano	arc_south	LA2163J	LA0378J	4	0
LA4316A-LA0441A	humi	lomas	LA4316A	LA0441A	1	0.963636
LA4316A-LA0441A	humi	lomas	LA4316A	LA0441A	2	0.983871
LA4316A-LA0441A	humi	lomas	LA4316A	LA0441A	3	1
LA4316A-LA0441A	humi	lomas	LA4316A	LA0441A	4	1
LA4316A-LA0441A	humi	lomas	LA4316A	LA0441A	5	1
LA4316A-LA0441A	humi	lomas	LA4316A	LA0441A	6	1
LA2163A-LA1394A	chotano	maraN	LA2163A	LA1394A	1	0
LA2163A-LA1394A	chotano	maraN	LA2163A	LA1394A	2	0
LA2163A-LA1394A	chotano	maraN	LA2163A	LA1394A	3	0
LA2163A-LA1395A	chotano	maraN	LA2163A	LA1395A	1	0
LA2163A-LA1708B	chotano	maraN	LA2163A	LA1708B	1	0
LA2163A-LA1708B	chotano	maraN	LA2163A	LA1708B	2	0
LA2163A-LA1708B	chotano	maraN	LA2163A	LA1708B	1	0
LA2163A-LA1708B	chotano	maraN	LA2163A	LA1708B	2	0
LA2163A-LA1708B	chotano	maraN	LA2163A	LA1708B	3	0
LA2163A-LA2185B	chotano	maraN	LA2163A	LA2185B	1	0
LA2163A-LA2185B	chotano	maraN	LA2163A	LA2185B	2	0
LA2163A-LA2185B	chotano	maraN	LA2163A	LA2185B	1	0
LA2163A-LA2185B	chotano	maraN	LA2163A	LA2185B	2	0
LA2163A-LA2185B	chotano	maraN	LA2163A	LA2185B	3	0
LA2163A-LA2185B	chotano	maraN	LA2163A	LA2185B	4	0
LA1394A-LA2172B	maraN	maraN	LA1394A	LA2172B	5	1
LA1394A-LA2185B	maraN	maraN	LA1394A	LA2185B	5	0.868421
LA1394A-LA2172B	maraN	maraN	LA1394A	LA2172B	4	0.833333
LA1394A-LA2185B	maraN	maraN	LA1394A	LA2185B	4	0.818182
LA1708B-LA1626B	maraN	maraS	LA1708B	LA1626B	4	1
LA2185B-LA2185M	maraN	maraN	LA2185B	LA2185M	4	1
LA2185B-LA2185N	maraN	maraN	LA2185B	LA2185N	4	1
LA1626B-LA1626M	maraS	maraS	LA1626B	LA1626M	3	1
LA2185K-LA2185N	maraN	maraN	LA2185K	LA2185N	3	1
LA0378J-LA2185M	arc_south	maraN	LA0378J	LA2185M	1	0
LA2163J-LA2185M	chotano	maraN	LA2163J	LA2185M	2	0
LA2163J-LA2185M	chotano	maraN	LA2163J	LA2185M	5	0
LA1394A-LA2172B	maraN	maraN	LA1394A	LA2172B	3	0.846154
LA1394A-LA2185B	maraN	maraN	LA1394A	LA2185B	3	0.977778
LA1708B-LA1626B	maraN	maraS	LA1708B	LA1626B	3	1
LA0378L-LA0378K	arc_south	arc_south	LA0378L	LA0378K	1	1
LA0378K-LA2185A	arc_south	maraN	LA0378K	LA2185A	1	0
LA0378K-LA2185A	arc_south	maraN	LA0378K	LA2185A	2	0
LA0378K-LA2185A	arc_south	maraN	LA0378K	LA2185A	3	0
LA0378K-LA2185A	arc_south	maraN	LA0378K	LA2185A	4	0
LA0378L-LA1394L	arc_south	maraN	LA0378L	LA1394L	1	0
LA0378L-LA1394L	arc_south	maraN	LA0378L	LA1394L	2	0
LA2163N-LA2185A	chotano	maraN	LA2163N	LA2185A	1	0
LA2163L-LA1394L	chotano	maraN	LA2163L	LA1394L	1	0
LA2163L-LA1394L	chotano	maraN	LA2163L	LA1394L	2	0
LA2163L-LA1394L	chotano	maraN	LA2163L	LA1394L	3	0
LA2163L-LA1394L	chotano	maraN	LA2163L	LA1394L	4	0.0645161
LA2185B-LA2185M	maraN	maraN	LA2185B	LA2185M	3	1
LA2185B-LA2185N	maraN	maraN	LA2185B	LA2185N	3	1
LA1394A-LA1708B	maraN	maraN	LA1394A	LA1708B	3	0.769231
LA2172B-LA1708B	maraN	maraN	LA2172B	LA1708B	3	1
LA1626B-LA1626M	maraS	maraS	LA1626B	LA1626M	2	1
LA2185A-LA2185N	maraN	maraN	LA2185A	LA2185N	2	1
LA2185K-LA2185N	maraN	maraN	LA2185K	LA2185N	2	1
LA1394A-LA2172B	maraN	maraN	LA1394A	LA2172B	2	0
LA1394A-LA2185B	maraN	maraN	LA1394A	LA2185B	2	0.954545
LA1708B-LA1626B	maraN	maraS	LA1708B	LA1626B	2	1
LA2185B-LA2185M	maraN	maraN	LA2185B	LA2185M	2	1
LA2185B-LA2185N	maraN	maraN	LA2185B	LA2185N	2	1
LA1394A-LA1708B	maraN	maraN	LA1394A	LA1708B	2	0.782609
LA2172B-LA1708B	maraN	maraN	LA2172B	LA1708B	2	1
LA2185M-LA2185A	maraN	maraN	LA2185M	LA2185A	2	1
LA1394A-LA1395A	maraN	maraN	LA1394A	LA1395A	2	1
LA2172B-LA1708B	maraN	maraN	LA2172B	LA1708B	2	0.515152
LA2185B-LA1708B	maraN	maraN	LA2185B	LA1708B	2	1
LA1626B-LA1626M	maraS	maraS	LA1626B	LA1626M	1	1
LA2185A-LA2185N	maraN	maraN	LA2185A	LA2185N	1	1
LA2185K-LA2185N	maraN	maraN	LA2185K	LA2185N	1	1
LA2185B-LA1708B	maraN	maraN	LA2185B	LA1708B	1	0.0384615
LA1394A-LA2172B	maraN	maraN	LA1394A	LA2172B	1	0.854167
LA1394A-LA2185B	maraN	maraN	LA1394A	LA2185B	1	0.925926
LA2185K-LA2185N	maraN	maraN	LA2185K	LA2185N	1	1
LA1708B-LA1626B	maraN	maraS	LA1708B	LA1626B	1	1
LA2185B-LA2185M	maraN	maraN	LA2185B	LA2185M	1	1
LA2185B-LA2185N	maraN	maraN	LA2185B	LA2185N	1	1
LA1394A-LA1708B	maraN	maraN	LA1394A	LA1708B	1	0.785714
LA2172B-LA1708B	maraN	maraN	LA2172B	LA1708B	1	1
LA2185M-LA2185A	maraN	maraN	LA2185M	LA2185A	1	1
LA1394A-LA1395A	maraN	maraN	LA1394A	LA1395A	1	1
LA2172B-LA1708B	maraN	maraN	LA2172B	LA1708B	1	0.121951
LA2185B-LA1708B	maraN	maraN	LA2185B	LA1708B	1	0.843137
LA1626B-LA1626M	maraS	maraS	LA1626B	LA1626M	1	1
LA2185A-LA2163N	maraN	chotano	LA2185A	LA2163N	6	0
LA0378J-LA0378L	arc_south	arc_south	LA0378J	LA0378L	1	1
LA2163L-LA2163N	chotano	chotano	LA2163L	LA2163N	1	1
LA2163L-LA2163N	chotano	chotano	LA2163L	LA2163N	2	1
LA2163L-LA2163N	chotano	chotano	LA2163L	LA2163N	3	1
LA2163L-LA2163N	chotano	chotano	LA2163L	LA2163N	4	1
LA2163L-LA2163N	chotano	chotano	LA2163L	LA2163N	5	1
LA0378L-LA2185N	arc_south	maraN	LA0378L	LA2185N	1	0
LA0378L-LA1626M	arc_south	maraS	LA0378L	LA1626M	1	0
LA2163N-LA2185N	chotano	maraN	LA2163N	LA2185N	1	0
LA2163N-LA2185N	chotano	maraN	LA2163N	LA2185N	2	0
LA2163N-LA2185N	chotano	maraN	LA2163N	LA2185N	3	0
LA2163N-LA2185N	chotano	maraN	LA2163N	LA2185N	4	0
LA2163N-LA1626M	chotano	maraS	LA2163N	LA1626M	1	0
LA2163N-LA1626M	chotano	maraS	LA2163N	LA1626M	2	0
LA2163N-LA1626M	chotano	maraS	LA2163N	LA1626M	3	0
LA2163N-LA1626M	chotano	maraS	LA2163N	LA1626M	4	0
LA2185A-LA0378L	maraN	arc_south	LA2185A	LA0378L	5	0
LA2185A-LA2163N	maraN	chotano	LA2185A	LA2163N	5	0
LA2185A-LA0378L	maraN	arc_south	LA2185A	LA0378L	5	0
LA2185A-LA0378L	maraN	arc_south	LA2185A	LA0378L	4	0
LA2185A-LA2163N	maraN	chotano	LA2185A	LA2163N	4	0
LA2185A-LA0378L	maraN	arc_south	LA2185A	LA0378L	4	0
LA2185M-LA2163J	maraN	chotano	LA2185M	LA2163J	4	0
LA2185M-LA2152L	maraN	humi	LA2185M	LA2152L	4	0
LA1626M-LA2163L	maraS	chotano	LA1626M	LA2163L	4	0
LA2185A-LA0378L	maraN	arc_south	LA2185A	LA0378L	3	0
LA2185N-LA0378L	maraN	arc_south	LA2185N	LA0378L	3	0
LA1626M-LA2163L	maraS	chotano	LA1626M	LA2163L	3	0
LA2185N-LA2163L	maraN	chotano	LA2185N	LA2163L	3	0
LA2185N-LA2163L	maraN	chotano	LA2185N	LA2163L	2	0
LA2185N-LA2163L	maraN	chotano	LA2185N	LA2163L	2	0
LA2185N-LA2163L	maraN	chotano	LA2185N	LA2163L	1	0
LA2185G-LA0378L	maraN	arc_south	LA2185G	LA0378L	1	0
LA2163L-LA2185N	chotano	maraN	LA2163L	LA2185N	1	0
LA1626B-LA2163N	maraS	chotano	LA1626B	LA2163N	3	0
LA2185A-LA2163N	maraN	chotano	LA2185A	LA2163N	3	0
LA2185A-LA0378L	maraN	arc_south	LA2185A	LA0378L	3	0
LA2185M-LA2163J	maraN	chotano	LA2185M	LA2163J	3	0
LA2185M-LA2152L	maraN	humi	LA2185M	LA2152L	3	0
LA1394L-LA0378L	maraN	arc_south	LA1394L	LA0378L	3	0
LA1626M-LA2163L	maraS	chotano	LA1626M	LA2163L	3	0
LA2185B-LA2163A	maraN	chotano	LA2185B	LA2163A	3	0.224138
LA2185A-LA0378L	maraN	arc_south	LA2185A	LA0378L	2	0
LA2185A-LA2163L	maraN	chotano	LA2185A	LA2163L	5	0
LA2185A-LA2163L	maraN	chotano	LA2185A	LA2163L	4	0
LA2185A-LA2163L	maraN	chotano	LA2185A	LA2163L	3	0
LA2185A-LA2163L	maraN	chotano	LA2185A	LA2163L	2	0
LA2185A-LA2163L	maraN	chotano	LA2185A	LA2163L	1	0
LA2172B-LA1394A	maraN	maraN	LA2172B	LA1394A	2	0.69697
LA2172B-LA1394A	maraN	maraN	LA2172B	LA1394A	1	0.341463
LA2163L-LA2185N	chotano	maraN	LA2163L	LA2185N	1	0
LA2163L-LA2185N	chotano	maraN	LA2163L	LA2185N	2	0
LA2163L-LA2185N	chotano	maraN	LA2163L	LA2185N	3	0
LA2163J-LA2185M	chotano	maraN	LA2163J	LA2185M	1	0.0465116
LA2163J-LA2185M	chotano	maraN	LA2163J	LA2185M	3	0.40625
LA2163J-LA2185M	chotano	maraN	LA2163J	LA2185M	4	0.25
LA2185N-LA0378L	maraN	arc_south	LA2185N	LA0378L	2	0
LA0378L-LA2185N	arc_south	maraN	LA0378L	LA2185N	1	0.0666667
LA0378L-LA2185N	arc_south	maraN	LA0378L	LA2185N	2	0
LA0378L-LA2185N	arc_south	maraN	LA0378L	LA2185N	3	0.0285714
LA0378J-LA1394L	arc_south	maraN	LA0378J	LA1394L	1	0
LA0378J-LA1394L	arc_south	maraN	LA0378J	LA1394L	2	0
LA0378J-LA1394L	arc_south	maraN	LA0378J	LA1394L	3	0
LA0378L-LA1626M	arc_south	maraS	LA0378L	LA1626M	1	0
LA0378J-LA1394L	arc_south	maraN	LA0378J	LA1394L	1	0
LA0378J-LA1394L	arc_south	maraN	LA0378J	LA1394L	2	0
LA1626M-LA2163L	maraS	chotano	LA1626M	LA2163L	2	0
LA1626B-LA2163N	maraS	chotano	LA1626B	LA2163N	2	0
LA2185A-LA2163N	maraN	chotano	LA2185A	LA2163N	2	0
LA2185A-LA0378L	maraN	arc_south	LA2185A	LA0378L	2	0
LA2185M-LA2163J	maraN	chotano	LA2185M	LA2163J	2	0
LA2185M-LA2152L	maraN	humi	LA2185M	LA2152L	2	0
LA1394L-LA0378L	maraN	arc_south	LA1394L	LA0378L	2	0
LA1626M-LA2163L	maraS	chotano	LA1626M	LA2163L	2	0
LA2185B-LA2163A	maraN	chotano	LA2185B	LA2163A	2	0.306122
LA1395A-LA2163A	maraN	chotano	LA1395A	LA2163A	2	0
LA2163L-LA2163N	chotano	chotano	LA2163L	LA2163N	1	1
LA2163L-LA2163N	chotano	chotano	LA2163L	LA2163N	2	1
LA2163L-LA2163N	chotano	chotano	LA2163L	LA2163N	3	1
LA2163N-LA2185N	chotano	maraN	LA2163N	LA2185N	1	0
LA1708B-LA2163A	maraN	chotano	LA1708B	LA2163A	2	0
LA2185G-LA0378L	maraN	arc_south	LA2185G	LA0378L	2	0
LA2185A-LA0378L	maraN	arc_south	LA2185A	LA0378L	1	0
LA2185N-LA0378L	maraN	arc_south	LA2185N	LA0378L	1	0
LA1626M-LA2163L	maraS	chotano	LA1626M	LA2163L	1	0
LA1626B-LA2163N	maraS	chotano	LA1626B	LA2163N	1	0
LA2185A-LA2163N	maraN	chotano	LA2185A	LA2163N	1	0
LA2185A-LA0378L	maraN	arc_south	LA2185A	LA0378L	1	0
LA2185M-LA2163J	maraN	chotano	LA2185M	LA2163J	1	0.0227273
LA2185M-LA2152L	maraN	humi	LA2185M	LA2152L	1	0
LA1394L-LA0378L	maraN	arc_south	LA1394L	LA0378L	1	0
LA1626M-LA2163L	maraS	chotano	LA1626M	LA2163L	1	0
LA2185B-LA2163A	maraN	chotano	LA2185B	LA2163A	1	0.180328
LA1395A-LA2163A	maraN	chotano	LA1395A	LA2163A	1	0
LA1708B-LA2163A	maraN	chotano	LA1708B	LA2163A	1	0
LA1626M-LA2163L	maraS	chotano	LA1626M	LA2163L	1	0
LA2185N-LA0378L	maraN	arc_south	LA2185N	LA0378L	1	0
LA2185N-LA2163L	maraN	chotano	LA2185N	LA2163L	1	0
