# Supplementary material for: Population Genomics of the “Arcanum” Species Group in Wild Tomatoes: Evidence for Separate Origins of Two Self-Compatible Lineages
Source: Front Plant Sci. 2021 Mar 19;12:624442. doi: 10.3389/fpls.2021.624442 (PMC8018279; doi:10.3389/fpls.2021.624442)
Supplement: Supplementary file 3 [file Table_3.XLSX]

## Sheet: Sheet1
Supplementary Table S3. List of 213 seed sequences used to identify SLF-23 and S-RNase sequences in our transcriptome data.
Genbank accession ID	Genbank CDS ID	Species	TGRC accession	Population	Gene	Sequence name in our analyses	Pubmed ID	Other information
AB072457.1	lcl|AB072457.1_cds_BAC00924.1_1	peruvianum			SRNase	peru_SRNase-Gb-AB072457.1	12000451
AB072461.1	lcl|AB072461.1_cds_1	peruvianum			SRNase	peru_SRNase-Gb-AB072461.1	12000451
AB072464.1	lcl|AB072464.1_cds_BAC00930.1_1	peruvianum			SRNase	peru_SRNase-Gb-AB072464.1	12000451
AB072466.1	lcl|AB072466.1_cds_BAC00932.1_1	peruvianum			SRNase	peru_SRNase-Gb-AB072466.1	12000451
AB072469.1	lcl|AB072469.1_cds_BAC00934.1_1	chilense			SRNase	chil_SRNase-Gb-AB072469.1	12000451
AB072470.1	lcl|AB072470.1_cds_BAC00935.1_1	chilense			SRNase	chil_SRNase-Gb-AB072470.1	12000451
AB072471.1	lcl|AB072471.1_cds_BAC00936.1_1	chilense			SRNase	chil_SRNase-Gb-AB072471.1	12000451
AB072472.1	lcl|AB072472.1_cds_BAC00937.1_1	chilense			SRNase	chil_SRNase-Gb-AB072472.1	12000451
AB072474.1	lcl|AB072474.1_cds_BAC00939.1_1	habrochaites			SRNase	habr_SRNase-Gb-AB072474.1	12000451
AB072475.1	lcl|AB072475.1_cds_BAC00940.1_1	neorickii			SRNase	neor_SRNase-Gb-AB072475.1	12000451
AB072476.1	lcl|AB072476.1_cds_1	neorickii			SRNase	neor_SRNase-Gb-AB072476.1	12000451
AB072477.1	lcl|AB072477.1_cds_1	chmielewskii			SRNase	chmi_SRNase-Gb-AB072477.1	12000451
AB072478.1	lcl|AB072478.1_cds_1	hirsutum (habro)			SRNase	hirs_SRNase-Gb-AB072478.1	12000451
BK009218.1	lcl|BK009218.1_cds_DAA64712.1_1	pennellii			SLF	penn_SLF-Gb-BK009218.1	25831517
BK009219.1	lcl|BK009219.1_cds_DAA64713.1_1	pennellii			SLF	penn_SLF-Gb-BK009219.1	25831517
BK009221.1	lcl|BK009221.1_cds_DAA64715.1_1	pennellii			SLF	penn_SLF-Gb-BK009221.1	25831517
BK009222.1	lcl|BK009222.1_cds_DAA64716.1_1	pennellii			SLF	penn_SLF-Gb-BK009222.1	25831517
BK009223.1	lcl|BK009223.1_cds_DAA64717.1_1	pennellii			SLF	penn_SLF-Gb-BK009223.1	25831517
BK009224.1	lcl|BK009224.1_cds_DAA64718.1_1	pennellii			SLF	penn_SLF-Gb-BK009224.1	25831517
BK009225.1	lcl|BK009225.1_cds_DAA64719.1_1	pennellii			SLF	penn_SLF-Gb-BK009225.1	25831517
BK009226.1	lcl|BK009226.1_cds_DAA64720.1_1	pennellii			SLF	penn_SLF-Gb-BK009226.1	25831517
BK009227.1	lcl|BK009227.1_cds_DAA64721.1_1	pennellii			SLF	penn_SLF-Gb-BK009227.1	25831517
BK009228.1	lcl|BK009228.1_cds_DAA64722.1_1	pennellii			SLF	penn_SLF-Gb-BK009228.1	25831517
BK009229.1	lcl|BK009229.1_cds_DAA64723.1_1	pennellii			SLF	penn_SLF-Gb-BK009229.1	25831517
BK009230.1	lcl|BK009230.1_cds_DAA64724.1_1	pennellii			SLF	penn_SLF-Gb-BK009230.1	25831517
BK009231.1	lcl|BK009231.1_cds_DAA64725.1_1	pennellii			SLF	penn_SLF-Gb-BK009231.1	25831517
D17322.1	lcl|D17322.1_cds_BAA04144.1_1	peruvianum			SRNase	peru_SRNase-Gb-D17322.1	7948929
D17323.1	lcl|D17323.1_cds_BAA04145.1_1	peruvianum			SRNase	peru_SRNase-Gb-D17323.1	None	Il-Kyung Chung et al., The University of Tokyo, Dept. of Agricultural Chemistry; Bunkyo-ku, Tokyo 113, Japan
D17324.1	lcl|D17324.1_cds_BAA04146.1_1	peruvianum			SRNase	peru_SRNase-Gb-D17324.1	7948929
D17325.1	lcl|D17325.1_cds_BAA04147.1_1	peruvianum			SRNase	peru_SRNase-Gb-D17325.1	7948929
EF680078.1	lcl|EF680078.1_cds_ABV46004.1_1	chilense			SRNase	chil_SRNase-Gb-EF680078.1	17700636
EF680081.1	lcl|EF680081.1_cds_ABV46007.1_1	chilense			SRNase	chil_SRNase-Gb-EF680081.1	17700636
EF680082.1	lcl|EF680082.1_cds_ABV46008.1_1	chilense			SRNase	chil_SRNase-Gb-EF680082.1	17700636
EF680085.1	lcl|EF680085.1_cds_ABV46011.1_1	chilense			SRNase	chil_SRNase-Gb-EF680085.1	17700636
EF680086.1	lcl|EF680086.1_cds_ABV46012.1_1	chilense			SRNase	chil_SRNase-Gb-EF680086.1	17700636
EF680087.1	lcl|EF680087.1_cds_ABV46013.1_1	chilense			SRNase	chil_SRNase-Gb-EF680087.1	17700636
EF680088.1	lcl|EF680088.1_cds_ABV46014.1_1	chilense			SRNase	chil_SRNase-Gb-EF680088.1	17700636
EF680089.1	lcl|EF680089.1_cds_ABV46015.1_1	chilense			SRNase	chil_SRNase-Gb-EF680089.1	17700636
EF680090.1	lcl|EF680090.1_cds_ABV46016.1_1	chilense			SRNase	chil_SRNase-Gb-EF680090.1	17700636
EF680093.1	lcl|EF680093.1_cds_ABV46019.1_1	chilense			SRNase	chil_SRNase-Gb-EF680093.1	17700636
EF680094.1	lcl|EF680094.1_cds_ABV46020.1_1	chilense			SRNase	chil_SRNase-Gb-EF680094.1	17700636
EF680097.1	lcl|EF680097.1_cds_ABV46023.1_1	chilense			SRNase	chil_SRNase-Gb-EF680097.1	17700636
EF680098.1	lcl|EF680098.1_cds_ABV46024.1_1	chilense			SRNase	chil_SRNase-Gb-EF680098.1	17700636
EF680099.1	lcl|EF680099.1_cds_ABV46025.1_1	chilense			SRNase	chil_SRNase-Gb-EF680099.1	17700636
EF680100.1	lcl|EF680100.1_cds_ABV46026.1_1	chilense			SRNase	chil_SRNase-Gb-EF680100.1	17700636
EF680101.1	lcl|EF680101.1_cds_ABV46027.1_1	chilense			SRNase	chil_SRNase-Gb-EF680101.1	17700636
EF680103.1	lcl|EF680103.1_cds_ABV46029.1_1	chilense			SRNase	chil_SRNase-Gb-EF680103.1	17700636
EF680104.1	lcl|EF680104.1_cds_ABV46030.1_1	chilense			SRNase	chil_SRNase-Gb-EF680104.1	17700636
EF680105.1	lcl|EF680105.1_cds_ABV46031.1_1	chilense			SRNase	chil_SRNase-Gb-EF680105.1	17700636
EF680106.1	lcl|EF680106.1_cds_ABV46032.1_1	chilense			SRNase	chil_SRNase-Gb-EF680106.1	17700636
EF680108.1	lcl|EF680108.1_cds_ABV46034.1_1	chilense			SRNase	chil_SRNase-Gb-EF680108.1	17700636
EF680109.1	lcl|EF680109.1_cds_ABV46035.1_1	chilense			SRNase	chil_SRNase-Gb-EF680109.1	17700636
GU361144.1	lcl|GU361144.1_cds_ADC52405.1_1	habrochaites			SRNase	habr_SRNase-Gb-GU361144.1	None	Covey,P.A. et al., Biochemistry, University of Missouri, Schweitzer Hall, 117, Columbia, MO 65211, USA
GU361145.1	lcl|GU361145.1_cds_ADC52406.1_1	habrochaites			SRNase	habr_SRNase-Gb-GU361145.1	None	Covey,P.A. et al., Biochemistry, University of Missouri, Schweitzer Hall, 117, Columbia, MO 65211, USA
GU361147.1	lcl|GU361147.1_cds_ADC52408.1_1	habrochaites			SRNase	habr_SRNase-Gb-GU361147.1	None	Covey,P.A. et al., Biochemistry, University of Missouri, Schweitzer Hall, 117, Columbia, MO 65211, USA
GU361148.1	lcl|GU361148.1_cds_ADC52409.1_1	habrochaites			SRNase	habr_SRNase-Gb-GU361148.1	None	Covey,P.A. et al., Biochemistry, University of Missouri, Schweitzer Hall, 117, Columbia, MO 65211, USA
GU361149.1	lcl|GU361149.1_cds_ADC52410.1_1	habrochaites			SRNase	habr_SRNase-Gb-GU361149.1	None	Covey,P.A. et al., Biochemistry, University of Missouri, Schweitzer Hall, 117, Columbia, MO 65211, USA
HM357215.1	lcl|HM357215.1_cds_ADR51129.1_1	peruvianum			SRNase	peru_SRNase-Gb-HM357215.1	21119705
HM357216.1	lcl|HM357216.1_cds_ADR51130.1_1	peruvianum			SRNase	peru_SRNase-Gb-HM357216.1	21119705
HM357217.1	lcl|HM357217.1_cds_ADR51131.1_1	peruvianum			SRNase	peru_SRNase-Gb-HM357217.1	21119705
HM357218.1	lcl|HM357218.1_cds_ADR51132.1_1	peruvianum			SRNase	peru_SRNase-Gb-HM357218.1	21119705
HM357223.1	lcl|HM357223.1_cds_ADR51137.1_1	peruvianum			SRNase	peru_SRNase-Gb-HM357223.1	21119705
HM357224.1	lcl|HM357224.1_cds_ADR51138.1_1	peruvianum			SRNase	peru_SRNase-Gb-HM357224.1	21119705
JN226566.1	lcl|JN226566.1_cds_AEM37158.1_1	chilense			SRNase	chil_SRNase-Gb-JN226566.1	None	Zhao,P., Shanghai Jiaotong University, School of Agriculture and Biology, 800 Dong Chuan Road, Shanghai 200240, China
JN226567.1	lcl|JN226567.1_cds_AEM37159.1_1	habrochaites			SRNase	habr_SRNase-Gb-JN226567.1	None	Zhao,P., Shanghai Jiaotong University, School of Agriculture and Biology, 800 Dong Chuan Road, Shanghai 200240, China
JN572893.1	lcl|JN572893.1_cds_AEN95116.1_1	chilense			SRNase	chil_SRNase-Gb-JN572893.1	None	Zhao,P., Shanghai Jiaotong University, School of Agriculture and Biology, 800 Dong Chuan Road, Shanghai 200240, China
JN581380.1	lcl|JN581380.1_cds_AEQ63299.1_1	chilense			SRNase	chil_SRNase-Gb-JN581380.1	None	Zhao,P., Shanghai Jiaotong University, School of Agriculture and Biology, 800 Dong Chuan Road, Shanghai 200240, China
JN806139.1	lcl|JN806139.1_cds_AFA53098.1_1	habrochaites			SLF	habr_SLF-Gb-JN806139.1	None	Zhao,P., Shanghai Jiaotong University, School of Agriculture and Biology, 800 Dong Chuan Road, Shanghai 200240, China
JN806141.1	lcl|JN806141.1_cds_AFA53100.1_1	habrochaites			SLF	habr_SLF-Gb-JN806141.1	None	Zhao,P., Shanghai Jiaotong University, School of Agriculture and Biology, 800 Dong Chuan Road, Shanghai 200240, China
JN806144.1	lcl|JN806144.1_cds_AFA53103.1_1	chilense			SLF	chil_SLF-Gb-JN806144.1	None	Zhao,P., Shanghai Jiaotong University, School of Agriculture and Biology, 800 Dong Chuan Road, Shanghai 200240, China
JN806146.1	lcl|JN806146.1_cds_AFA53105.1_1	chilense			SLF	chil_SLF-Gb-JN806146.1	None	Zhao,P., Shanghai Jiaotong University, School of Agriculture and Biology, 800 Dong Chuan Road, Shanghai 200240, China
JN806153.1	lcl|JN806153.1_cds_AFA53112.1_1	habrochaites			SLF	habr_SLF-Gb-JN806153.1	None	Zhao,P., Shanghai Jiaotong University, School of Agriculture and Biology, 800 Dong Chuan Road, Shanghai 200240, China
JN806154.1	lcl|JN806154.1_cds_AFA53113.1_1	habrochaites			SLF	habr_SLF-Gb-JN806154.1	None	Zhao,P., Shanghai Jiaotong University, School of Agriculture and Biology, 800 Dong Chuan Road, Shanghai 200240, China
JQ040814.1	lcl|JQ040814.1_cds_AFD23868.1_1	habrochaites			SRNase	habr_SRNase-Gb-JQ040814.1	None	Zhao,P., Shanghai Jiaotong University, School of Agriculture and Biology, 800 Dong Chuan Road, Shanghai 200240, China
JQ040817.1	lcl|JQ040817.1_cds_1	habrochaites			SRNase	habr_SRNase-Gb-JQ040817.1	None	Zhao,P., Shanghai Jiaotong University, School of Agriculture and Biology, 800 Dong Chuan Road, Shanghai 200240, China
JQ040818.1	lcl|JQ040818.1_cds_1	lycopsersicum			SRNase	lyco_SRNase-Gb-JQ040818.1	None	Zhao,P., Shanghai Jiaotong University, School of Agriculture and Biology, 800 Dong Chuan Road, Shanghai 200240, China
JQ040822.1	lcl|JQ040822.1_cds_1	pimpinellifolium			SRNase	pimp_SRNase-Gb-JQ040822.1	None	Zhao,P., Shanghai Jiaotong University, School of Agriculture and Biology, 800 Dong Chuan Road, Shanghai 200240, China
KF475783.1	lcl|KF475783.1_cds_AIC33071.1_1	chilense			SLF	chil_SLF-Gb-KF475783.1	None	Zhao,P., Shanghai Jiaotong University, School of Agriculture and Biology, 800 Dong Chuan Road, Shanghai 200240, China
KJ814843.1	lcl|KJ814843.1_cds_AIG62905.1_1	peruvianum	LA0446		SRNase	peru_LA0446-SRNase-Gb-KJ814843.1	None	Guo,H. et al., State Key Laboratory of Molecular Developmental Biology, Institute of Genetics and Developmental Biology, Chinese Academy of Sciences, 1 West Beichen Road, Chaoyang, District, Beijing 100101, Chian
KJ814844.1	lcl|KJ814844.1_cds_AIG62906.1_1	peruvianum	LA0446		SRNase	peru_LA0446-SRNase-Gb-KJ814844.1	None	Guo,H. et al., State Key Laboratory of Molecular Developmental Biology, Institute of Genetics and Developmental Biology, Chinese Academy of Sciences, 1 West Beichen Road, Chaoyang, District, Beijing 100101, Chian
KJ814845.1	lcl|KJ814845.1_cds_AIG62907.1_1	peruvianum	LA0446		SRNase	peru_LA0446-SRNase-Gb-KJ814845.1	None	Guo,H. et al., State Key Laboratory of Molecular Developmental Biology, Institute of Genetics and Developmental Biology, Chinese Academy of Sciences, 1 West Beichen Road, Chaoyang, District, Beijing 100101, Chian
KJ814847.1	lcl|KJ814847.1_cds_AIG62909.1_1	peruvianum	LA0446		SLF	peru_LA0446-SLF-Gb-KJ814847.1	None	Guo,H. et al., State Key Laboratory of Molecular Developmental Biology, Institute of Genetics and Developmental Biology, Chinese Academy of Sciences, 1 West Beichen Road, Chaoyang, District, Beijing 100101, Chian
KJ814848.1	lcl|KJ814848.1_cds_AIG62910.1_1	peruvianum	LA0446		SLF	peru_LA0446-SLF-Gb-KJ814848.1	None	Guo,H. et al., State Key Laboratory of Molecular Developmental Biology, Institute of Genetics and Developmental Biology, Chinese Academy of Sciences, 1 West Beichen Road, Chaoyang, District, Beijing 100101, Chian
KJ814849.1	lcl|KJ814849.1_cds_AIG62911.1_1	peruvianum	LA0446		SLF	peru_LA0446-SLF-Gb-KJ814849.1	None	Guo,H. et al., State Key Laboratory of Molecular Developmental Biology, Institute of Genetics and Developmental Biology, Chinese Academy of Sciences, 1 West Beichen Road, Chaoyang, District, Beijing 100101, Chian
KJ814850.1	lcl|KJ814850.1_cds_AIG62912.1_1	peruvianum	LA0446		SLF	peru_LA0446-SLF-Gb-KJ814850.1	None	Guo,H. et al., State Key Laboratory of Molecular Developmental Biology, Institute of Genetics and Developmental Biology, Chinese Academy of Sciences, 1 West Beichen Road, Chaoyang, District, Beijing 100101, Chian
KJ814851.1	lcl|KJ814851.1_cds_AIG62913.1_1	peruvianum	LA0446		SLF	peru_LA0446-SLF-Gb-KJ814851.1	None	Guo,H. et al., State Key Laboratory of Molecular Developmental Biology, Institute of Genetics and Developmental Biology, Chinese Academy of Sciences, 1 West Beichen Road, Chaoyang, District, Beijing 100101, Chian
KJ814854.1	lcl|KJ814854.1_cds_AIG62916.1_1	peruvianum	LA0446		SLF	peru_LA0446-SLF-Gb-KJ814854.1	None	Guo,H. et al., State Key Laboratory of Molecular Developmental Biology, Institute of Genetics and Developmental Biology, Chinese Academy of Sciences, 1 West Beichen Road, Chaoyang, District, Beijing 100101, Chian
KJ814855.1	lcl|KJ814855.1_cds_AIG62917.1_1	peruvianum	LA0446		SLF	peru_LA0446-SLF-Gb-KJ814855.1	None	Guo,H. et al., State Key Laboratory of Molecular Developmental Biology, Institute of Genetics and Developmental Biology, Chinese Academy of Sciences, 1 West Beichen Road, Chaoyang, District, Beijing 100101, Chian
KJ814856.1	lcl|KJ814856.1_cds_AIG62918.1_1	peruvianum	LA0446		SLF	peru_LA0446-SLF-Gb-KJ814856.1	None	Guo,H. et al., State Key Laboratory of Molecular Developmental Biology, Institute of Genetics and Developmental Biology, Chinese Academy of Sciences, 1 West Beichen Road, Chaoyang, District, Beijing 100101, Chian
KJ814857.1	lcl|KJ814857.1_cds_AIG62919.1_1	peruvianum	LA0446		SLF	peru_LA0446-SLF-Gb-KJ814857.1	None	Guo,H. et al., State Key Laboratory of Molecular Developmental Biology, Institute of Genetics and Developmental Biology, Chinese Academy of Sciences, 1 West Beichen Road, Chaoyang, District, Beijing 100101, Chian
KJ814862.1	lcl|KJ814862.1_cds_AIG62924.1_1	pennellii	LA0716		SLF	penn_LA0716_SLF-Gb-KJ814862.1	None	Guo,H. et al., State Key Laboratory of Molecular Developmental Biology, Institute of Genetics and Developmental Biology, Chinese Academy of Sciences, 1 West Beichen Road, Chaoyang, District, Beijing 100101, Chian
KJ814870.1	lcl|KJ814870.1_cds_AIG62932.1_1	pimpinellifolium	LA1589		SLF	pimp_LA1589_SLF-Gb-KJ814870.1	None	Guo,H. et al., State Key Laboratory of Molecular Developmental Biology, Institute of Genetics and Developmental Biology, Chinese Academy of Sciences, 1 West Beichen Road, Chaoyang, District, Beijing 100101, Chian
KJ814871.1	lcl|KJ814871.1_cds_AIG62933.1_1	pimpinellifolium	LA1589		SLF	pimp_LA1589_SLF-Gb-KJ814871.1	None	Guo,H. et al., State Key Laboratory of Molecular Developmental Biology, Institute of Genetics and Developmental Biology, Chinese Academy of Sciences, 1 West Beichen Road, Chaoyang, District, Beijing 100101, Chian
KJ814873.1	lcl|KJ814873.1_cds_AIG62935.1_1	pimpinellifolium	LA1589		SLF	pimp_LA1589_SLF-Gb-KJ814873.1	None	Guo,H. et al., State Key Laboratory of Molecular Developmental Biology, Institute of Genetics and Developmental Biology, Chinese Academy of Sciences, 1 West Beichen Road, Chaoyang, District, Beijing 100101, Chian
KJ814874.1	lcl|KJ814874.1_cds_AIG62936.1_1	pimpinellifolium	LA1589		SLF	pimp_LA1589_SLF-Gb-KJ814874.1	None	Guo,H. et al., State Key Laboratory of Molecular Developmental Biology, Institute of Genetics and Developmental Biology, Chinese Academy of Sciences, 1 West Beichen Road, Chaoyang, District, Beijing 100101, Chian
KJ814875.1	lcl|KJ814875.1_cds_AIG62937.1_1	pimpinellifolium	LA1589		SLF	pimp_LA1589_SLF-Gb-KJ814875.1	None	Guo,H. et al., State Key Laboratory of Molecular Developmental Biology, Institute of Genetics and Developmental Biology, Chinese Academy of Sciences, 1 West Beichen Road, Chaoyang, District, Beijing 100101, Chian
KJ814878.1	lcl|KJ814878.1_cds_AIG62940.1_1	pimpinellifolium	LA1589		SLF	pimp_LA1589_SLF-Gb-KJ814878.1	None	Guo,H. et al., State Key Laboratory of Molecular Developmental Biology, Institute of Genetics and Developmental Biology, Chinese Academy of Sciences, 1 West Beichen Road, Chaoyang, District, Beijing 100101, Chian
KJ814879.1	lcl|KJ814879.1_cds_AIG62941.1_1	pimpinellifolium	LA1589		SLF	pimp_LA1589_SLF-Gb-KJ814879.1	None	Guo,H. et al., State Key Laboratory of Molecular Developmental Biology, Institute of Genetics and Developmental Biology, Chinese Academy of Sciences, 1 West Beichen Road, Chaoyang, District, Beijing 100101, Chian
KJ814880.1	lcl|KJ814880.1_cds_AIG62942.1_1	pimpinellifolium	LA1589		SLF	pimp_LA1589_SLF-Gb-KJ814880.1	None	Guo,H. et al., State Key Laboratory of Molecular Developmental Biology, Institute of Genetics and Developmental Biology, Chinese Academy of Sciences, 1 West Beichen Road, Chaoyang, District, Beijing 100101, Chian
KJ814882.1	lcl|KJ814882.1_cds_AIG62944.1_1	chilense	LA1967		SLF	chil_LA1967_SLF-Gb-KJ814882.1	None	Guo,H. et al., State Key Laboratory of Molecular Developmental Biology, Institute of Genetics and Developmental Biology, Chinese Academy of Sciences, 1 West Beichen Road, Chaoyang, District, Beijing 100101, Chian
KJ814884.1	lcl|KJ814884.1_cds_AIG62946.1_1	chilense	LA1967		SLF	chil_LA1967_SLF-Gb-KJ814884.1	None	Guo,H. et al., State Key Laboratory of Molecular Developmental Biology, Institute of Genetics and Developmental Biology, Chinese Academy of Sciences, 1 West Beichen Road, Chaoyang, District, Beijing 100101, Chian
KJ814885.1	lcl|KJ814885.1_cds_AIG62947.1_1	chilense	LA1967		SLF	chil_LA1967_SLF-Gb-KJ814885.1	None	Guo,H. et al., State Key Laboratory of Molecular Developmental Biology, Institute of Genetics and Developmental Biology, Chinese Academy of Sciences, 1 West Beichen Road, Chaoyang, District, Beijing 100101, Chian
KJ814887.1	lcl|KJ814887.1_cds_AIG62949.1_1	chilense	LA1967		SLF	chil_LA1967_SLF-Gb-KJ814887.1	None	Guo,H. et al., State Key Laboratory of Molecular Developmental Biology, Institute of Genetics and Developmental Biology, Chinese Academy of Sciences, 1 West Beichen Road, Chaoyang, District, Beijing 100101, Chian
KJ814889.1	lcl|KJ814889.1_cds_AIG62951.1_1	chilense	LA1967		SLF	chil_LA1967_SLF-Gb-KJ814889.1	None	Guo,H. et al., State Key Laboratory of Molecular Developmental Biology, Institute of Genetics and Developmental Biology, Chinese Academy of Sciences, 1 West Beichen Road, Chaoyang, District, Beijing 100101, Chian
KJ814890.1	lcl|KJ814890.1_cds_AIG62952.1_1	chilense	LA1967		SLF	chil_LA1967_SLF-Gb-KJ814890.1	None	Guo,H. et al., State Key Laboratory of Molecular Developmental Biology, Institute of Genetics and Developmental Biology, Chinese Academy of Sciences, 1 West Beichen Road, Chaoyang, District, Beijing 100101, Chian
KJ814891.1	lcl|KJ814891.1_cds_AIG62953.1_1	chilense	LA1967		SLF	chil_LA1967_SLF-Gb-KJ814891.1	None	Guo,H. et al., State Key Laboratory of Molecular Developmental Biology, Institute of Genetics and Developmental Biology, Chinese Academy of Sciences, 1 West Beichen Road, Chaoyang, District, Beijing 100101, Chian
KJ814892.1	lcl|KJ814892.1_cds_AIG62954.1_1	chilense	LA1967		SLF	chil_LA1967_SLF-Gb-KJ814892.1	None	Guo,H. et al., State Key Laboratory of Molecular Developmental Biology, Institute of Genetics and Developmental Biology, Chinese Academy of Sciences, 1 West Beichen Road, Chaoyang, District, Beijing 100101, Chian
KJ814893.1	lcl|KJ814893.1_cds_AIG62955.1_1	chilense	LA1967		SRNase	chil_LA1967_SRNase-Gb-KJ814893.1	None	Guo,H. et al., State Key Laboratory of Molecular Developmental Biology, Institute of Genetics and Developmental Biology, Chinese Academy of Sciences, 1 West Beichen Road, Chaoyang, District, Beijing 100101, Chian
KJ814903.1	lcl|KJ814903.1_cds_AIG62965.1_1	lycopsersicum	LA4345		SLF	lyco_LA4345_SLF-Gb-KJ814903.1	None	Guo,H. et al., State Key Laboratory of Molecular Developmental Biology, Institute of Genetics and Developmental Biology, Chinese Academy of Sciences, 1 West Beichen Road, Chaoyang, District, Beijing 100101, Chian
KJ814908.1	lcl|KJ814908.1_cds_AIG62970.1_1	habrochaites	LA1777		SLF	habr_LA1777_SLF-Gb-KJ814908.1	None	Guo,H. et al., State Key Laboratory of Molecular Developmental Biology, Institute of Genetics and Developmental Biology, Chinese Academy of Sciences, 1 West Beichen Road, Chaoyang, District, Beijing 100101, Chian
KJ814909.1	lcl|KJ814909.1_cds_AIG62971.1_1	habrochaites	LA1777		SLF	habr_LA1777_SLF-Gb-KJ814909.1	None	Guo,H. et al., State Key Laboratory of Molecular Developmental Biology, Institute of Genetics and Developmental Biology, Chinese Academy of Sciences, 1 West Beichen Road, Chaoyang, District, Beijing 100101, Chian
KJ814910.1	lcl|KJ814910.1_cds_AIG62972.1_1	habrochaites	LA1777		SLF	habr_LA1777_SLF-Gb-KJ814910.1	None	Guo,H. et al., State Key Laboratory of Molecular Developmental Biology, Institute of Genetics and Developmental Biology, Chinese Academy of Sciences, 1 West Beichen Road, Chaoyang, District, Beijing 100101, Chian
KJ814911.1	lcl|KJ814911.1_cds_AIG62973.1_1	habrochaites	LA1777		SLF	habr_LA1777_SLF-Gb-KJ814911.1	None	Guo,H. et al., State Key Laboratory of Molecular Developmental Biology, Institute of Genetics and Developmental Biology, Chinese Academy of Sciences, 1 West Beichen Road, Chaoyang, District, Beijing 100101, Chian
KJ814912.1	lcl|KJ814912.1_cds_AIG62974.1_1	habrochaites	LA1777		SLF	habr_LA1777_SLF-Gb-KJ814912.1	None	Guo,H. et al., State Key Laboratory of Molecular Developmental Biology, Institute of Genetics and Developmental Biology, Chinese Academy of Sciences, 1 West Beichen Road, Chaoyang, District, Beijing 100101, Chian
KJ814914.1	lcl|KJ814914.1_cds_AIG62976.1_1	habrochaites	LA1777		SLF	habr_LA1777_SLF-Gb-KJ814914.1	None	Guo,H. et al., State Key Laboratory of Molecular Developmental Biology, Institute of Genetics and Developmental Biology, Chinese Academy of Sciences, 1 West Beichen Road, Chaoyang, District, Beijing 100101, Chian
KJ814915.1	lcl|KJ814915.1_cds_AIG62977.1_1	habrochaites	LA1777		SLF	habr_LA1777_SLF-Gb-KJ814915.1	None	Guo,H. et al., State Key Laboratory of Molecular Developmental Biology, Institute of Genetics and Developmental Biology, Chinese Academy of Sciences, 1 West Beichen Road, Chaoyang, District, Beijing 100101, Chian
KJ814916.1	lcl|KJ814916.1_cds_AIG62978.1_1	habrochaites	LA1777		SLF	habr_LA1777_SLF-Gb-KJ814916.1	None	Guo,H. et al., State Key Laboratory of Molecular Developmental Biology, Institute of Genetics and Developmental Biology, Chinese Academy of Sciences, 1 West Beichen Road, Chaoyang, District, Beijing 100101, Chian
KJ814917.1	lcl|KJ814917.1_cds_AIG62979.1_1	habrochaites	LA1777		SLF	habr_LA1777_SLF-Gb-KJ814917.1	None	Guo,H. et al., State Key Laboratory of Molecular Developmental Biology, Institute of Genetics and Developmental Biology, Chinese Academy of Sciences, 1 West Beichen Road, Chaoyang, District, Beijing 100101, Chian
KJ814918.1	lcl|KJ814918.1_cds_AIG62980.1_1	habrochaites	LA1777		SLF	habr_LA1777_SLF-Gb-KJ814918.1	None	Guo,H. et al., State Key Laboratory of Molecular Developmental Biology, Institute of Genetics and Developmental Biology, Chinese Academy of Sciences, 1 West Beichen Road, Chaoyang, District, Beijing 100101, Chian
KJ814919.1	lcl|KJ814919.1_cds_AIG62981.1_1	habrochaites	LA1777		SLF	habr_LA1777_SLF-Gb-KJ814919.1	None	Guo,H. et al., State Key Laboratory of Molecular Developmental Biology, Institute of Genetics and Developmental Biology, Chinese Academy of Sciences, 1 West Beichen Road, Chaoyang, District, Beijing 100101, Chian
KJ814920.1	lcl|KJ814920.1_cds_AIG62982.1_1	habrochaites	LA1777		SLF	habr_LA1777_SLF-Gb-KJ814920.1	None	Guo,H. et al., State Key Laboratory of Molecular Developmental Biology, Institute of Genetics and Developmental Biology, Chinese Academy of Sciences, 1 West Beichen Road, Chaoyang, District, Beijing 100101, Chian
KJ814921.1	lcl|KJ814921.1_cds_AIG62983.1_1	habrochaites	LA1777		SLF	habr_LA1777_SLF-Gb-KJ814921.1	None	Guo,H. et al., State Key Laboratory of Molecular Developmental Biology, Institute of Genetics and Developmental Biology, Chinese Academy of Sciences, 1 West Beichen Road, Chaoyang, District, Beijing 100101, Chian
KJ814922.1	lcl|KJ814922.1_cds_AIG62984.1_1	habrochaites	LA1777		SLF	habr_LA1777_SLF-Gb-KJ814922.1	None	Guo,H. et al., State Key Laboratory of Molecular Developmental Biology, Institute of Genetics and Developmental Biology, Chinese Academy of Sciences, 1 West Beichen Road, Chaoyang, District, Beijing 100101, Chian
KJ814923.1	lcl|KJ814923.1_cds_AIG62985.1_1	habrochaites	LA1777		SLF	habr_LA1777_SLF-Gb-KJ814923.1	None	Guo,H. et al., State Key Laboratory of Molecular Developmental Biology, Institute of Genetics and Developmental Biology, Chinese Academy of Sciences, 1 West Beichen Road, Chaoyang, District, Beijing 100101, Chian
KJ814924.1	lcl|KJ814924.1_cds_AIG62986.1_1	habrochaites	LA1777		SLF	habr_LA1777_SLF-Gb-KJ814924.1	None	Guo,H. et al., State Key Laboratory of Molecular Developmental Biology, Institute of Genetics and Developmental Biology, Chinese Academy of Sciences, 1 West Beichen Road, Chaoyang, District, Beijing 100101, Chian
KJ814925.1	lcl|KJ814925.1_cds_AIG62987.1_1	habrochaites	LA1777		SLF	habr_LA1777_SLF-Gb-KJ814925.1	None	Guo,H. et al., State Key Laboratory of Molecular Developmental Biology, Institute of Genetics and Developmental Biology, Chinese Academy of Sciences, 1 West Beichen Road, Chaoyang, District, Beijing 100101, Chian
KJ814926.1	lcl|KJ814926.1_cds_AIG62988.1_1	habrochaites	LA1777		SLF	habr_LA1777_SLF-Gb-KJ814926.1	None	Guo,H. et al., State Key Laboratory of Molecular Developmental Biology, Institute of Genetics and Developmental Biology, Chinese Academy of Sciences, 1 West Beichen Road, Chaoyang, District, Beijing 100101, Chian
KJ814928.1	lcl|KJ814928.1_cds_AIG62990.1_1	habrochaites	LA1777		SLF	habr_LA1777_SLF-Gb-KJ814928.1	None	Guo,H. et al., State Key Laboratory of Molecular Developmental Biology, Institute of Genetics and Developmental Biology, Chinese Academy of Sciences, 1 West Beichen Road, Chaoyang, District, Beijing 100101, Chian
KJ814929.1	lcl|KJ814929.1_cds_AIG62991.1_1	habrochaites	LA1777		SLF	habr_LA1777_SLF-Gb-KJ814929.1	None	Guo,H. et al., State Key Laboratory of Molecular Developmental Biology, Institute of Genetics and Developmental Biology, Chinese Academy of Sciences, 1 West Beichen Road, Chaoyang, District, Beijing 100101, Chian
KJ814930.1	lcl|KJ814930.1_cds_AIG62992.1_1	habrochaites	LA1777		SLF	habr_LA1777_SLF-Gb-KJ814930.1	None	Guo,H. et al., State Key Laboratory of Molecular Developmental Biology, Institute of Genetics and Developmental Biology, Chinese Academy of Sciences, 1 West Beichen Road, Chaoyang, District, Beijing 100101, Chian
KJ814931.1	lcl|KJ814931.1_cds_AIG62993.1_1	habrochaites	LA1777		SLF	habr_LA1777_SLF-Gb-KJ814931.1	None	Guo,H. et al., State Key Laboratory of Molecular Developmental Biology, Institute of Genetics and Developmental Biology, Chinese Academy of Sciences, 1 West Beichen Road, Chaoyang, District, Beijing 100101, Chian
KJ814932.1	lcl|KJ814932.1_cds_AIG62994.1_1	habrochaites	LA1777		SRNase	habr_LA1777_SRNase-Gb-KJ814932.1	None	Guo,H. et al., State Key Laboratory of Molecular Developmental Biology, Institute of Genetics and Developmental Biology, Chinese Academy of Sciences, 1 West Beichen Road, Chaoyang, District, Beijing 100101, Chian
KJ814933.1	lcl|KJ814933.1_cds_AIG62995.1_1	habrochaites	LA1777		SRNase	habr_LA1777_SRNase-Gb-KJ814933.1	None	Guo,H. et al., State Key Laboratory of Molecular Developmental Biology, Institute of Genetics and Developmental Biology, Chinese Academy of Sciences, 1 West Beichen Road, Chaoyang, District, Beijing 100101, Chian
KJ814934.1	lcl|KJ814934.1_cds_AIG62996.1_1	habrochaites	LA1777		SRNase	habr_LA1777_SRNase-Gb-KJ814934.1	None	Guo,H. et al., State Key Laboratory of Molecular Developmental Biology, Institute of Genetics and Developmental Biology, Chinese Academy of Sciences, 1 West Beichen Road, Chaoyang, District, Beijing 100101, Chian
KJ814935.1	lcl|KJ814935.1_cds_AIG62997.1_1	habrochaites	LA1777		SRNase	habr_LA1777_SRNase-Gb-KJ814935.1	None	Guo,H. et al., State Key Laboratory of Molecular Developmental Biology, Institute of Genetics and Developmental Biology, Chinese Academy of Sciences, 1 West Beichen Road, Chaoyang, District, Beijing 100101, Chian
KJ814946.1	lcl|KJ814946.1_cds_AIG63319.1_1	pennellii	LA0716		SRNase	penn_LA0716_SRNase-Gb-KJ814946.1	None	Guo,H. et al., State Key Laboratory of Molecular Developmental Biology, Institute of Genetics and Developmental Biology, Chinese Academy of Sciences, 1 West Beichen Road, Chaoyang, District, Beijing 100101, Chian
KJ814947.1	lcl|KJ814947.1_cds_AIG63320.1_1	pimpinellifolium	LA1589		SRNase	pimp_LA1589_SRNase-Gb-KJ814947.1	None	Guo,H. et al., State Key Laboratory of Molecular Developmental Biology, Institute of Genetics and Developmental Biology, Chinese Academy of Sciences, 1 West Beichen Road, Chaoyang, District, Beijing 100101, Chian
KU960913.1	lcl|KU960913.1_cds_ARD08037.1_1	peruvianum	LA0446		SLF	peru_LA0446-SLF-Gb-KU960913.1	None	Li,M. et al., State Key Laboratory of Molecular Developmental Biology, Institute of Genetics and Developmental Biology, Chinese Academy of Sciences, 1 West Beichen Road, Chaoyang, District, Beijing 100101, Chian
KU960914.1	lcl|KU960914.1_cds_ARD08038.1_1	peruvianum	LA0446		SLF	peru_LA0446-SLF-Gb-KU960914.1	None	Li,M. et al., State Key Laboratory of Molecular Developmental Biology, Institute of Genetics and Developmental Biology, Chinese Academy of Sciences, 1 West Beichen Road, Chaoyang, District, Beijing 100101, Chian
KU960915.1	lcl|KU960915.1_cds_ARD08039.1_1	peruvianum	LA0446		SLF	peru_LA0446-SLF-Gb-KU960915.1	None	Li,M. et al., State Key Laboratory of Molecular Developmental Biology, Institute of Genetics and Developmental Biology, Chinese Academy of Sciences, 1 West Beichen Road, Chaoyang, District, Beijing 100101, Chian
KU960916.1	lcl|KU960916.1_cds_ARD08040.1_1	peruvianum	LA1777 (habro)		SLF	peru_LA1777_SLF-Gb-KU960916.1	None	Li,M. et al., State Key Laboratory of Molecular Developmental Biology, Institute of Genetics and Developmental Biology, Chinese Academy of Sciences, 1 West Beichen Road, Chaoyang, District, Beijing 100101, Chian
KU960917.1	lcl|KU960917.1_cds_ARD08041.1_1	habrochaites	LA1777		SLF	habr_LA1777_SLF-Gb-KU960917.1	None	Li,M. et al., State Key Laboratory of Molecular Developmental Biology, Institute of Genetics and Developmental Biology, Chinese Academy of Sciences, 1 West Beichen Road, Chaoyang, District, Beijing 100101, Chian
KU960918.1	lcl|KU960918.1_cds_ARD08042.1_1	habrochaites	LA1777		SLF	habr_LA1777_SLF-Gb-KU960918.1	None	Li,M. et al., State Key Laboratory of Molecular Developmental Biology, Institute of Genetics and Developmental Biology, Chinese Academy of Sciences, 1 West Beichen Road, Chaoyang, District, Beijing 100101, Chian
KU960919.1	lcl|KU960919.1_cds_ARD08043.1_1	habrochaites	LA1777		SLF	habr_LA1777_SLF-Gb-KU960919.1	None	Li,M. et al., State Key Laboratory of Molecular Developmental Biology, Institute of Genetics and Developmental Biology, Chinese Academy of Sciences, 1 West Beichen Road, Chaoyang, District, Beijing 100101, Chian
KU960920.1	lcl|KU960920.1_cds_ARD08044.1_1	habrochaites	LA1777		SLF	habr_LA1777_SLF-Gb-KU960920.1	None	Li,M. et al., State Key Laboratory of Molecular Developmental Biology, Institute of Genetics and Developmental Biology, Chinese Academy of Sciences, 1 West Beichen Road, Chaoyang, District, Beijing 100101, Chian
KU960926.1	lcl|KU960926.1_cds_ARD08050.1_1	pimpinellifolium	LA1589		SLF	pimp_LA1589_SLF-Gb-KU960926.1	None	Li,M. et al., State Key Laboratory of Molecular Developmental Biology, Institute of Genetics and Developmental Biology, Chinese Academy of Sciences, 1 West Beichen Road, Chaoyang, District, Beijing 100101, Chian
KU960927.1	lcl|KU960927.1_cds_ARD08051.1_1	pimpinellifolium	LA1589		SLF	pimp_LA1589_SLF-Gb-KU960927.1	None	Li,M. et al., State Key Laboratory of Molecular Developmental Biology, Institute of Genetics and Developmental Biology, Chinese Academy of Sciences, 1 West Beichen Road, Chaoyang, District, Beijing 100101, Chian
KU987615.1	lcl|KU987615.1_cds_APB97056.1_1	peruvianum	LA0446		SLF	peru_LA0446_SLF-Gb-KU987615.1	None	Li,M. et al., State Key Laboratory of Molecular Developmental Biology, Institute of Genetics and Developmental Biology, Chinese Academy of Sciences, 1 West Beichen Road, Chaoyang, District, Beijing 100101, Chian
KU987616.1	lcl|KU987616.1_cds_APB97057.1_1	peruvianum	LA0446		SLF	peru_LA0446_SLF-Gb-KU987616.1	None	Li,M. et al., State Key Laboratory of Molecular Developmental Biology, Institute of Genetics and Developmental Biology, Chinese Academy of Sciences, 1 West Beichen Road, Chaoyang, District, Beijing 100101, Chian
KU987617.1	lcl|KU987617.1_cds_APB97058.1_1	pimpinellifolium	LA1589		SLF	pimp_LA1589_SLF-Gb-KU987617.1	None	Li,M. et al., State Key Laboratory of Molecular Developmental Biology, Institute of Genetics and Developmental Biology, Chinese Academy of Sciences, 1 West Beichen Road, Chaoyang, District, Beijing 100101, Chian
KU987618.1	lcl|KU987618.1_cds_APB97059.1_1	pimpinellifolium	LA1589		SLF	pimp_LA1589_SLF-Gb-KU987618.1	None	Li,M. et al., State Key Laboratory of Molecular Developmental Biology, Institute of Genetics and Developmental Biology, Chinese Academy of Sciences, 1 West Beichen Road, Chaoyang, District, Beijing 100101, Chian
KU987619.1	lcl|KU987619.1_cds_APB97060.1_1	pimpinellifolium	LA1589		SLF	pimp_LA1589_SLF-Gb-KU987619.1	None	Li,M. et al., State Key Laboratory of Molecular Developmental Biology, Institute of Genetics and Developmental Biology, Chinese Academy of Sciences, 1 West Beichen Road, Chaoyang, District, Beijing 100101, Chian
KX772425.1	lcl|KX772425.1_cds_1	habrochaites	LA1918		SLF	habr_LA1918_SLF-Gb-KX772425.1	27793860
KX772427.1	lcl|KX772427.1_cds_1	habrochaites			SLF	habr_SLF-Gb-KX772427.1	27793860
MG266230.1	lcl|MG266230.1_cds_AUE24213.1_1	pennellii	LA0716		SLF	penn_LA0716_SLF-Gb-MG266230.1	29212768
MG266231.1	lcl|MG266231.1_cds_AUE24214.1_1	neorickii	LA1319		SLF	neor_LA1319_SLF-Gb-MG266231.1	29212768
MG266232.1	lcl|MG266232.1_cds_AUE24215.1_1	neorickii	LA1321		SLF	neor_LA1321_SLF-Gb-MG266232.1	29212768
MG266233.1	lcl|MG266233.1_cds_AUE24216.1_1	neorickii	LA1321		SLF	neor_LA1321_SLF-Gb-MG266233.1	29212768
MG266234.1	lcl|MG266234.1_cds_AUE24217.1_1	neorickii	LA1626A		SLF	neor_LA1626A_SLF-Gb-MG266234.1	29212768
MG266235.1	lcl|MG266235.1_cds_AUE24218.1_1	neorickii	LA2200		SLF	neor_LA2200_SLF-Gb-MG266235.1	29212768
MG266236.1	lcl|MG266236.1_cds_AUE24219.1_1	neorickii	LA4023		SLF	neor_LA4023_SLF-Gb-MG266236.1	29212768
MG266237.1	lcl|MG266237.1_cds_AUE24220.1_1	neorickii	LA2190		SLF	neor_LA2190_SLF-Gb-MG266237.1	29212768
MG266238.1	lcl|MG266238.1_cds_AUE24221.1_1	neorickii	LA2113		SLF	neor_LA2113_SLF-Gb-MG266238.1	29212768
MG266239.1	lcl|MG266239.1_cds_AUE24222.1_1	neorickii	LA1716		SLF	neor_LA1716_SLF-Gb-MG266239.1	29212768
MG266240.1	lcl|MG266240.1_cds_AUE24223.1_1	neorickii	LA2133		SLF	neor_LA2133_SLF-Gb-MG266240.1	29212768
MG266241.1	lcl|MG266241.1_cds_AUE24224.1_1	neorickii	LA0247		SLF	neor_LA0247-SLF-Gb-MG266241.1	29212768
MG266242.1	lcl|MG266242.1_cds_AUE24225.1_1	neorickii	LA0735		SLF	neor_LA0735_SLF-Gb-MG266242.1	29212768
MG266243.1	lcl|MG266243.1_cds_AUE24226.1_1	neorickii	LA2318		SLF	neor_LA2318_SLF-Gb-MG266243.1	29212768
MG266244.1	lcl|MG266244.1_cds_AUE24227.1_1	arcanum	LA2157	chotano	SLF	arca_LA2157_SLF-Gb-MG266244.1	29212768
MG266245.1	lcl|MG266245.1_cds_AUE24228.1_1	arcanum	LA2163	chotano	SLF	arca_LA2163_SLF-Gb-MG266245.1	29212768
MG266246.1	lcl|MG266246.1_cds_AUE24229.1_1	arcanum	LA1032	mara-S	SLF	arca_LA1032_maraS_SLF-Gb-MG266246.1	29212768
MG266247.1	lcl|MG266247.1_cds_AUE24230.1_1	arcanum	LA1708	mara-N	SLF	arca_LA1708_maraN_SLF-Gb-MG266247.1	29212768
MG266248.1	lcl|MG266248.1_cds_AUE24231.1_1	arcanum	LA1708	mara-N	SLF	arca_LA1708_maraN_SLF-Gb-MG266248.1	29212768
MG266249.1	lcl|MG266249.1_cds_AUE24232.1_1	chmielewskii	LA1028		SLF	chmi_LA1028_SLF-Gb-MG266249.1	29212768
MG266250.1	lcl|MG266250.1_cds_AUE24233.1_1	chmielewskii	LA1330		SLF	chmi_LA1330_SLF-Gb-MG266250.1	29212768
MG266251.1	lcl|MG266251.1_cds_AUE24234.1_1	chmielewskii	LA1318		SLF	chmi_LA1318_SLF-Gb-MG266251.1	29212768
MG266256.1	lcl|MG266256.1_cds_AUE24239.1_1	chmielewskii	LA2695		SLF	chmi_LA2695_SLF-Gb-MG266256.1	29212768
MG266258.1	lcl|MG266258.1_cds_AUE24241.1_1	chmielewskii	LA1306		SLF	chmi_LA1306_SLF-Gb-MG266258.1	29212768
MG266261.1	lcl|MG266261.1_cds_AUE24244.1_1	neorickii	LA4023		SRNase	neor_LA4023_SRNase-Gb-MG266261.1	29212768
MG266262.1	lcl|MG266262.1_cds_AUE24245.1_1	neorickii	LA2190		SRNase	neor_LA2190_SRNase-Gb-MG266262.1	29212768
MG266263.1	lcl|MG266263.1_cds_AUE24246.1_1	neorickii	LA0735		SRNase	neor_LA0735_SRNase-Gb-MG266263.1	29212768
MG266264.1	lcl|MG266264.1_cds_AUE24247.1_1	neorickii	LA1321		SRNase	neor_LA1321_SRNase-Gb-MG266264.1	29212768
NM_001301435.1	lcl|NM_001301435.1_cds_NP_001288364.1_1	lycopsersicum			SLF	lyco_SLF-Gb-NM_001301435.1	None	RefSeq
NM_001301437.1	lcl|NM_001301437.1_cds_NP_001288366.1_1	lycopsersicum			SLF	lyco_SLF-Gb-NM_001301437.1	None	RefSeq
NM_001301441.1	lcl|NM_001301441.1_cds_NP_001288370.1_1	lycopsersicum			SLF	lyco_SLF-Gb-NM_001301441.1	None	RefSeq
NM_001302892.1	lcl|NM_001302892.1_cds_NP_001289821.1_1	lycopsersicum			SLF	lyco_SLF-Gb-NM_001302892.1	None	RefSeq
NM_001323453.1	lcl|NM_001323453.1_cds_NP_001310382.1_1	pennellii			SLF	penn_SLF-Gb-NM_001323453.1	None	RefSeq
NM_001323459.1	lcl|NM_001323459.1_cds_NP_001310388.1_1	pennellii			SLF	penn_SLF-Gb-NM_001323459.1	None	RefSeq
NM_001323461.1	lcl|NM_001323461.1_cds_NP_001310390.1_1	pennellii			SLF	penn_SLF-Gb-NM_001323461.1	None	RefSeq
NM_001323462.1	lcl|NM_001323462.1_cds_NP_001310391.1_1	pennellii			SLF	penn_SLF-Gb-NM_001323462.1	None	RefSeq
NM_001323463.1	lcl|NM_001323463.1_cds_NP_001310392.1_1	pennellii			SLF	penn_SLF-Gb-NM_001323463.1	None	RefSeq
NM_001323464.1	lcl|NM_001323464.1_cds_NP_001310393.1_1	pennellii			SLF	penn_SLF-Gb-NM_001323464.1	None	RefSeq
NM_001323465.1	lcl|NM_001323465.1_cds_NP_001310394.1_1	pennellii			SLF	penn_SLF-Gb-NM_001323465.1	None	RefSeq
NM_001323469.1	lcl|NM_001323469.1_cds_NP_001310398.1_1	pennellii			SLF	penn_SLF-Gb-NM_001323469.1	None	RefSeq
NM_001329461.1	lcl|NM_001329461.1_cds_NP_001316390.1_1	lycopsersicum			SLF	lyco_SLF-Gb-NM_001329461.1	None	Refseq
S61768.1	lcl|S61768.1_cds_AAB26702.1_1	peruvianum	LA2163	chotano	SRNase	peru_LA2163_SRNase-Gb-S61768.1	8492810
S65047.1	lcl|S65047.1_cds_AAC60562.1_1	peruvianum			SRNase	peru_SRNase-Gb-S65047.1	7689879
S65048.1	lcl|S65048.1_cds_AAP13960.1_1	peruvianum			SRNase	peru_SRNase-Gb-S65048.1	7689879
S81597.1	lcl|S81597.1_cds_AAB36131.1_1	peruvianum			SRNase	peru_SRNase-Gb-S81597.1	8589935
U28795.1	lcl|U28795.1_cds_AAA77039.1_1	peruvianum			SRNase	peru_SRNase-Gb-U28795.1	None	Il-Kyung Chung et al., Life Science, Pohang, University of Science and Technology, Jigok, Pohang, Kyungbuk, South Korea
U28796.1	lcl|U28796.1_cds_AAA77040.1_1	peruvianum			SRNase	peru_SRNase-Gb-U28796.1	None	Il-Kyung Chung et al., Life Science, Pohang, University of Science and Technology, Jigok, Pohang, Kyungbuk, South Korea
X76065.1	lcl|X76065.1_cds_CAA53666.1_1	peruvianum			SRNase	peru_SRNase-Gb-X76065.1	8066136
XM_004229015.1	lcl|XM_004229015.1_cds_XP_004229063.1_1	lycopsersicum			SRNase	lyco_SRNase-Gb-XM_004229015.1	None	BioProject: PRJNA66163, Refseq
XM_015222055.2	lcl|XM_015222055.2_cds_XP_015077541.1_1	pennellii			SLF	penn_SLF-Gb-XM_015222055.2	None	BioProject: PRJNA256426, Refseq
XM_015222164.2	lcl|XM_015222164.2_cds_XP_015077650.1_1	pennellii			SLF	penn_SLF-Gb-XM_015222164.2	None	BioProject: PRJNA256426, Refseq
XM_015222422.2	lcl|XM_015222422.2_cds_XP_015077908.1_1	pennellii			SLF	penn_SLF-Gb-XM_015222422.2	None	BioProject: PRJNA256426, Refseq
XM_015223205.1	lcl|XM_015223205.1_cds_XP_015078691.1_1	pennellii			SLF	penn_SLF-Gb-XM_015223205.1	None	BioProject: PRJNA256426, Refseq
XM_015232729.2	lcl|XM_015232729.2_cds_XP_015088215.1_1	pennellii			SLF	penn_SLF-Gb-XM_015232729.2	None	BioProject: PRJNA256426, Refseq
XM_027912461.1	lcl|XM_027912461.1_cds_XP_027768262.1_1	pennellii			SLF	penn_SLF-Gb-XM_027912461.1	None	BioProject: PRJNA256426, Refseq
XM_027912691.1	lcl|XM_027912691.1_cds_XP_027768492.1_1	pennellii			SLF	penn_SLF-Gb-XM_027912691.1	None	BioProject: PRJNA256426, Refseq
Z26581.1	lcl|Z26581.1_cds_CAA81332.1_1	peruvianum			SRNase	peru_SRNase-Gb-Z26581.1	8022814
Z26582.1	lcl|Z26582.1_cds_CAA81333.1_1	peruvianum			SRNase	peru_SRNase-Gb-Z26582.1	8066136
Z26583.1	lcl|Z26583.1_cds_CAA81334.1_1	peruvianum			SRNase	peru_SRNase-Gb-Z26583.1	8022814
