# Supplementary material for: Population Genomics of the “Arcanum” Species Group in Wild Tomatoes: Evidence for Separate Origins of Two Self-Compatible Lineages
Source: Front Plant Sci. 2021 Mar 19;12:624442. doi: 10.3389/fpls.2021.624442 (PMC8018279; doi:10.3389/fpls.2021.624442)
Supplement: Supplementary file 4 [file Table_7.xlsx]

## Sheet: Dxy and Pi per gene
Supplementary Table S7. Comprehensive list of p and Dxy estimates for 3,722 genes for all lineages and subgroups considered (S. arcanum, S. chmielewskii, S. neorickii).
Chromosome	gene start	gene end	gene name	Length	Dxy arcanum x mara-N	Dxy arcanum x mara-S	Dxy arcanum x neor	Dxy arcanum x chmi	Dxy arcanum x maranon	Dxy arcanum x humicho	Dxy mara-N x mara-S	Dxy mara-N x neor	Dxy mara-N x chmi	Dxy mara-N x maranon	Dxy mara-N x humicho	Dxy mara-S x neor	Dxy mara-S x chmi	Dxy mara-S x maranon	Dxy mara-S x humicho	Dxy neor x chmi	Dxy neor x maranon	Dxy neor x humicho	Dxy chmi x maranon	Dxy chmi x humicho	Dxy maranon x humicho	𝜋 arcanum	𝜋 mara-N	𝜋 mara-S	𝜋 neor	𝜋 chmi	𝜋 maranon	𝜋 humicho	Recombination category
1	188616	189436	Solyc01g005240.3.1	363	0.4375	0.4375	0.4375	0.520833	0.4375	0.895833	0	0	0.0833333	0	1	0	0.0833333	0	1	0.0833333	0	1	0.0833333	1.08333	1	0.649194	0	0	0	0.15942	0	0.878788	Euchromatin
1	192785	192886	Solyc01g005250.3.1	102	0.03125	0.03125	0.03125	0.03125	0.03125	0.03125	0	0	0	0	0	0	0	0	0	0	0	0	0	0	0	0.0625	0	0	0	0	0	0	Euchromatin
1	232787	236414	Solyc01g005330.3.1	704	0.93125	1.20833	0.784091	0.625	1.03516	0.90625	1.06667	0.581818	0.4	0.825	1	0.727273	0.666667	1	1.41667	0.181818	0.636364	0.931818	0.5	0.75	1.15625	1.05242	0.755556	1.06667	0.311688	0	0.95	0.409091	Euchromatin
1	309150	312153	Solyc01g005440.3.1	1017	5.06875	4.82292	6.42045	4.10417	4.97656	4.97917	5.2	7.04545	4.86667	4.7875	5.25	4.74242	3	4.6875	4.77778	4.07576	6.18182	6.90909	4.16667	3.5	5.07292	5.20565	5.04444	4.6	0.484848	0.318841	5.06667	4.87879	Euchromatin
1	351213	352277	Solyc01g005520.3.1	460	0.85625	0.96875	0.752841	0.71875	0.898438	0.838542	1	0.709091	0.8	0.875	0.85	0.787879	1	0.958333	0.972222	1	0.738636	0.689394	0.875	0.75	0.895833	0.881048	0.888889	1.06667	0.34632	0	0.966667	0.863636	Euchromatin
1	382699	385046	Solyc01g005550.3.1	1281	2.3	2.875	2.02841	3.125	2.51562	3.85417	2.4	0.490909	2.65	1.325	3.23333	2.09091	0.25	1.5	4	2.34091	1.09091	2.92424	1.75	4.25	3.52083	3.32661	0.755556	0	0.17316	0.391304	1.48333	4.36364	Euchromatin
1	394524	399030	Solyc01g005560.3.1	1248	3.46875	2.34375	3.71875	2.55208	3.04688	3.59375	1.6	2.96364	1.80833	1.725	4.85	1.63636	0.208333	1	3.25	1.8447	2.46591	4.62879	1.20833	3.45833	4.25	3.5746	2	0	2.73593	0.344203	1.55	2.68182	Euchromatin
1	407272	408034	Solyc01g005575.1.1	412	1.5375	1.70833	2.0483	1.21875	1.60156	1.77083	1.36667	1.46364	1.1	1.225	1.76667	1.69697	1.33333	1.39583	1.91667	2.18182	1.55114	2.37879	1.1875	1.33333	1.82292	1.74798	1.26667	1.73333	0.935065	0	1.375	1.87879	Euchromatin
1	423174	423373	Solyc01g005600.3.1	200	0.59375	0.59375	0.769886	0.59375	0.59375	1.10417	0	0.181818	0	0	1	0.181818	0	0	1	0.181818	0.181818	1.18182	0	1	1	0.957661	0	0	0.34632	0	0	1.12121	Euchromatin
1	430976	434935	Solyc01g005620.3.1	894	5.18125	5.1875	5.3267	4.96875	5.18359	5.89583	5.56667	1.61818	7.125	2.4875	7.83333	5.4697	2.95833	4.91667	5.66667	6.67045	3.0625	7.57576	5.5625	4.79167	7.02083	5.68347	0.711111	4.6	2.38961	0.228261	3.625	5.15152	Euchromatin
1	530613	533526	Solyc01g005810.3.1	306	1.625	1.44792	1.84943	1.03125	1.55859	1.34375	1.03333	1.33636	1.7	1.175	2.03333	0.818182	1.66667	0.854167	2	2.18182	1.14205	2.51515	1.6875	0.333333	2.02083	1.51411	1.4	0.666667	0.935065	0	1.125	0.666667	Euchromatin
1	540287	541511	Solyc01g005820.3.1	471	2.15625	2.05208	2.02557	1.84375	2.11719	2.47917	1.46667	1.58182	0.6	1.175	2.53333	1.84848	1.33333	1.08333	2.61111	1.18182	1.68182	1.56061	0.875	2.16667	2.5625	2.60282	1.11111	0.533333	0.34632	0	1.21667	2	Euchromatin
1	618530	624085	Solyc01g005950.3.1	324	0.5	1	0.988636	0.5	0.6875	0.875	0.666667	0.545455	0	0.25	0.75	1.21212	0.666667	0.583333	1.41667	0.545455	0.795455	1.18939	0.25	0.75	1	0.794355	0	0.533333	0.935065	0	0.4	0.863636	Euchromatin
1	627042	632144	Solyc01g005960.3.1	993	3.68125	3.58333	3.78409	4.8125	3.64453	3.63542	4.46667	2.50909	5.25	3.4	4.3	4.81818	3.58333	3.29167	3.77778	7.25	3.375	4.80303	4.625	4.75	4.10417	3.69758	3.06667	1.6	1.00433	0.391304	3.58333	3.36364	Euchromatin
1	653437	654901	Solyc01g005990.3.1	582	5.50625	5.38542	4.8608	8.82292	5.46094	5.79688	5.53333	4.54545	9.06667	4.275	6.45	2.81818	7.33333	3.83333	7.25	6.30303	3.89773	6.18939	8.41667	9.41667	6.75	5.95766	3.91111	1.2	1.55844	0.57971	4.38333	4.19697	Euchromatin
1	679465	680711	Solyc01g006020.3.1	242	0.53125	0.979167	0.622159	0.53125	0.699219	1.18229	0.5	0.0909091	0	0.1875	1.08333	0.590909	0.5	0.583333	1.58333	0.0909091	0.278409	1.17424	0.1875	1.08333	1.27083	0.90121	0	0.866667	0.17316	0	0.358333	1.22727	Euchromatin
1	775937	783653	Solyc01g006120.3.1	1743	4.46875	4.04167	10.733	3.375	4.30859	6.76562	2.73333	13.1636	2.2	1.85	7.56667	12.197	0.833333	2.1875	6.33333	11.3636	12.8011	8.51515	1.6875	5.5	7.10417	5.5121	1.46667	1.53333	1.84416	0	2.10833	7.15152	Euchromatin
1	788308	788788	Solyc01g006130.3.1	193	0.55	0.666667	0.375	0.375	0.59375	0.875	0.533333	0.2	0.2	0.4	0.866667	0.333333	0.333333	0.5	1	0	0.25	0.666667	0.25	0.666667	0.916667	0.693548	0.355556	0.533333	0	0	0.466667	0.969697	Euchromatin
1	805837	807181	Solyc01g006160.3.1	339	2.825	2.0625	2.1875	2.75	2.53906	3.09375	1.53333	1	3.725	1.55	4.26667	0.666667	2.45833	1.29167	3	3.125	0.875	3.66667	3.25	2.29167	3.79167	2.82661	1.73333	1.06667	0	0.242754	1.55	2.69697	Euchromatin
1	820484	822480	Solyc01g006190.3.1	603	1.95	2.16667	1.8125	2.79167	2.03125	3.26042	0.733333	0.8	1.31667	0.65	3.06667	1.33333	1.25	0.625	3.5	1.91667	1	2.5	1.29167	4.08333	3.22917	2.78629	0.666667	0.533333	0	0.15942	0.683333	3.33333	Euchromatin
1	876564	880092	Solyc01g006280.3.1	1599	6.4125	6.375	6.91193	5.40625	6.39844	6.52604	6.33333	5.01818	3.45	5.05	6.53333	6.98485	5.75	5.1875	6.19444	2.06818	5.75568	6.98485	4.3125	5.41667	6.40625	7.16331	4.75556	3.93333	1.24675	0.391304	5.44167	5.9697	Euchromatin
1	934347	945512	Solyc01g006350.3.1	1411	2.64375	1.96875	2.59375	2.84375	2.39062	3.16667	1.4	1.4	1.65	1.575	3.31667	2	2.25	0.875	2.75	0.25	1.625	3.08333	1.875	3.33333	3.10417	3.02218	1.86667	0	0	0.478261	1.4	3.07576	Euchromatin
1	985024	987704	Solyc01g006370.3.1	171	1.20625	1.0625	0.90625	1.28125	1.15234	1.14583	1.76667	1.6	0.4	1.0625	1.46667	0.166667	2.16667	1.20833	0.833333	2	1.0625	0.666667	1.0625	1.66667	1.22917	1.17944	0.711111	0.333333	0	0	1.19167	1.12121	Euchromatin
1	1021183	1022284	Solyc01g006400.3.1	366	1.625	1.5625	1.96591	1.5625	1.60156	1.53125	0.866667	1.36364	0.975	0.9	1.85	1.36364	1.04167	0.708333	1.91667	1.19318	1.36364	2.06818	1	1.625	1.875	1.81855	1.02222	0.533333	1.17749	0.634058	0.883333	0.833333	Euchromatin
1	1033439	1034590	Solyc01g006430.3.1	1152	3.58125	3.28125	3.96307	6.57292	3.46875	3.96354	3.53333	2.96364	6.41667	2.775	4.31667	3.87879	4.08333	2.54167	4.36111	6.87121	3.30682	4.58333	5.54167	8	4.33333	3.83669	2.57778	1.06667	1.59307	1.49275	2.86667	3.56061	Euchromatin
1	1058924	1061587	Solyc01g006450.3.1	381	1.1875	1.38542	2.23011	1.35938	1.26172	1.85938	1.13333	1.66364	1.18333	0.7625	1.56667	2.36364	0.416667	0.916667	1.77778	2.44697	1.92614	2.56061	0.895833	1.73611	1.64583	1.62298	0.6	0.666667	1.41991	0.15942	0.875	2.18182	Euchromatin
1	1094765	1095794	Solyc01g006510.3.1	305	1.79375	1.29167	1.30398	1.92708	1.60547	1.73438	1	1.73636	1.40833	1.0875	2.45	1.06061	1.04167	0.833333	1.69444	1.79924	1.48295	1.06061	1.27083	2.54167	2.16667	1.74395	1.26667	0.666667	0.727273	0.865942	1.05833	1.30303	Euchromatin
1	1226716	1227082	Solyc01g006630.3.1	67	0.70625	0.40625	1.04261	0.40625	0.59375	0.942708	0.4	1.03636	0.4	0.45	1.15	0.636364	0	0.25	0.75	0.636364	0.886364	1.38636	0.25	0.75	1	0.72379	0.533333	0	0.484848	0	0.4	1.01515	Euchromatin
1	1367920	1370639	Solyc01g006800.3.1	746	2.5125	3.14583	2.78409	2.64583	2.75	3.39062	1.46667	1.50909	0.883333	1.2	3.85	1.75758	0.75	1.29167	5.02778	1.17424	1.60227	3.96212	0.833333	4.5	4.29167	3.18548	1.15556	1.2	1.7316	0.15942	1.31667	2.5303	Euchromatin
1	1391154	1391648	Solyc01g006825.1.1	495	0.66875	0.875	0.704545	0.833333	0.746094	1.05729	0.6	0.418182	0.533333	0.45	0.866667	0.5	0.833333	0.5625	1.16667	0.606061	0.448864	0.939394	0.645833	1	0.979167	0.939516	0.4	0.6	0.415584	0.608696	0.525	1.18182	Euchromatin
1	1400495	1401320	Solyc01g006830.3.1	399	2.25	2.0625	2.24432	2.5625	2.17969	3.5	0.2	0.381818	0.7	0.3	4.03333	0.181818	0.5	0.125	3.83333	0.681818	0.306818	4.01515	0.625	4.33333	3.95833	3	0.4	0	0.34632	0.666667	0.25	3.06061	Euchromatin
1	1472280	1477416	Solyc01g006900.3.1	480	3.11875	2.73958	2.30682	2.8125	2.97656	3.58854	2.06667	1.68182	2.1	1.7375	4.58333	1.01515	0.833333	1.64583	3.91667	1.18182	1.43182	3.26515	1.625	4.08333	4.33333	3.39516	1.71111	1.13333	0.34632	0	1.81667	2.80303	Euchromatin
1	1551204	1554558	Solyc01g006980.3.1	930	2.51042	2.82569	4.69792	3.11042	2.75365	4.54583	1.7	3.38182	2.125	1.5375	3.6	3.90909	2.125	1.6875	3.97222	5.30682	3.57955	5.37879	2.125	4.375	3.89583	3.75912	1.6	2	1.60173	0.242754	1.7	5.59524	Euchromatin
1	1659153	1659226	Solyc01g007110.3.1	74	0.25	0.25	0.25	0.25	0.25	0.416667	0	0	0	0	0.333333	0	0	0	0.333333	0	0	0.333333	0	0.333333	0.333333	0.387097	0	0	0	0	0	0.484848	Euchromatin
1	1711303	1712292	Solyc01g007150.3.1	291	0.54375	0.84375	0.46875	1.38542	0.65625	0.765625	0.5	0.1	1.06667	0.3	0.766667	0.5	0.666667	0.5	1.16667	1.16667	0.25	0.666667	0.916667	1.83333	0.916667	0.731855	0.2	0.6	0	0.289855	0.4	0.69697	Euchromatin
1	1954049	1957316	Solyc01g007860.3.1	441	1.13125	1.89583	1.21875	0.84375	1.41797	1.21354	1.93333	0.9	0.5	1.1875	1.01667	1.5	1.83333	1.8125	1.77778	1	1.125	1.16667	1	0.666667	1.30208	1.39315	0.822222	1.93333	0	0	1.51667	1.15152	Euchromatin
1	2040708	2047906	Solyc01g007910.3.1	813	1.9875	1.59375	1.77557	3.09375	1.83984	2.69271	0.5	0.681818	2	0.6	3.41667	0.181818	1.5	0.3125	2.91667	1.68182	0.494318	3.09848	1.8125	4.41667	3.22917	2.3004	0.733333	0	0.311688	1.36232	0.525	2.40909	Euchromatin
1	2111462	2114307	Solyc01g008000.3.1	540	0.34375	0.635417	0.34375	1.09375	0.453125	0.567708	0.333333	0	0.75	0.125	0.25	0.333333	1.08333	0.375	0.583333	0.75	0.125	0.25	0.875	1	0.375	0.65121	0	0.533333	0	0.391304	0.233333	0.469697	Euchromatin
1	2118395	2118822	Solyc01g008010.3.1	267	1.58125	1.25	1.09375	1.09375	1.45703	1.91146	0.766667	0.6	0.6	0.8125	2.43333	0.166667	0.166667	0.583333	2	0	0.4375	1.83333	0.4375	1.83333	2.27083	1.69556	0.933333	0.333333	0	0	0.775	1.75758	Euchromatin
1	2124241	2124760	Solyc01g008020.3.1	520	2.2875	2.88542	1.9375	3.0625	2.51172	3.48958	1.43333	0.4	1.525	0.9875	2.73333	1.16667	2.29167	1.41667	3.5	1.125	0.6875	2.33333	1.8125	3.45833	3.02083	3.38306	0.8	1.66667	0	0.532609	1.225	3.69697	Euchromatin
1	2144645	2146304	Solyc01g008060.3.1	336	0.56875	0.3125	0.403409	1.125	0.472656	0.786458	0.3	0.390909	0.9	0.425	0.85	0.0909091	1	0.1875	0.583333	1.09091	0.278409	0.674242	0.9375	1.41667	0.75	0.58871	0.555556	0	0.17316	0	0.358333	0.984848	Euchromatin
1	2149551	2149617	Solyc01g008070.3.1	67	0.2375	0.0625	0.0625	0.0625	0.171875	0.0625	0.2	0.2	0.2	0.275	0.2	0	0	0.125	0	0	0.125	0	0.125	0	0.125	0.120968	0.355556	0	0	0	0.233333	0	Euchromatin
1	2155634	2157582	Solyc01g008080.3.1	261	1.2125	1.45833	1.4858	0.989583	1.30469	1.75	1.16667	1.15455	0.583333	0.95	1.55	1.75758	0.75	1.10417	2	1.17424	1.38068	1.50758	0.645833	1.5	1.71875	1.53831	0.911111	1.2	1.03896	0.15942	1.075	1.89394	Euchromatin
1	2155674	2161681	Solyc01g008090.3.1	570	3.7	3.97917	4.78409	3.4375	3.80469	3.82812	3.53333	3.93636	2.8	3.1625	3.86667	5.45455	1.83333	3.125	4.5	5.5	4.50568	4.83333	2.5625	3.83333	4.10417	4.13306	3.26667	2.93333	1.93939	0.789429	3.35833	3.18182	Euchromatin
1	2176222	2178450	Solyc01g008110.3.1	1464	4.7625	3.3125	4.61648	3.57292	4.21875	5	3.66667	3.82727	4.06667	3.8375	5.78333	3.69697	1.83333	2.66667	3.88889	2.43939	3.77841	5.31818	3.22917	3.66667	5.07292	4.73185	4.37778	1.2	2.04329	0.318841	3.625	5.27273	Euchromatin
1	2177643	2178244	Solyc01g008115.1.1	330	0.76875	0.5625	0.590909	0.645833	0.691406	0.671875	0.7	0.7	0.783333	0.775	0.783333	0.454545	0.0833333	0.4375	0.583333	0.537879	0.607955	0.583333	0.520833	0.666667	0.708333	0.697581	0.911111	0	0.519481	0.15942	0.691667	0.712121	Euchromatin
1	2294446	2295195	Solyc01g008230.3.1	750	2.88125	2.75	2.81534	3.69792	2.83203	3.29167	2.6	2.70909	3.61667	2.625	3.38333	2.40909	2.25	2.39583	3.47222	3.32576	2.59659	3.49242	3.10417	4.83333	3.41667	3.05847	2.93333	2.46667	1.48918	0.507246	2.70833	3.40909	Euchromatin
1	2320602	2324106	Solyc01g008270.3.1	444	2.075	2.01042	2.63352	2.65625	2.05078	2.34375	1.53333	3	1.175	1.25	2.71667	3.51515	1.70833	1.125	2.66667	4.01136	3.19318	2.22727	1.375	3.70833	2.69792	2.32863	1.2	0.533333	1.14286	0.547101	1.28333	2.06061	Euchromatin
1	2346289	2350149	Solyc01g008310.3.1	714	2.2375	2.44792	4.0142	2.26042	2.31641	3.81771	1.26667	3.41818	1.01667	1.15	3.86667	4.06061	1.08333	1.16667	4.33333	3.87121	3.65909	4.57576	1.04167	4.08333	4.04167	2.98589	1.2	1.2	2.94372	0.688406	1.23333	3.90909	Euchromatin
1	2386481	2396113	Solyc01g008330.3.1	1611	6.95	5.52083	6.38636	6.27083	6.41406	6.70833	6.63333	5.50909	5.33333	6.5375	7.3	6.9697	6.66667	4.5625	6.5	1.33333	6.05682	6.99242	5.83333	7.08333	7	6.79839	7.2	1.33333	1.80087	0.550725	6.18333	6.62121	Euchromatin
1	2409175	2409428	Solyc01g008360.3.1	254	1.275	1.08333	1.10227	1.1875	1.20312	1.30208	0.933333	0.945455	1	0.95	1.2	0.424242	0.333333	0.75	1	0.272727	0.75	1.0303	0.75	1.16667	1.125	1.42339	1.06667	0.533333	0.415584	0	0.933333	1.24242	Euchromatin
1	2412436	2417918	Solyc01g008370.3.1	1014	9.86667	9.59514	9.00644	8.56667	9.78032	8.85313	8.86667	7.87273	7.8	7.69286	12.0833	6.51515	6.33333	8.04762	11.0556	2.5	7.36688	10.5152	7.26786	9.75	11.7158	9.59245	7.73333	8	3.7013	0	8.36374	6.34848	Euchromatin
1	2581527	2583348	Solyc01g008550.4.1	712	2.5875	2.66667	2.35795	2.14583	2.61719	2.92188	1.86667	1.83636	1.28333	1.75	2.88333	2.39394	0.75	1.54167	3.25	1.81061	2.04545	2.12879	1.08333	2.66667	3.02083	3.08468	1.86667	1.2	1.24675	0.15942	1.78333	2.5303	Euchromatin
1	2778857	2783133	Solyc01g008820.3.1	688	2.65625	2.27083	2.09375	2.71875	2.51172	3.73438	1.13333	0.9	1.525	1.2125	3.95	0.333333	0.958333	0.916667	3.36111	0.625	0.6875	3.25	1.3125	3.875	3.72917	3.26411	1.4	0.666667	0	0.48913	1.175	3.86364	Euchromatin
1	2799932	2805239	Solyc01g008840.3.1	389	2.4125	2.0625	2.0625	2.0625	2.28125	3.14583	0.4	0.4	0.4	0.55	4.73333	0	0	0.25	4.33333	0	0.25	4.33333	0.25	4.33333	4.58333	2.72984	0.711111	0	0	0	0.466667	1.48485	Euchromatin
1	2813583	2816748	Solyc01g008850.3.1	969	4.03125	4.26042	3.25	5.02083	4.11719	5.21875	3.36667	2.5	3.38333	2.275	5.45	3	3.75	3.10417	4.97222	4.08333	2.6875	3.41667	3.52083	6	5.27083	5	1.8	3.2	0	1	2.75833	5.04545	Euchromatin
1	2894686	2897396	Solyc01g008950.3.1	450	2.34375	2.03125	1.65625	2.94792	2.22656	2.56771	2.46667	1.8	2.71667	2.05	2.73333	0.666667	3.58333	1.70833	2.33333	2.91667	1.375	2	3.04167	2.91667	2.58333	2.4375	2	0.533333	0	0.15942	2.05	2.78788	Euchromatin
1	2913178	2918931	Solyc01g008960.3.1	2299	6.925	8.17708	7.25568	7.3125	7.39453	9.55729	5.96667	3.1	3.90833	4.1875	8.03333	6.40909	6.125	5.625	9.16667	4.24621	4.34091	8.49242	4.73958	8.20833	8.45833	9.31452	3.46667	6.06667	1.37229	1.82246	5.04167	9.89394	Euchromatin
1	2923243	2924248	Solyc01g008970.3.1	835	3.475	3.08333	3.79545	2.75	3.32812	5.22396	1.66667	1.84545	1.425	1.6375	5.26667	1.87879	0.791667	1.45833	4.66667	1.67045	1.85795	5.71212	1.1875	4.29167	5.04167	4.5121	1.8	1.33333	0.935065	0.228261	1.675	5.15152	Euchromatin
1	2948700	2953413	Solyc01g009010.3.1	996	3.36875	4.08333	3.11648	3.84375	3.63672	4.28646	2.93333	0.872727	1.6	1.7	4.76667	2.60606	3.33333	3	4.97222	1.27273	1.52273	4.43939	2.25	5.16667	4.84375	4.15524	1.06667	3.73333	0.484848	0	2.33333	3.87879	Euchromatin
1	2950261	2950782	Solyc01g009015.1.1	301	1.21875	2.09375	1.21875	1.2642	1.54688	1.54688	1.33333	0	0.0454545	0.5	1.58333	1.33333	1.37879	1.54167	2.47222	0.0454545	0.5	1.58333	0.545455	1.62879	1.91667	1.68347	0	2.26667	0	0.0909091	0.95	1.13636	Euchromatin
1	2956490	2958478	Solyc01g009020.3.1	273	1.13125	0.864583	1.37216	1.78125	1.03125	1.78646	0.633333	0.881818	1.7	0.5	2.03333	0.833333	1.16667	0.5	1.5	1.81818	0.863636	2.15152	1.5	2.33333	1.83333	1.34879	0.466667	0.333333	1.10823	0	0.533333	2	Euchromatin
1	3001871	3002277	Solyc01g009060.3.1	407	1.7	1.33333	1.14773	0.875	1.5625	1.125	2.16667	1.33636	1.5	1.575	1.73333	1.21212	0.666667	1.52083	0.888889	0.545455	1.28977	0.833333	1.1875	0.333333	1.41667	1.47177	1.35556	0.533333	0.831169	0	1.65833	0.666667	Euchromatin
1	3029530	3037873	Solyc01g009090.3.1	397	0.275	0.1875	0.551136	1.1875	0.242188	0.333333	0.1	0.463636	1.1	0.15	0.266667	0.363636	1	0.0625	0.166667	1.36364	0.426136	0.530303	1.0625	1.16667	0.229167	0.366935	0.2	0	0.588745	0	0.125	0.30303	Euchromatin
1	3046246	3048971	Solyc01g009100.3.1	339	1.09375	1.59375	1.09375	0.864583	1.28125	1.30208	1.33333	0.9	0.533333	0.9625	1.11667	1.83333	0.916667	1.3125	1.75	0.916667	1.25	0.916667	0.677083	0.916667	1.35417	1.38105	0.822222	1.53333	0	0.15942	1.16667	1.25758	Euchromatin
1	3419948	3423974	Solyc01g009310.3.1	603	2.96875	3.03125	6.58807	2.88542	2.99219	4.89062	1.2	8.38182	1.36667	0.675	4.86667	7.84848	0.833333	1.08333	4.55556	7.34848	8.18182	4.84848	1.16667	4.16667	4.75	4.19153	0.4	1.06667	0.311688	0.318841	0.883333	5.24242	Euchromatin
1	3555747	3560193	Solyc01g009420.3.1	1161	4.425	5.03125	4.02557	8.02865	4.65234	6.47917	2.7	1.08182	8.675	1.925	6.83333	2.18182	8.83333	2.4375	7.52778	8.55682	1.49432	6.43182	8.73438	7.38889	7.09375	5.84879	1.62222	2.4	0.311688	0.677536	2.25833	5.80303	Euchromatin
1	3610771	3614803	Solyc01g009450.2.1	552	2.21875	1.75	2.3125	2.08333	2.04297	2.69271	1.9	0.5	2.70833	1.2	3.25	2.16667	1.04167	1.45833	2.08333	3.20833	1.125	3.5	2.08333	2.20833	2.8125	2.44758	0.866667	0.866667	0	0.344203	1.38333	2.69697	Euchromatin
1	3714878	3717841	Solyc01g009520.3.1	651	2.0625	2.0625	2.0625	2.3125	2.0625	4.86458	0	0	0.25	0	4.33333	0	0.25	0	4.33333	0.25	0	4.33333	0.25	4.58333	4.33333	3.49194	0	0	0	0.391304	0	5.78788	Euchromatin
1	3777309	3777443	Solyc01g009610.3.1	135	2.04375	2.27083	2.15625	2.34375	2.12891	1.6875	2.56667	2	2.8	2.1375	1.8	2.45455	0.666667	2.02083	2.52778	2.63636	2.17045	1.99242	2	2.75	2.07292	2.01411	2.08889	1.33333	2.11255	0	2.23333	1.28788	Euchromatin
1	3786922	3787040	Solyc01g009620.3.1	119	0.55	0.416667	0.625	0.375	0.5	0.4375	0.633333	0.3	0.7	0.5	0.6	0.833333	0.166667	0.5	0.333333	1	0.5	0.75	0.5	0.25	0.5	0.483871	0.466667	0.333333	0	0	0.533333	0.409091	Euchromatin
1	3803965	3804038	Solyc01g009630.3.1	74	0.575	0.416667	0.465909	1.54167	0.515625	0.395833	0.7	0.581818	1.11667	0.4625	0.75	0.409091	1.75	0.541667	0.222222	1.55303	0.517045	0.386364	1.35417	1.83333	0.552083	0.483871	0.355556	0.333333	0.484848	0.15942	0.525	0.166667	Euchromatin
1	4056596	4060482	Solyc01g009750.3.1	336	1.45	1.52083	1	1.3125	1.47656	1.55729	1.06667	1	0.6	1	1.95	1	0.666667	1.04167	2.08333	1	1	1.08333	0.625	2.08333	2	1.54839	1.06667	1.2	0	0	1.08333	1.13636	Euchromatin
1	4309298	4309366	Solyc01g009845.1.1	69	0.09375	0.09375	0.09375	0.09375	0.09375	0.328125	0	0	0	0	0.25	0	0	0	0.25	0	0	0.25	0	0.25	0.25	0.1875	0	0	0	0	0	0.5	Euchromatin
1	4317164	4317572	Solyc01g009860.3.1	275	2.3	3.54167	2.23011	2.53125	2.76562	2.85417	2.4	0.772727	1.1	1.4375	3.2	2.77273	1.5	1.77083	5.33333	1.27273	1.52273	2.95455	1.25	3.83333	4	2.85282	0.955556	0.866667	0.519481	0	1.66667	2	Euchromatin
1	4530631	4534105	Solyc01g009990.3.1	747	4.29375	5.61458	6.23295	4.125	4.78906	6.02083	3.86667	6.21818	0.525	1.9	5.95	5.81818	3.79167	4.125	6.63889	5.94318	6.06818	5.82576	1.75	5.70833	6.20833	5.87097	0.8	5.46667	3.53247	0.242754	2.91667	5.4697	Euchromatin
1	4621698	4621970	Solyc01g010055.1.1	168	0.15625	0.3125	0.15625	1.15625	0.214844	0.302083	0.166667	0	1	0.0625	0.166667	0.166667	1.16667	0.208333	0.333333	1	0.0625	0.166667	1.0625	1.16667	0.229167	0.304435	0	0.333333	0	0	0.125	0.333333	Euchromatin
1	4924980	4925309	Solyc01g010200.3.1	330	2.90625	3.125	3.46591	3.375	2.98828	4.17708	1.16667	0.954545	1.5	0.75	5.16667	1.72727	0.333333	0.895833	5.5	2	1.24432	5.77273	1.0625	5.83333	5.29167	3.67742	0.555556	0.533333	1.17749	0	0.858333	3.21212	Euchromatin
1	5002055	5002288	Solyc01g010270.3.1	234	1.68125	1.60417	1.76989	1.09375	1.65234	1.78125	1.63333	1.43636	0.8	1.1875	2.13333	1.62121	0.833333	1.5	1.66667	0.909091	1.50568	2	0.8125	1.33333	1.95833	1.78831	1.02222	1.53333	1.45455	0	1.39167	1.66667	Euchromatin
1	5499075	5500321	Solyc01g010540.3.1	566	4.0375	4.47917	5.14773	5.02083	4.20312	3.83333	4.93333	4.7	5.31667	3.7125	4.36667	5.22727	3.81944	4.41667	4.47222	4.81439	4.89773	5.21212	4.75521	5.19444	4.40625	4.15121	3.31111	4.26667	1.07792	3.95652	4.24167	3.5303	Heterochromatin
1	5534919	5537455	Solyc01g010580.3.1	212	1.86875	1.40625	1.63636	1.48177	1.69531	1.28646	1.76667	1.85455	1.60833	1.7625	1.81667	1.59091	1.15278	1.54167	1.13889	2.41288	1.75568	1.37121	1.4375	1.38194	1.5625	1.60484	1.95556	1.4	0.805195	0.0833333	1.79167	0.954545	Heterochromatin
1	5541658	5541730	Solyc01g010590.2.1	73	1.3625	1.5625	1.77557	1.09375	1.4375	1.48438	1.7	2.24545	0.5	1.175	1.5	1.5	1.5	1.625	1.5	2.18182	1.96591	1.61364	0.875	1.25	1.5	1.51815	0.955556	1.8	1.24675	0	1.43333	1.59091	Heterochromatin
1	5726822	5731609	Solyc01g010750.3.1	1002	6.025	5.92708	5.3125	8.66667	5.98828	7.64583	4.36667	3.2	8.04167	4.1125	7.58333	3.33333	8.375	4.14583	7.38889	9.04167	3.25	7.08333	8.16667	8.79167	7.51042	7.12903	4.4	4.53333	0	1.40217	4.4	8.10606	Heterochromatin
1	5765137	5768814	Solyc01g010760.3.1	831	2	2.4375	1.95455	1.5	2.16406	2.125	2.7	2.15455	1.7	1.875	1.91667	1.45455	1	2.3125	2.5	0.454545	1.89205	1.95455	1.4375	1.5	2.13542	2.28226	1.53333	2	0.761905	0	2.175	2.06061	Heterochromatin
1	6442532	6442608	Solyc01g010940.3.1	77	0.375	0.28125	0.28125	0.28125	0.339844	0.546875	0.1	0.1	0.1	0.15	0.516667	0	0	0.0625	0.416667	0	0.0625	0.416667	0.0625	0.416667	0.479167	0.477823	0.2	0	0	0	0.125	0.651515	Heterochromatin
1	6802959	6805685	Solyc01g011000.3.1	480	3.03125	2.75	3.26705	2.17708	2.92578	2.5625	3.8	1.65455	2.88333	2.575	2.6	4.45455	1.08333	2.375	2.66667	3.53788	2.70455	2.78788	2.20833	1.72222	2.625	3.08871	2.04444	0	0.761905	0.15942	2.66667	2	Heterochromatin
1	6959023	6965405	Solyc01g011040.3.1	852	3.2625	1.59375	2.34375	2.30208	2.63672	1.875	2.6	3.2	3.30833	2.525	3.45	2	0.708333	1.625	1	2.70833	2.75	1.5	2.33333	1.70833	2.53125	2.52218	2.75556	0	0	1.01087	2.33333	0.909091	Heterochromatin
1	8630405	8634709	Solyc01g011340.3.1	555	1.5875	2.95833	1.46875	1.46875	2.10156	2.51562	2.1	0.2	0.2	1.0125	2.31667	2.16667	2.16667	2.08333	4	0	0.9375	2.16667	0.9375	2.16667	2.94792	2.38105	0.4	2.46667	0	0	1.50833	1.9697	Heterochromatin
1	9479198	9484947	Solyc01g011510.3.1	373	1.95625	2.22917	1.78125	2.11458	2.05859	2.53646	0.7	0.2	0.533333	0.4625	3.28333	0.5	0.833333	0.708333	3.58333	0.333333	0.3125	3.08333	0.645833	3.41667	3.39583	2.42944	0.355556	0.866667	0	0.608696	0.591667	1.74242	Heterochromatin
1	32433658	32433995	Solyc01g021670.3.1	288	2.28125	2.5	2.27841	3.52083	2.36328	2.38542	1.9	0.590909	1.83333	1.275	3.75	1.75758	3	2.0625	3.16667	1.42424	1.02841	4.09091	2.27083	5.33333	3.53125	2.40323	1	2.8	0.17316	0.550725	1.675	0.969697	Heterochromatin
1	32840034	32846117	Solyc01g022750.3.1	399	0.71875	0.791667	1.11932	0.5	0.746094	0.770833	0.5	0.681818	0.5	0.5	0.833333	0.515152	0.666667	0.479167	1	1.18182	0.619318	1.51515	0.5625	0.333333	0.895833	0.814516	0.555556	0.533333	0.311688	0	0.525	0.636364	Heterochromatin
1	35367397	35378558	Solyc01g034020.3.1	616	1.03125	1.09375	1.21023	1.1875	1.05469	1.72396	0.266667	0.372727	0.35	0.2125	1.35	0.439394	0.416667	0.270833	1.41667	0.522727	0.397727	1.52273	0.375	1.5	1.375	1.62903	0.2	0.333333	0.415584	0.391304	0.25	1.74242	Heterochromatin
1	39812958	39813029	Solyc01g028930.3.1	72	0.03125	0.03125	0.03125	0.03125	0.03125	0.03125	0	0	0	0	0	0	0	0	0	0	0	0	0	0	0	0.0625	0	0	0	0	0	0	Heterochromatin
1	40717996	40727278	Solyc01g028900.3.1	780	2.10625	1.375	1.60795	1.53125	1.83203	1.60938	1.63333	1.84545	1.8	1.975	1.8	0.878788	0.666667	1.22917	1	1.04545	1.48295	1.21212	1.375	1.16667	1.5	1.99194	2.42222	0.666667	0.831169	0.521739	1.80833	1.33333	Heterochromatin
1	40991310	40994910	Solyc01g028860.3.1	2121	10.4625	9.94792	7.3267	8.38542	10.2695	9.94271	9.4	6.14545	7.76667	9.25	10.05	5.21212	6.5	8.54167	9.52778	3.71212	5.79545	6.96212	7.29167	7.58333	9.85417	11.244	10.1778	8.53333	0.831169	2.31884	9.58333	8.83333	Heterochromatin
1	41288365	41292416	Solyc01g028810.3.1	1800	5.51875	4.77083	4.35227	2.91667	5.23828	3.92188	5.56667	5.02727	3.59167	5.675	4.68333	4.06061	2.625	4.9375	3.88889	2.01894	4.66477	3.31061	3.22917	1.875	4.38542	5.07661	6.37778	4.66667	1.76623	0.474638	5.75833	2.89394	Heterochromatin
1	43202219	43207151	Solyc01g044360.3.1	983	3.23125	2.90625	1.71023	1.6875	3.10938	1.90625	3.8	2.47273	2.45	3.625	2.78333	1.93939	1.91667	3.41667	2.30556	0.522727	2.27273	1.02273	2.25	1	2.60417	2.61694	3.91111	3.33333	0.415584	0.391304	3.78333	1.22727	Heterochromatin
1	44033104	44035411	Solyc01g044480.3.1	143	0.03125	0.03125	0.03125	0.28125	0.03125	0.03125	0	0	0.25	0	0	0	0.25	0	0	0.25	0	0	0.25	0.25	0	0.0625	0	0	0	0.391304	0	0	Heterochromatin
1	44033104	44035411	Solyc01g044490.3.1	143	0.03125	0.03125	0.03125	0.28125	0.03125	0.03125	0	0	0.25	0	0	0	0.25	0	0	0.25	0	0	0.25	0.25	0	0.0625	0	0	0	0.391304	0	0	Heterochromatin
1	45777526	45778245	Solyc01g049680.3.1	300	5.78125	5.67708	3.89583	4.64583	5.74219	5.1875	6.23333	4.38333	5.38333	6	5.76667	3.91667	5.25	5.875	5.72222	3.15278	4.20833	3.83333	5.33333	4.16667	5.75	5.54032	6.51111	6.33333	0.166667	0.15942	6.35	5.13636	Heterochromatin
1	45792693	45792778	Solyc01g049685.1.1	86	0.7125	0.989583	0.53125	0.53125	0.816406	1.31771	0.7	0.2	0.2	0.4875	1.1	0.5	0.5	0.75	1.38889	0	0.3125	0.916667	0.3125	0.916667	1.20833	1.03024	0.4	1	0	0	0.625	1.65152	Heterochromatin
1	46750410	46757942	Solyc01g049890.3.1	948	9.45625	6.125	4.76705	6.39062	8.20703	6.38542	7.9	6.45455	7.85	9.3625	8.11667	2.45455	4.25	6.1875	4.55556	2.70455	4.95455	3.03788	6.5	4.70833	6.78125	8.25	11.3778	4	0.519481	1.17391	8.71667	4.71212	Heterochromatin
1	56283671	56283964	Solyc01g056720.3.1	294	2.4125	2.61458	2.77841	1.3125	2.48828	1.99479	2.86667	3.09091	1.4	2.6	2.18333	2.92424	1.83333	2.77083	2.47222	2.09091	3.02841	2.67424	1.5625	0.916667	2.29167	2.32661	2.71111	3.13333	0.17316	0	2.84167	1.74242	Heterochromatin
1	56536257	56536470	Solyc01g056780.3.1	214	1.61875	2.36458	2.03125	2.09375	1.89844	2.17188	1.9	1.6	1.6	1.3625	1.76667	2.33333	2	2.02083	2.52778	2	1.875	1.91667	1.75	2.25	2.05208	2.16734	1.15556	2.66667	0	0	1.71667	2.25758	Heterochromatin
1	57596637	57597107	Solyc01g056940.3.1	471	3.4125	3.625	3.63068	3.70833	3.49219	4.57292	1.23333	1.20909	1.23333	1.25	5.85	0.69697	0.666667	0.979167	6.41667	0.69697	1.01705	6.43182	1.02083	6.58333	6.0625	4.14516	1.4	0.666667	0.588745	0.557971	1.225	2.92424	Heterochromatin
1	59818573	59819812	Solyc01g057210.3.1	397	2.09375	1.0625	1.33523	1.29688	1.70703	1.60938	1.6	1.87273	1.8	1.725	2.33333	0.272727	0.25	1	1.08333	0.522727	1.27273	1.35606	1.21875	1.33333	1.86458	1.7379	2	0	0.415584	0.391304	1.55	1.43939	Heterochromatin
1	64030438	64034967	Solyc01g057830.3.1	1239	3.0125	2.65625	2.55114	4.6875	2.87891	3.31771	2.2	2.06364	4.5	2.3625	3.85	0.863636	4.5	1.6875	4	4.36364	1.61364	3.86364	4.5	5	3.90625	3.16129	2.73333	1	0.588745	0	2.25	2.69697	Heterochromatin
1	65868511	65870951	Solyc01g058260.3.1	342	2.75625	2.72917	2.61648	4.26042	2.74609	2.82292	2.1	1.07273	2.71667	1.6125	3.55	1.77273	3.41667	2.08333	3.08333	2.18939	1.33523	3.52273	2.97917	5.16667	3.375	2.97379	1.46667	2.46667	0.415584	0.681159	1.90833	2.31818	Heterochromatin
1	65885666	65887053	Solyc01g058280.3.1	342	0.65625	0.854167	0.5625	0.5625	0.730469	1.04688	0.433333	0.1	0.1	0.275	0.85	0.333333	0.333333	0.4375	1.08333	0	0.1875	0.75	0.1875	0.75	0.9375	1.01613	0.2	0.533333	0	0	0.358333	0.954545	Heterochromatin
1	66353748	66354021	Solyc01g058390.3.1	178	0.25	0.40625	0.25	0.9375	0.308594	0.692708	0.166667	0	1	0.0625	0.583333	0.166667	1.16667	0.208333	0.75	1	0.0625	0.583333	1.0625	0.75	0.645833	0.459677	0	0.333333	0	0	0.125	0.863636	Heterochromatin
1	66782349	66782509	Solyc01g058500.3.1	161	0	0	0	0	0	0	0	0	0	0	0	0	0	0	0	0	0	0	0	0	0	0	0	0	0	0	0	0	Heterochromatin
1	67940832	67946029	Solyc01g058730.3.1	796	0.74375	0.65625	1.5	0.583333	0.710938	1.27083	0.466667	1.3	0.383333	0.4375	1.3	1.16667	0.25	0.395833	1.16667	1.08333	1.25	2	0.333333	1.08333	1.25	0.923387	0.466667	0.333333	0	0.15942	0.45	1.51515	Heterochromatin
1	67940865	67940885	Solyc01g058733.1.1	21	0	0	0	0	0	0	0	0	0	0	0	0	0	0	0	0	0	0	0	0	0	0	0	0	0	0	0	0	Heterochromatin
1	68889279	68893564	Solyc01g059880.3.1	973	2.54375	2.69792	2.46875	4.15625	2.60156	2.58333	3.06667	2.4	3.6	2.55	2.61667	2.66667	5.66667	2.29167	3.16667	5	2.5	2.5	4.375	4	2.82292	2.65121	2.48889	1.2	0	0	2.61667	2.54545	Heterochromatin
1	69281084	69283299	Solyc01g059930.3.1	492	3.59375	2.96875	3.55398	4.59375	3.35938	4.78646	2.5	1.27273	4.4	2.0125	5.21667	2.60606	4	1.77083	3.97222	4.27273	1.77273	5.43939	4.25	5.66667	4.75	4.20363	1.91111	0.666667	0.415584	0	2.05	5.06061	Heterochromatin
1	69851686	69853580	Solyc01g060240.3.1	123	0.28125	0.28125	1.28125	0.78125	0.28125	0.71875	0	1	0.5	0	0.666667	1	0.5	0	0.666667	0.5	1	1.66667	0.5	1.16667	0.666667	0.477823	0	0	0	0.666667	0	0.878788	Heterochromatin
1	70988613	70992201	Solyc01g060470.3.1	1053	3.275	3.85417	3.9517	4.32292	3.49219	3.49479	2.4	2.44545	4.71667	2.4375	3.91667	1.04545	6.91667	1.77083	5.91667	6.96212	1.92045	5.96212	5.54167	2.5	4.66667	3.71169	2.73333	0.866667	0.831169	0.507246	2.33333	1.98485	Heterochromatin
1	71548234	71548461	Solyc01g065490.3.1	228	1.475	1.66667	1.25	1.25	1.54688	1.99479	1.26667	0.4	0.4	0.925	2.18333	1	1	1.29167	2.08333	0	0.625	2.08333	0.625	2.08333	2.14583	1.81452	0.8	1.6	0	0	1.13333	1.83333	Heterochromatin
1	72799335	72802835	Solyc01g066050.3.1	1602	9.4375	9.58333	8.31534	9.23958	9.49219	14.099	5.13333	3.40909	4.33333	4.1875	15.25	3.74242	4.66667	4.14583	15.5833	2.74242	3.53409	13.6591	4.45833	14.5833	15.375	12.006	4.02222	3	1.41991	2.4058	4.45	13.8636	Heterochromatin
1	74502799	74505880	Solyc01g066590.3.1	360	1.11875	1.69792	0.96875	1.29167	1.33594	0.932292	1.33333	0.4	0.7	0.925	1.16667	1	1.33333	1.41667	1.83333	0.333333	0.625	1.16667	0.9375	1.5	1.41667	1.23589	0.755556	1.86667	0	0.57971	1.18333	0.333333	Euchromatin
1	74680811	74681071	Solyc01g066690.3.1	261	0.15625	0.0625	0.0625	0.0625	0.121094	0.140625	0.1	0.1	0.1	0.15	0.183333	0	0	0.0625	0.0833333	0	0.0625	0.0833333	0.0625	0.0833333	0.145833	0.125	0.2	0	0	0	0.125	0.166667	Euchromatin
1	74870397	74871437	Solyc01g066840.3.1	249	1.125	1.125	2.125	1.71875	1.125	1.42708	0	3	0.625	0	2.33333	3	0.625	0	2.33333	3.625	3	1.33333	0.625	2.875	2.33333	1.27823	0	0	0	0.75	0	0.636364	Euchromatin
1	75279171	75281022	Solyc01g067100.3.1	903	1.375	1.53125	1.64773	1.3125	1.43359	1.03125	1.8	2.07273	1.6	1.4	1.2	2.43939	0.5	1.4375	1.44444	2.27273	2.21023	1.18939	1.1875	1.25	1.29167	1.32661	1.28889	1	0.415584	0	1.50833	0.742424	Euchromatin
1	75284373	75284404	Solyc01g067103.1.1	32	0.0625	0.0625	0.0625	0.0625	0.0625	0.21875	0	0	0	0	0.166667	0	0	0	0.166667	0	0	0.166667	0	0.166667	0.166667	0.125	0	0	0	0	0	0.333333	Euchromatin
1	75687176	75689865	Solyc01g067390.3.1	910	1.83125	2	1.4375	1.77083	1.89453	3.01562	1.36667	0.7	1.03333	0.775	2.95	0.666667	1	1.14583	2.91667	0.333333	0.6875	2.25	1.02083	2.58333	2.9375	2.5	0.466667	0.933333	0	0.637681	0.975	3.37879	Euchromatin
1	76036503	76039422	Solyc01g067500.3.1	360	1.15625	1.53125	1.40625	2.40625	1.29688	1.26562	2	1.6	2.6	1.15	1.28333	2	3	1.25	1.75	1	1.75	0.75	2.75	1.75	1.45833	1.3246	0.711111	0	0	0	1.26667	1.01515	Euchromatin
1	76118648	76118713	Solyc01g067550.3.1	66	0.09375	0.09375	0.09375	0.09375	0.09375	0.161458	0	0	0	0	0.0833333	0	0	0	0.0833333	0	0	0.0833333	0	0.0833333	0.0833333	0.175403	0	0	0	0	0	0.166667	Euchromatin
1	76485501	76487242	Solyc01g067730.3.1	411	1	1.21875	0.90625	1.78125	1.08203	1.4375	0.733333	0.4	1.275	0.65	1.4	0.333333	1.20833	0.666667	1.83333	0.875	0.375	1.5	1.25	2.375	1.5625	1.29234	0.666667	0.666667	0	0.851449	0.7	1.36364	Euchromatin
1	76495343	76498772	Solyc01g067740.3.1	459	2.38125	2.125	2.09375	1.96875	2.28516	3.06771	1.36667	1.6	1.2	1.5375	3.41667	2.16667	0.166667	0.958333	3.58333	2	1.8125	2.41667	0.8125	3.41667	3.47917	2.66734	1.82222	0.333333	0	0	1.40833	2.89394	Euchromatin
1	76511435	76512045	Solyc01g067750.3.1	393	0.6875	1.15625	0.6875	2.10417	0.863281	1.20312	0.5	0	2.16667	0.1875	0.916667	0.5	2.66667	0.625	1.41667	2.16667	0.1875	0.916667	2.35417	2.08333	1.10417	1.16129	0	1	0	0.289855	0.375	1.19697	Euchromatin
1	76679425	76683213	Solyc01g067890.3.1	2193	8.64375	9.15625	8.88636	9.13021	8.83594	15.25	1.66667	1.13636	1.5	1.0375	16.8333	1.80303	2.16667	1.72917	17.1667	1.63636	1.38636	16.9697	1.75	17.0833	16.9583	12.3839	0.733333	2.2	0.900433	1.50725	1.38333	13.8485	Euchromatin
1	76734169	76734576	Solyc01g067900.3.1	408	2.40625	4.89583	2.67898	2.40625	3.33984	4.10417	4.16667	0.272727	0	1.5625	2.66667	4.43939	4.16667	4.25	5.08333	0.272727	1.83523	2.93939	1.5625	2.66667	3.57292	4.0625	0	5.26667	0.415584	0	2.74167	4.54545	Euchromatin
1	76753338	76753745	Solyc01g067940.2.1	408	2.5625	2.61458	3.21875	3.30208	2.58203	2.5625	2.63333	3.1	3.18333	2.6	2.66667	2.33333	2.41667	2.5625	2.66667	0.0833333	2.8125	3.16667	2.89583	3.25	2.66667	2.57863	2.86667	2.93333	0	0.15942	2.75833	2.78788	Euchromatin
1	76879788	76880062	Solyc01g068030.3.1	275	1.95625	1.6875	3.0483	2.28125	1.85547	2.21875	1.36667	2.25455	2.525	1.4125	2.21667	3.62121	2.29167	0.958333	1.91667	3.57955	2.76705	3.37121	2.4375	1.70833	2.10417	2.28831	1.6	0.333333	0.727273	0.228261	1.325	2.01515	Euchromatin
1	76895156	76895217	Solyc01g068060.3.1	62	0.0625	0.0625	0.9375	0.145833	0.0625	0.208333	0	1	0.0833333	0	0.166667	1	0.0833333	0	0.166667	1.08333	1	0.833333	0.0833333	0.25	0.166667	0.120968	0	0	0	0.15942	0	0.30303	Euchromatin
1	76898963	76900702	Solyc01g068065.1.1	147	0.125	0.375	0.363636	0.21875	0.21875	0.25	0.333333	0.318182	0.125	0.125	0.166667	0.439394	0.375	0.375	0.388889	0.363636	0.363636	0.378788	0.21875	0.25	0.25	0.225806	0	0.533333	0.454545	0.228261	0.233333	0.30303	Euchromatin
1	77006243	77011919	Solyc01g068100.3.1	1856	7.61875	8.04167	9.00284	6.48958	7.77734	8.02083	7.56667	8.37273	4.83333	6.6	7.95	8.93939	7	7.22917	7.88889	7.9697	8.58523	8.34848	5.64583	7	7.92708	8.44153	6.68889	8	6.58009	0.623188	7.29167	7.63636	Euchromatin
1	77106756	77106802	Solyc01g068200.3.1	47	0	0	0	0.208333	0	0	0	0	0.208333	0	0	0	0.208333	0	0	0.208333	0	0	0.208333	0.208333	0	0	0	0	0	0.344203	0	0	Euchromatin
1	77124870	77124925	Solyc01g068210.3.1	56	0	0	0	0	0	0	0	0	0	0	0	0	0	0	0	0	0	0	0	0	0	0	0	0	0	0	0	0	Euchromatin
1	77434119	77439908	Solyc01g068400.3.1	342	0.89375	1.0625	0.974432	0.802083	0.957031	1.64062	0.7	0.654545	0.283333	0.4625	1.45	0.651515	0.583333	0.708333	1.47222	0.537879	0.653409	1.32576	0.395833	1.33333	1.45833	1.3004	0.355556	0.866667	0.519481	0.15942	0.591667	1.98485	Euchromatin
1	77566708	77567160	Solyc01g068530.3.1	453	2.4	2.08333	1.80398	4.26042	2.28125	2.54688	2.13333	1.57273	4.84167	1.6375	3.05	1.10606	2.70833	1.72917	2.5	3.81439	1.39773	2.02273	4.04167	5.125	2.84375	2.5746	1.48889	1.26667	0.415584	0.677536	1.78333	1.92424	Euchromatin
1	77582793	77583257	Solyc01g068563.1.1	207	1.46875	1.79167	1.375	2	1.58984	1.82292	2.1	0.1	3.1	0.9	1.93333	2	1	1.8125	1.61111	3	0.8125	1.83333	2.3125	1.5	1.8125	1.80242	0.2	1.6	0	0	1.325	1.87879	Euchromatin
1	77582969	77583205	Solyc01g068560.3.1	237	1.5625	2.05208	1.65057	2.34375	1.74609	2.51042	2.1	0.281818	3.1	0.9	2.26667	2.18182	1	1.8125	2.16667	3.18182	0.994318	2.34848	2.3125	2.16667	2.22917	2.20766	0.2	1.6	0.311688	0	1.325	2.93939	Euchromatin
1	78018303	78023131	Solyc01g079090.3.1	1271	1.3125	2.34375	1.20739	1.63542	1.69922	1.23438	2.1	1.06364	1.19167	1.425	1.11667	2.36364	1.95833	2.1875	2.41667	1.6553	1.55114	0.780303	1.47917	1.70833	1.60417	1.55444	1.13333	2.8	0.588745	0.431159	1.825	0.833333	Euchromatin
1	78186921	78187726	Solyc01g079235.1.1	508	3.4	3.36458	3.89773	3.875	3.38672	4.33333	1.5	4.07273	4.05	1.3125	4.05	4.10606	4.08333	1.20833	4.08333	0.522727	4.08523	2.85606	4.0625	2.83333	4.0625	4.43952	1.33333	0.866667	0.484848	0.391304	1.35833	3.92424	Euchromatin
1	78194557	78198602	Solyc01g079240.3.1	1701	7.85	8.10417	8	9.45833	7.94531	9.35417	7.53333	6.5	9.30833	6.3625	9.53333	6.5	6.375	6.5625	10.0556	8.20833	6.5	9.75	8.20833	10.2917	9.72917	8.85887	6.28889	5.93333	0	1.89493	6.86667	9.43939	Euchromatin
1	78201009	78202263	Solyc01g079250.3.1	611	0.53125	0.25	0.25	0.375	0.425781	0.609375	0.3	0.3	0.425	0.45	0.716667	0	0.125	0.1875	0.416667	0.125	0.1875	0.416667	0.3125	0.541667	0.604167	0.487903	0.6	0	0	0.242754	0.375	0.742424	Euchromatin
1	78340076	78340153	Solyc01g079390.3.1	78	0.4875	0.1875	0.1875	0.1875	0.375	0.333333	0.4	0.4	0.4	0.45	0.566667	0	0	0.25	0.166667	0	0.25	0.166667	0.25	0.166667	0.416667	0.346774	0.533333	0	0	0	0.4	0.30303	Euchromatin
1	78358402	78358593	Solyc01g079420.3.1	192	1.8375	1.78125	1.87784	1.73958	1.81641	1.94271	1.16667	1.44545	1.18333	1.275	2.28333	1.59091	0.25	0.833333	2.5	1.53788	1.5	2.16667	0.833333	2.41667	2.36458	1.97782	1.48889	0.333333	0.761905	0.15942	1.18333	1.63636	Euchromatin
1	78364485	78371899	Solyc01g079450.3.1	937	3.18125	3.96875	4.96023	4.86458	3.47656	2.63542	3.4	4.37273	4.23333	2.3875	3.25	2.77273	3.66667	3.22917	4.02778	3.60606	3.77273	5.68939	4.02083	4.91667	3.54167	3.46774	1.97778	3.53333	0.484848	2.95652	2.88333	1.07576	Euchromatin
1	78471675	78477178	Solyc01g079540.3.1	582	1.26875	0.75	1.2017	0.59375	1.07422	1.25	0.966667	1.34545	0.8	1.1125	1.63333	0.80303	0.166667	0.708333	1	0.636364	1.14205	1.4697	0.5625	0.833333	1.39583	1.11492	1.33333	0.333333	0.831169	0	1.025	1.30303	Euchromatin
1	78554971	78562116	Solyc01g079590.3.1	642	5.1375	5.57292	7.0483	6.16667	5.30078	6.51562	5.03333	6.59091	4.81667	4.15	6.3	4.30303	4.25	4.39583	7.25	4.59848	5.73295	9.02273	4.60417	8.08333	6.65625	5.99395	4.02222	4	2.35498	1.86957	4.525	6.89394	Euchromatin
1	78573672	78579107	Solyc01g079610.3.1	1038	1.7375	1.75	1.98295	1.77083	1.74219	2.5625	0.733333	0.945455	0.733333	0.575	2.73333	0.878788	0.666667	0.666667	2.66667	0.878788	0.920455	2.87879	0.708333	2.66667	2.70833	2.37097	0.533333	0.666667	0.831169	0.615942	0.65	1.90909	Euchromatin
1	78776768	78779842	Solyc01g079780.3.1	585	2.46875	2.82292	2.05398	3.07292	2.60156	3.01042	2	1.67273	2.04167	1.825	3.13333	2.27273	1.70833	1.95833	3.72222	3.31439	1.89773	2.10606	1.91667	4.54167	3.35417	2.91331	1.91111	2.26667	0.415584	0.0833333	2	2.60606	Euchromatin
1	78809180	78811156	Solyc01g079820.3.1	372	1.95625	2.22917	1.92898	1.59375	2.05859	2.19792	1.83333	1.27273	1.45	1.5125	2.56667	1.27273	1.91667	1.77083	2.83333	1.52273	1.27273	2.77273	1.625	1.75	2.66667	2.14718	1.46667	2	0.415584	0.449275	1.71667	1.87879	Euchromatin
1	78825824	78834233	Solyc01g079840.3.1	600	2.675	2.86458	2.8608	2.48958	2.74609	2.42188	2.8	1.15455	0.783333	1.8125	3.35	2.95455	2.58333	2.72917	2.77778	0.537879	1.82955	3.70455	1.45833	3.33333	3.13542	2.76008	1.35556	3.13333	0.727273	0.15942	2.3	1.62121	Euchromatin
1	78863400	78864176	Solyc01g079870.3.1	693	1.53125	1.4375	1.61932	1.4375	1.49609	2.64062	0.1	0.281818	0.1	0.15	2.43333	0.181818	0	0.0625	2.33333	0.181818	0.244318	2.51515	0.0625	2.33333	2.39583	2.29839	0.2	0	0.311688	0	0.125	2.78788	Euchromatin
1	78883866	78887589	Solyc01g079880.3.1	711	2.60625	2.3125	4.1875	2.58333	2.49609	2.43229	3.03333	4	2.15833	2.2375	3.06667	4.5	2.79167	2.41667	2.05556	4.95833	4.1875	4.08333	2.39583	2.875	2.6875	2.54839	1.95556	1.66667	0	0.518116	2.45833	2.22727	Euchromatin
1	79076735	79078284	Solyc01g080070.3.1	1436	9.21667	7.12917	5.92178	7.25938	8.43385	8.23785	8	5.98182	7.325	7.875	9.95	3.62121	5.02778	6.41667	7.44444	2.24621	5.09659	6	6.46354	7.32639	9.01042	8.81277	8.66667	4.53333	0.61039	2.60145	7.81667	7.5303	Euchromatin
1	79121645	79121731	Solyc01g080110.3.1	87	0.03125	0.03125	0.03125	0.03125	0.03125	0.109375	0	0	0	0	0.0833333	0	0	0	0.0833333	0	0	0.0833333	0	0.0833333	0.0833333	0.0625	0	0	0	0	0	0.166667	Euchromatin
1	79210227	79210314	Solyc01g080160.3.1	88	0	0	0	0	0	0	0	0	0	0	0	0	0	0	0	0	0	0	0	0	0	0	0	0	0	0	0	0	Euchromatin
1	79315795	79322138	Solyc01g080240.3.1	1017	0.875	0.6875	0.53125	0.864583	0.804688	0.838542	0.666667	0.5	0.833333	0.5625	0.833333	0.166667	0.5	0.520833	0.5	0.333333	0.375	0.333333	0.708333	0.666667	0.708333	1.01411	0.555556	0.333333	0	0.550725	0.583333	0.666667	Euchromatin
1	79335164	79335582	Solyc01g080250.3.1	419	1.5	1.40625	1.40625	1.48958	1.46484	2.51042	0.1	0.1	0.183333	0.15	2.93333	0	0.0833333	0.0625	2.83333	0.0833333	0.0625	2.83333	0.145833	2.91667	2.89583	2.03024	0.2	0	0	0.15942	0.125	2.12121	Euchromatin
1	79385186	79388518	Solyc01g080280.3.1	1045	1.225	0.885417	2.34375	1.84375	1.09766	1.01042	1.03333	1.9	1.95	1.125	1.2	2.33333	1.58333	0.8125	0.833333	3.25	2.0625	2.5	1.8125	1.75	1.0625	1.13105	1.31111	0.533333	0	1.63768	1.075	0.939394	Euchromatin
1	79413313	79414009	Solyc01g080330.3.1	479	1.75	1.59375	2.33523	2.58854	1.69141	2.5625	1.16667	1.27273	2.16667	1.0625	2.08333	2.43939	1.33333	0.833333	2.08333	3.43939	1.71023	2.52273	1.85417	3.08333	2.08333	2.32661	1.11111	0.333333	0.484848	0.84058	1.04167	3.01515	Euchromatin
1	79555416	79555577	Solyc01g080460.3.1	162	0.875	0.5	1.14773	0.5	0.734375	0.723958	1	0.272727	1	0.375	1.25	1.27273	0	0.625	0.25	1.27273	0.647727	1.52273	0.625	0.25	0.875	0.806452	0	0	0.415584	0	0.5	0.5	Euchromatin
1	79586045	79586683	Solyc01g080500.2.1	639	3.60625	3.58333	2.78125	3.92708	3.59766	3.19792	4	3.2	4.13333	3.225	3.76667	2.5	3.83333	3.60417	3.33333	4.33333	2.9375	2.25	4.02083	3.75	3.60417	3.60282	3.06667	3.53333	0	1.15942	3.59167	2.77273	Euchromatin
1	79624363	79624467	Solyc01g080530.3.1	105	0.03125	0.03125	0.03125	0.03125	0.03125	0.109375	0	0	0	0	0.0833333	0	0	0	0.0833333	0	0	0.0833333	0	0.0833333	0.0833333	0.0625	0	0	0	0	0	0.166667	Euchromatin
1	79744797	79746495	Solyc01g080640.3.1	1212	5.88125	6.73958	5.92045	7.70833	6.20312	5.89583	2.96667	1.14545	4.03333	1.9375	9.53333	3.0303	3.83333	2.85417	10.3333	4.19697	1.85227	9.69697	3.95833	11.1667	9.83333	6.39516	1.46667	3.2	0.692641	0.550725	2.43333	1.66667	Euchromatin
1	80034336	80034465	Solyc01g080860.3.1	130	0	0	0	0	0	0	0	0	0	0	0	0	0	0	0	0	0	0	0	0	0	0	0	0	0	0	0	0	Euchromatin
1	80050196	80055630	Solyc01g080880.3.1	879	1.75625	1.625	1.40341	2.72917	1.70703	2.90104	0.833333	0.590909	1.91667	0.825	2.83333	0.424242	1.75	0.729167	2.66667	1.50758	0.528409	2.42424	1.85417	3.75	2.77083	2.32258	0.911111	0.666667	0.17316	0.507246	0.841667	3.33333	Euchromatin
1	80126238	80132512	Solyc01g080930.3.1	331	0.1875	0.5	0.1875	0.354167	0.304688	0.411458	0.333333	0	0.166667	0.125	0.25	0.333333	0.5	0.416667	0.583333	0.166667	0.125	0.25	0.291667	0.416667	0.375	0.370968	0	0.666667	0	0.318841	0.25	0.469697	Euchromatin
1	80174266	80176308	Solyc01g081010.3.1	2043	10.0625	12.1354	9.45455	15.2708	10.8398	15.2448	9.06667	4.11818	12.0333	6.7125	16.05	8.13636	16.1667	9.47917	16.4444	12.1515	5.625	16.4394	13.5833	18.5	16.1979	12.8427	5.88889	12.2	1.31602	2.08696	8.26667	14.4242	Euchromatin
1	80242850	80243261	Solyc01g081060.3.1	273	0.94375	1.09375	1	1.5625	1	1.17708	0.6	0.3	1.45	0.4875	1.45	0.5	1.58333	0.645833	1.58333	1.75	0.375	1.75	1.5	1.5	1.5	1.125	0.466667	0.866667	0	0.391304	0.583333	0.833333	Euchromatin
1	80338292	80338909	Solyc01g081190.3.1	224	0.5625	1.08333	0.5625	1.22917	0.757812	1.10938	0.833333	0	1.04167	0.3125	1	0.833333	0.208333	0.625	1.69444	1.04167	0.3125	1	0.729167	1.875	1.26042	0.907258	0	0.333333	0	0.0833333	0.458333	1.06061	Euchromatin
1	80338641	80338895	Solyc01g081177.1.1	182	0.5625	1.08333	0.5625	1.1875	0.757812	1.10938	0.833333	0	1	0.3125	1	0.833333	0.166667	0.625	1.69444	1	0.3125	1	0.6875	1.83333	1.26042	0.907258	0	0.333333	0	0	0.458333	1.06061	Euchromatin
1	80555334	80560489	Solyc01g081500.3.1	222	0.25	0.25	0.25	0.25	0.25	0.65625	0	0	0	0	0.666667	0	0	0	0.666667	0	0	0.666667	0	0.666667	0.666667	0.415323	0	0	0	0	0	0.69697	Euchromatin
1	80903857	80911072	Solyc01g073650.3.1	939	1.3875	1.04167	1.125	0.75	1.25781	1.03125	1.53333	0.6	1.2	1.15	1.48333	1.33333	0.333333	1.125	0.75	1	0.875	1.25	0.875	0.416667	1.20833	1.27419	1.02222	0.533333	0	0	1.21667	0.651515	Euchromatin
1	80939602	80940387	Solyc01g073690.2.1	786	2.11875	1.88542	1.97159	1.6875	2.03125	2.46354	1.8	0.963636	1.8	1.45	2.43333	1.65152	0.5	1.4375	2.08333	1.72727	1.22159	2.4697	1.3125	1.83333	2.30208	2.5	1.37778	1	0.415584	0	1.54167	2.18182	Euchromatin
1	80992155	81000258	Solyc01g073740.3.1	1413	3.30625	3.77083	4.52557	5.42708	3.48047	4.33854	3.3	3.11818	3.63333	2.475	3.63333	4.60606	6.33333	2.60417	4.55556	2.87879	3.67614	4.78788	4.64583	5.5	3.97917	4.26411	2.2	1.73333	3.01299	0.57971	2.69167	4.42424	Euchromatin
1	81028717	81028800	Solyc01g073750.3.1	84	0	0	0	0	0	0	0	0	0	0	0	0	0	0	0	0	0	0	0	0	0	0	0	0	0	0	0	0	Euchromatin
1	81030737	81030787	Solyc01g073755.1.1	51	0.25	0.25	0.522727	0.458333	0.25	0.5	0	0.272727	0.208333	0	0.5	0.272727	0.208333	0	0.5	0.481061	0.272727	0.772727	0.208333	0.708333	0.5	0.387097	0	0	0.415584	0.344203	0	0.545455	Euchromatin
1	81105744	81105792	Solyc01g073900.3.1	49	0.03125	0.03125	0.303977	0.03125	0.03125	0.109375	0	0.272727	0	0	0.0833333	0.272727	0	0	0.0833333	0.272727	0.272727	0.356061	0	0.0833333	0.0833333	0.0625	0	0	0.415584	0	0	0.166667	Euchromatin
1	81194379	81196125	Solyc01g073960.3.1	202	0.875	0.833333	1.11364	0.75	0.859375	1.07812	0.333333	0.545455	1	0.125	1.75	0.69697	0.666667	0.375	1.41667	1	0.602273	1.75	0.875	0.75	1.625	0.987903	0	0.533333	0.831169	0	0.233333	0.409091	Euchromatin
1	81567219	81567959	Solyc01g086740.3.1	113	0	0	0	0.75	0	0	0	0	0.75	0	0	0	0.75	0	0	0.75	0	0	0.75	0.75	0	0	0	0	0	0.391304	0	0	Euchromatin
1	81576937	81579714	Solyc01g086750.3.1	838	0.96875	0.84375	0.778409	0.770833	0.921875	0.817708	0.466667	0.390909	0.383333	0.5125	1.3	0.257576	0.25	0.395833	1.16667	0.174242	0.340909	1.09091	0.333333	1.08333	1.25	0.947581	0.6	0.333333	0.17316	0.15942	0.5	0.333333	Euchromatin
1	81684299	81688604	Solyc01g086890.3.1	1308	3.7125	3.55208	4.00852	3.28125	3.65234	5.41667	0.833333	1.22727	0.5	0.8	5.5	1.06061	0.333333	0.729167	5.30556	0.727273	1.16477	5.72727	0.4375	5	5.42708	5.1754	0.866667	0.666667	1.07359	0	0.825	4.21212	Euchromatin
1	81750348	81750914	Solyc01g086960.3.1	567	1.25625	1.3125	1.21591	1.3125	1.27734	1.58333	1.43333	0.790909	1.7	0.95	1.4	1.42424	0.666667	1.1875	1.52778	1.09091	1.02841	1.09091	1.3125	1.33333	1.44792	1.50403	0.733333	0.933333	0.17316	0	1.10833	1.69697	Euchromatin
1	81915230	81920296	Solyc01g087120.3.1	669	4.75	4.71875	4.15341	5.25	4.73828	4.40104	5.16667	1.19091	3.45	2.8	6.21667	4.59091	3.58333	4.41667	4.72222	2.84091	2.46591	5.34091	3.5	6.66667	5.65625	4.85081	1.53333	3.8	0.17316	0.797101	3.63333	3.16667	Euchromatin
1	82000512	82002132	Solyc01g087190.3.1	416	2.675	2.44792	2.44602	2.09375	2.58984	2.42708	2.03333	1.73636	2.625	1.775	3.3	1.84848	1.79167	1.8125	2.77778	1.76136	1.77841	2.78788	2.3125	1.45833	3.10417	2.74395	1.8	1.73333	1.55844	0.242754	1.90833	1.51515	Euchromatin
1	82008206	82015685	Solyc01g087210.3.1	2927	6.7875	6.625	10.4176	7.34375	6.72656	6.77083	4.83333	10.4364	8.15	3.9125	7.86667	9.9697	6.41667	4.77083	6.69444	9.38636	10.2614	8.63636	7.5	5.41667	7.42708	7.86089	3.73333	5.6	2.45887	1.23188	4.51667	4.12121	Euchromatin
1	82079154	82083087	Solyc01g087260.3.1	579	1.35625	1.13542	2.13068	0.979167	1.27344	1.45312	1	2.02727	1.06667	0.9375	1.81667	1.77273	0.666667	0.895833	1.41667	1.62121	1.93182	2.37121	0.916667	1.08333	1.66667	1.39113	1	0.866667	2.07792	0.318841	0.983333	1.34848	Euchromatin
1	82309359	82309363	Solyc01g087470.3.1	5	0	0	0	0	0	0	0	0	0	0	0	0	0	0	0	0	0	0	0	0	0	0	0	0	0	0	0	0	Euchromatin
1	82336214	82336729	Solyc01g087520.3.1	516	1.79375	1.46875	1.4375	1.84375	1.67188	2.24479	1.13333	1.1	1.48333	1.2875	2.3	0.833333	1.25	0.979167	1.94444	0.416667	1	2	1.39583	2.41667	2.16667	2.05645	1.53333	0.866667	0	0.681159	1.25	2.27273	Euchromatin
1	82383159	82388333	Solyc01g087560.3.1	977	2.10625	2.67708	1.61932	2.89062	2.32031	1.98438	2.5	1.48182	2.7	2.075	1.88333	2.84848	2	2.0625	3.19444	3.18182	1.99432	0.848485	2.4375	3.35417	2.375	2.35081	2.02222	1.6	0.311688	0.471014	2.20833	1.33333	Euchromatin
1	82453906	82454127	Solyc01g087620.3.1	222	0.41875	0.65625	0.34375	0.34375	0.507812	0.53125	0.433333	0.1	0.1	0.275	0.3	0.333333	0.333333	0.479167	0.583333	0	0.1875	0.25	0.1875	0.25	0.40625	0.647177	0.2	0.666667	0	0	0.375	0.409091	Euchromatin
1	82466746	82472057	Solyc01g087650.3.1	259	1.55	0.90625	0.90625	0.947917	1.30859	1.35417	0.9	0.9	0.941667	0.95	1.9	0	0.0416667	0.5625	1	0.0416667	0.5625	1	0.604167	1.04167	1.5625	1.46976	1.08889	0	0	0.0833333	0.858333	1.06061	Euchromatin
1	82533697	82538352	Solyc01g087730.3.1	1017	6.09375	5.89583	6.67045	6.15365	6.01953	6.15104	4.4	5.36364	4.04167	4.4	7.4	5.80303	2.55556	4.0625	7.55556	6.47727	5.52841	7.17424	3.48438	9.08333	7.45833	6.59274	4.88889	4.2	4.4329	0.166667	4.55833	4.01515	Euchromatin
1	82633509	82633526	Solyc01g087890.3.1	18	0	0	0	0	0	0	0	0	0	0	0	0	0	0	0	0	0	0	0	0	0	0	0	0	0	0	0	0	Euchromatin
1	82646510	82646809	Solyc01g087900.3.1	300	0.39375	0.375	0.21875	0.510417	0.386719	0.291667	0.366667	0.2	0.491667	0.3375	0.283333	0.166667	0.458333	0.333333	0.25	0.291667	0.1875	0.0833333	0.479167	0.375	0.270833	0.429435	0.355556	0.333333	0	0.431159	0.358333	0.166667	Euchromatin
1	82745928	82757534	Solyc01g088020.3.1	2656	8.1625	10.3646	8.62216	12.6458	8.98828	14.1562	5.7	1.79091	11.2833	2.875	12.45	6.09091	10.25	6.14583	13.1944	11.6742	3.40341	12.8409	10.8958	12.4444	12.7292	12.4657	1.31111	8.26667	1.8355	3.05072	4.375	15.4091	Euchromatin
1	82763872	82764066	Solyc01g088040.3.1	195	1.25	1.25	1.43182	1.25	1.25	2.46875	0.3	0.545455	0.2	0.3125	2.31667	0.530303	0.166667	0.291667	2.33333	0.454545	0.539773	2.46212	0.1875	2.41667	2.32292	1.85484	0.355556	0.333333	0.727273	0	0.325	2.92424	Euchromatin
1	82794150	82801384	Solyc01g088080.3.1	1093	3.925	4.47917	3.65341	5.6875	4.13281	4.61458	1.56667	0.581818	2.525	1.0125	6.98333	1.34848	3.29167	1.70833	7.38889	2.30682	0.869318	6.58333	2.8125	8.70833	7.13542	4.41129	0.755556	2.33333	0.34632	0.242754	1.35833	2.5303	Euchromatin
1	82837692	82839138	Solyc01g088100.3.1	532	1.6	1.44792	1.97443	1.48958	1.54297	1.98438	0.833333	1.31818	0.833333	0.825	2.25	1.15152	0.666667	0.6875	2.08333	1.15152	1.25568	2.56818	0.770833	2.08333	2.1875	1.8246	0.911111	0.533333	1.35065	0.550725	0.825	1.98485	Euchromatin
1	82869282	82869445	Solyc01g088140.3.1	164	1.125	1.13542	1.02557	0.927083	1.12891	1.65625	0.733333	0.581818	0.483333	0.65	1.83333	0.515152	0.416667	0.625	1.91667	0.265152	0.556818	1.76515	0.458333	1.66667	1.86458	1.39315	0.666667	0.533333	0.311688	0.15942	0.683333	1.34848	Euchromatin
1	83000097	83002884	Solyc01g088350.3.1	214	0.4375	0.59375	1.375	0.4375	0.496094	0.833333	0.166667	1	0	0.0625	0.666667	0.833333	0.166667	0.208333	0.833333	1	0.9375	1.66667	0.0625	0.666667	0.729167	0.737903	0	0.333333	0	0	0.125	0.939394	Euchromatin
1	83010502	83015510	Solyc01g088370.3.1	2154	8.53125	9.83333	8.69034	9.42708	9.01953	9.17188	4.96667	3.70909	4.25833	3.9125	13.1	4.40909	5.95833	5	14.6667	6.36742	3.97159	13.4091	4.89583	13.9583	13.6875	9.45766	3.64444	6.06667	1.41991	0.59058	4.60833	4.66667	Euchromatin
1	83075373	83079678	Solyc01g088400.3.1	1797	10.3125	12.2292	10.5881	14.8646	11.0312	13.099	10.2333	4.86364	14.4833	6.8625	13.1667	10.7424	9.41667	9.14583	15.4444	14.7652	7.06818	13.5606	12.5833	17.5833	14.0208	12.6351	5.37778	8.8	2.58442	1.4058	8.23333	12.3939	Euchromatin
1	83139559	83142965	Solyc01g088480.3.1	630	1.15625	0.65625	0.65625	0.65625	0.96875	1.39583	0.7	0.7	0.7	0.8	1.61667	0	0	0.4375	1	0	0.4375	1	0.4375	1	1.38542	1.18347	0.955556	0	0	0	0.708333	1.51515	Euchromatin
1	83157137	83160374	Solyc01g088505.1.1	1050	0.99375	1.25	1.87216	1.94792	1.08984	1.39583	0.8	1.39091	1.46667	0.6375	1.26667	1.59091	1.66667	0.8125	1.58333	2.25758	1.46591	2.17424	1.54167	2.25	1.38542	1.29637	0.6	1	0.17316	1.30435	0.75	1.5303	Euchromatin
1	83208792	83213460	Solyc01g088560.3.1	480	1.09375	1.66667	1.09375	1.65625	1.30859	2.35938	0.833333	0	1	0.3125	2	0.833333	0.833333	0.875	2.5	1	0.3125	2	0.9375	2.33333	2.1875	1.88105	0	1.13333	0	0	0.558333	2.45455	Euchromatin
1	83219716	83222802	Solyc01g088570.3.1	369	1.75625	1.82292	1.74148	2.07292	1.78125	2.26562	0.866667	0.372727	0.716667	0.6625	3.31667	0.757576	1.08333	0.916667	3.08333	0.507576	0.517045	3.50758	0.854167	3.83333	3.22917	2.07863	0.6	1.2	0.17316	0.73913	0.808333	0.742424	Euchromatin
1	83244199	83247238	Solyc01g088610.3.1	408	1.8875	2.39583	2.07386	2.47917	2.07812	3.77083	1.06667	0.672727	1.06667	0.7	3.55	1.66667	1.33333	1	4.41667	1.66667	1.04545	3.38636	1.16667	4.41667	3.875	2.8629	0.533333	1.06667	0.34632	0.666667	0.866667	3.92424	Euchromatin
1	83319583	83320208	Solyc01g088700.3.1	526	2.7625	4.25	3.05114	2.52083	3.32031	3.29688	3.16667	1.00909	0.633333	1.6	3.9	3.43939	2.83333	2.39583	6.08333	0.863636	1.92045	4.15152	1.45833	3.55556	4.71875	3.44758	0.733333	1.33333	1.19913	0.289855	2.025	1.86364	Euchromatin
1	83413829	83414483	Solyc01g088800.3.1	384	1.4625	1.5625	1.23295	1.02083	1.5	1.13021	2.16667	1.47273	1.08333	1.3875	1.36667	1.39394	1.75	1.5625	1.66667	0.719697	1.44318	0.916667	1.33333	0.5	1.47917	1.3871	1.02222	0.666667	1.00433	0.15942	1.55	0.712121	Euchromatin
1	83560336	83561467	Solyc01g089970.3.1	447	0.71875	0.71875	0.71875	0.71875	0.71875	1.4375	0	0	0	0	1.33333	0	0	0	1.33333	0	0	1.33333	0	1.33333	1.33333	1.14315	0	0	0	0	0	1.60606	Euchromatin
1	83563898	83566279	Solyc01g089980.3.1	361	0.53125	0.822917	0.53125	1.94792	0.640625	0.947917	0.333333	0	1.41667	0.125	0.833333	0.333333	1.75	0.375	1.16667	1.41667	0.125	0.833333	1.54167	2.25	0.958333	0.836694	0	0.533333	0	0.507246	0.233333	1.0303	Euchromatin
1	83676619	83680479	Solyc01g090170.3.1	501	1.86875	1.84375	1.77841	1.97917	1.85938	1.71875	3.36667	0.290909	3.49167	1.4875	1.86667	3.25758	0.458333	2.20833	1.83333	3.38258	1.40341	1.75758	2.35417	1.95833	1.85417	1.87097	0.4	0.333333	0.17316	0.431159	1.875	1.60606	Euchromatin
1	83683252	83685976	Solyc01g090190.3.1	902	3.43125	4.84375	3.53977	3.08333	3.96094	4.02083	4.4	1.55455	2.78333	2.5875	3.56667	4.92424	2.58333	4.1875	5.05556	3.44697	2.81818	3.51515	2.70833	3.08333	4.125	4.34274	1.66667	4.6	1.10823	0.15942	3.4	3.66667	Euchromatin
1	83808312	83808432	Solyc01g090270.3.1	121	0.81875	0.78125	3.01705	0.625	0.804688	0.916667	0.466667	3.15455	0.3	0.5125	0.933333	3.62121	0.166667	0.395833	0.916667	3.45455	3.32955	3.03788	0.25	0.75	0.927083	0.955645	0.6	0.333333	0.519481	0	0.5	0.833333	Euchromatin
1	84209007	84212922	Solyc01g090690.3.1	223	1.45625	1.59375	1.30966	0.96875	1.50781	1.53125	1.66667	1.27273	0.8	1.15	1.56667	1.18182	1	1.54167	1.61111	0.545455	1.23864	1.25758	0.875	0.833333	1.58333	1.63911	0.933333	1.6	0.935065	0	1.38333	1.39394	Euchromatin
1	84277612	84286539	Solyc01g090750.3.1	1413	3.3875	3.39583	2.5142	2.80208	3.39062	3.4375	3.26667	2.24545	2.70833	2.8875	3.45	2.37879	1.375	2.77083	3.58333	1.75379	2.29545	2.29545	2.20833	2.95833	3.5	3.72782	2.95556	2.33333	0.692641	0.402174	3.03333	3.10606	Euchromatin
1	84301037	84301103	Solyc01g090770.3.1	67	0.125	0.03125	0.03125	0.03125	0.0898438	0.03125	0.1	0.1	0.1	0.15	0.1	0	0	0.0625	0	0	0.0625	0	0.0625	0	0.0625	0.0625	0.2	0	0	0	0.125	0	Euchromatin
1	84330467	84330528	Solyc01g090780.3.1	62	0	0	0	0	0	0	0	0	0	0	0	0	0	0	0	0	0	0	0	0	0	0	0	0	0	0	0	0	Euchromatin
1	84492484	84492734	Solyc01g090910.3.1	153	1.1875	1.26042	1.02557	0.921875	1.21484	1.1875	1.03333	1.08182	0.966667	0.7	1.26667	0.848485	0.75	1.02083	1.11111	0.265152	0.994318	0.681818	0.885417	0.583333	1.20833	1.37298	0.555556	1.2	0.311688	0.15942	0.875	0.909091	Euchromatin
1	84515335	84515426	Solyc01g090940.3.1	92	0.09375	0.09375	0.09375	0.09375	0.09375	0.317708	0	0	0	0	0.25	0	0	0	0.25	0	0	0.25	0	0.25	0.25	0.183468	0	0	0	0	0	0.469697	Euchromatin
1	84563099	84563150	Solyc01g090990.3.1	52	0.15625	0.15625	0.15625	0.15625	0.15625	0.213542	0	0	0	0	0.0833333	0	0	0	0.0833333	0	0	0.0833333	0	0.0833333	0.0833333	0.272177	0	0	0	0	0	0.166667	Euchromatin
1	84593221	84593340	Solyc01g091010.3.1	120	0.03125	0.03125	0.122159	0.03125	0.03125	0.109375	0	0.0909091	0	0	0.0833333	0.0909091	0	0	0.0833333	0.0909091	0.0909091	0.174242	0	0.0833333	0.0833333	0.0625	0	0	0.17316	0	0	0.166667	Euchromatin
1	84672313	84672577	Solyc01g091070.3.1	144	0.15625	0.15625	0.428977	0.364583	0.15625	0.484375	0	0.272727	0.208333	0	0.416667	0.272727	0.208333	0	0.416667	0.481061	0.272727	0.689394	0.208333	0.625	0.416667	0.288306	0	0	0.415584	0.344203	0	0.651515	Euchromatin
1	84753892	84757399	Solyc01g091190.3.1	979	1.21875	1.26042	1.7017	1.53125	1.23438	2.15625	0.766667	1.14545	0.975	0.7125	1.93333	0.878788	0.708333	0.6875	2	0.920455	1.04545	2.54545	0.875	2.375	1.95833	1.67137	0.755556	0.666667	0.900433	0.663043	0.75	2.60606	Euchromatin
1	84773603	84775475	Solyc01g091220.3.1	456	0.45	0.78125	0.465909	0.375	0.574219	0.807292	0.533333	0.190909	0.1	0.3125	0.583333	0.590909	0.5	0.604167	0.944444	0.0909091	0.340909	0.590909	0.25	0.5	0.71875	0.71371	0.2	0.866667	0.17316	0	0.45	0.939394	Euchromatin
1	85050867	85050935	Solyc01g091580.3.1	69	0.0625	0.0625	0.426136	0.0625	0.0625	0.21875	0	0.363636	0	0	0.166667	0.363636	0	0	0.166667	0.363636	0.363636	0.530303	0	0.166667	0.166667	0.125	0	0	0.484848	0	0	0.333333	Euchromatin
1	85073344	85076517	Solyc01g091620.3.1	822	2.4875	3.03125	3.36648	3.59375	2.69141	3.90625	1.3	1.17273	1.925	0.8	4.13333	2.27273	1.29167	1.1875	4.83333	2.89773	1.58523	5.10606	1.6875	5.45833	4.39583	3.44153	0.555556	1.2	0.415584	1.05435	1.00833	3.36364	Euchromatin
1	85097970	85098337	Solyc01g091630.3.1	368	1.025	1.29167	1.33523	1.375	1.125	1.20833	1.63333	0.472727	1.8	0.8125	0.966667	2.10606	0.166667	1.125	1.25	2.27273	1.08523	1.27273	1.1875	1.33333	1.07292	1.27823	0.355556	0.333333	0.415584	0	0.991667	1.27273	Euchromatin
1	85114468	85114563	Solyc01g091640.3.1	96	0.625	0.9375	0.53125	1.34375	0.742188	0.776042	0.6	0.1	1.1	0.3375	0.85	0.5	0.5	0.5625	1.25	1	0.25	0.75	0.875	1.75	1	0.784274	0.2	0.6	0	0	0.45	0.651515	Euchromatin
1	85194485	85195816	Solyc01g091730.3.1	708	1.825	1.9375	1.59659	2.3125	1.86719	2.41146	1.6	1.23636	1.925	1.35	2.46667	1	2.125	1.375	2.66667	1.67045	1.14773	2.21212	2	2.79167	2.54167	2.16129	1.33333	1.2	0.831169	1.38768	1.45	2.39394	Euchromatin
1	85212351	85212463	Solyc01g091750.3.1	113	0.125	0.03125	0.03125	0.03125	0.0898438	0.03125	0.1	0.1	0.1	0.15	0.1	0	0	0.0625	0	0	0.0625	0	0.0625	0	0.0625	0.0625	0.2	0	0	0	0.125	0	Euchromatin
1	85300122	85300260	Solyc01g091880.3.1	139	0.75	0.833333	0.65625	0.71875	0.78125	0.848958	0.6	0.1	1.1	0.3375	1.01667	0.5	0.833333	0.645833	0.916667	1	0.25	0.916667	1	0.416667	0.979167	0.877016	0.2	0.866667	0	0	0.483333	0.742424	Euchromatin
1	85302642	85304656	Solyc01g091890.3.1	182	1.0625	0.96875	0.96875	0.96875	1.02734	1.72917	0.1	0.1	0.1	0.15	1.76667	0	0	0.0625	1.66667	0	0.0625	1.66667	0.0625	1.66667	1.72917	1.46976	0.2	0	0	0	0.125	1.78788	Euchromatin
1	85367459	85367506	Solyc01g091950.3.1	48	0	0	0	0	0	0	0	0	0	0	0	0	0	0	0	0	0	0	0	0	0	0	0	0	0	0	0	0	Euchromatin
1	85427488	85427994	Solyc01g093970.4.1	382	0.78125	0.59375	1.58807	0.59375	0.710938	1.01562	0.2	1.38182	0.2	0.3	1.28333	1.18182	0	0.125	1.08333	1.18182	1.30682	1.76515	0.125	1.08333	1.20833	0.860887	0.4	0	0.311688	0	0.25	0.984848	Euchromatin
1	85459882	85460428	Solyc01g094010.3.1	547	1.83125	1.57292	1.55398	1.28125	1.73438	2.34375	1.13333	1.07273	0.8	0.925	2.21667	0.606061	0.333333	0.875	1.75	0.272727	0.897727	1.68939	0.625	1.41667	2.04167	2.29637	0.888889	0.533333	0.415584	0	0.966667	2.34848	Euchromatin
1	85484877	85484981	Solyc01g094030.3.1	105	0.96875	0.885417	1.34375	0.71875	0.9375	0.671875	1.13333	0.6	0.4	0.725	1.15	1.33333	1	1.04167	0.75	1	0.875	1.75	0.625	0.75	1	0.828629	0.533333	1.06667	0	0	0.9	0.409091	Euchromatin
1	85522139	85526365	Solyc01g094060.3.1	387	0.25	0.25	0.25	1.25	0.25	0.71875	0	0	1	0	0.583333	0	1	0	0.583333	1	0	0.583333	1	1.58333	0.583333	0.467742	0	0	0	0	0	0.954545	Euchromatin
1	85637114	85645940	Solyc01g094200.3.1	1573	7.225	6.78125	5.80966	7.84375	7.05859	6.22396	6.26667	8.69091	3.85	5.6	8.83333	6.75758	5.91667	6.20833	7.33333	11.3409	7.96591	3.59091	4.625	11.0833	8.27083	6.85685	5.77778	7.33333	1.35065	0.485507	6.21667	4.39394	Euchromatin
1	85654798	85655208	Solyc01g094220.3.1	319	0.9375	0.802083	1.20739	1.84375	0.886719	1.26042	0.433333	0.463636	1.1	0.275	1.68333	0.69697	1.33333	0.4375	1.25	1.36364	0.551136	1.94697	1.1875	2.58333	1.52083	1.06653	0.2	0.533333	0.588745	0	0.358333	1.16667	Euchromatin
1	85698554	85698607	Solyc01g094290.3.1	54	0	0	0	0	0	0	0	0	0	0	0	0	0	0	0	0	0	0	0	0	0	0	0	0	0	0	0	0	Euchromatin
1	85756723	85759471	Solyc01g094370.3.1	327	2.68125	2.8125	2.39205	2.60417	2.73047	3.77604	1.23333	0.754545	0.95	1.075	4.48333	1.42424	0.583333	0.979167	4.75	1.00758	1.00568	4.00758	0.8125	4.55556	4.58333	3.28226	1.08889	0.666667	0.17316	0.449275	1.10833	3.28788	Euchromatin
1	85804997	85805158	Solyc01g094460.3.1	162	0.375	0.28125	0.28125	0.28125	0.339844	0.53125	0.1	0.1	0.1	0.15	0.6	0	0	0.0625	0.5	0	0.0625	0.5	0.0625	0.5	0.5625	0.449597	0.2	0	0	0	0.125	0.545455	Euchromatin
1	85815092	85822319	Solyc01g094480.3.1	955	1.58125	1.70833	1.82102	3.63542	1.62891	1.69792	1.26667	1.32727	3.14167	1.075	1.25	1.56061	3.375	1.14583	1.41667	3.26894	1.41477	1.39394	3.22917	3.20833	1.3125	2.07056	1.06667	1.13333	1.14286	0.518116	1.175	1.33333	Euchromatin
1	85862988	85863584	Solyc01g094560.3.1	333	0.84375	0.84375	0.84375	1.08594	0.84375	1.65104	0.9	0.1	1.15	0.45	1.48333	1	0.25	0.5625	1.33333	1.25	0.4375	1.5	0.8125	1.5625	1.42708	1.18347	0.2	0	0	0.471014	0.525	2.21212	Euchromatin
1	86020021	86022756	Solyc01g094700.3.1	1506	8.26875	8.21875	9.30682	8.45833	8.25	10.9427	5.76667	7.11818	6.18333	5.425	11	7.56061	3.58333	4.79167	11.1111	8.53788	7.28409	11.0227	5.20833	11	11.0417	9.98387	5.8	3.8	6.78788	0.15942	5.53333	11.1667	Euchromatin
1	86031158	86032735	Solyc01g094720.3.1	354	0.28125	0.1875	0.1875	0.1875	0.246094	0.515625	0.1	0.1	0.1	0.15	0.516667	0	0	0.0625	0.416667	0	0.0625	0.416667	0.0625	0.416667	0.479167	0.350806	0.2	0	0	0	0.125	0.651515	Euchromatin
1	86093709	86094036	Solyc01g094800.3.1	328	0.09375	0.09375	0.09375	0.09375	0.09375	0.161458	0	0	0	0	0.0833333	0	0	0	0.0833333	0	0	0.0833333	0	0.0833333	0.0833333	0.175403	0	0	0	0	0	0.166667	Euchromatin
1	86160458	86163932	Solyc01g094880.3.1	298	0.03125	0.03125	0.03125	0.03125	0.03125	0.109375	0	0	0	0	0.0833333	0	0	0	0.0833333	0	0	0.0833333	0	0.0833333	0.0833333	0.0625	0	0	0	0	0	0.166667	Euchromatin
1	86201021	86202502	Solyc01g094920.3.1	1482	8.3375	8.82292	8.08807	14.1979	8.51953	12.4323	3.56667	2.28636	13.9417	2.6875	13.6667	2.96212	12.375	3.5	13.5833	13.428	2.53977	13.303	13.3542	13.625	13.6354	11.1069	2.4	4.06667	1.56612	0.836957	3.19167	10.5909	Euchromatin
1	86206048	86214592	Solyc01g094930.3.1	1244	7.06875	7.11458	6.83523	7.60417	7.08594	6.82292	5.93333	5.97273	5.71667	5.4375	8.61667	4.10606	6.91667	5.47917	8.69444	10.6894	5.27273	8.18939	6.16667	9.33333	8.64583	7.34274	5.71111	5.66667	0.415584	0.768116	5.81667	4.43939	Euchromatin
1	86228855	86229916	Solyc01g094950.3.1	1062	3.54375	4.72917	6.82955	4.08333	3.98828	2.94792	4.93333	6.84545	3.98333	3.8125	3.18333	7.13636	5.58333	4.5625	4.88889	7.35606	6.95455	6.68939	4.58333	3.5	3.82292	3.64113	3.48889	4.73333	6.09524	2.41304	4.36667	1.89394	Euchromatin
1	86264350	86264540	Solyc01g095020.3.1	191	0.91875	0.75	1.75	0.75	0.855469	0.911458	0.3	1.3	0.3	0.425	1.35	1	0	0.1875	1.25	1	1.1875	2.25	0.1875	1.25	1.3125	0.935484	0.555556	0	0	0	0.358333	0.5	Euchromatin
1	86287242	86287289	Solyc01g095040.3.1	48	0	0	0	0.0416667	0	0	0	0	0.0416667	0	0	0	0.0416667	0	0	0.0416667	0	0	0.0416667	0.0416667	0	0	0	0	0	0.0833333	0	0	Euchromatin
1	86293925	86295075	Solyc01g095050.3.1	321	0.21875	0.125	0.125	0.166667	0.183594	0.203125	0.1	0.1	0.141667	0.15	0.183333	0	0.0416667	0.0625	0.0833333	0.0416667	0.0625	0.0833333	0.104167	0.125	0.145833	0.245968	0.2	0	0	0.0833333	0.125	0.166667	Euchromatin
1	86420927	86423437	Solyc01g095200.3.1	792	2.575	2.63542	2.96591	2.53125	2.59766	3.99479	1.13333	1.41818	1.025	1.0625	4.11667	1.51515	1.08333	1.0625	4.25	1.40909	1.45455	4.50758	1.04688	4.04167	4.16667	3.42944	1.13333	1.13333	1.39394	0.938406	1.13333	3.74242	Euchromatin
1	86427081	86428123	Solyc01g095210.3.1	258	0.3625	0.1875	0.1875	0.4375	0.296875	0.411458	0.2	0.2	0.45	0.275	0.45	0	0.25	0.125	0.25	0.25	0.125	0.25	0.375	0.5	0.375	0.366935	0.355556	0	0	0.391304	0.233333	0.469697	Euchromatin
1	86472498	86474595	Solyc01g095280.3.1	424	0.0625	0.354167	0.0625	0.229167	0.171875	0.0625	0.333333	0	0.166667	0.125	0	0.333333	0.5	0.375	0.333333	0.166667	0.125	0	0.291667	0.166667	0.125	0.120968	0	0.533333	0	0.318841	0.233333	0	Euchromatin
1	86549716	86551091	Solyc01g095410.3.1	435	1.225	1.41667	1.21875	1.28125	1.29688	1.88542	0.933333	0.1	0.9	0.4625	1.4	1	0.333333	0.791667	1.41667	1	0.4375	1.41667	0.6875	1.25	1.40625	1.89718	0.2	0.666667	0	0	0.625	2.01515	Euchromatin
1	86555596	86558468	Solyc01g095430.3.1	513	2.21875	2.8125	2.1875	2.625	2.44141	3.79688	2.13333	0.2	1.925	1.025	3.45	2.33333	0.458333	1.54167	4.08333	2.125	1	3.41667	1.375	3.875	3.6875	3.19355	0.4	0.666667	0	0.242754	1.3	4.22727	Euchromatin
1	86607765	86607834	Solyc01g095490.3.1	70	0	0	0	0	0	0	0	0	0	0	0	0	0	0	0	0	0	0	0	0	0	0	0	0	0	0	0	0	Euchromatin
1	86651153	86655589	Solyc01g095570.3.1	1068	3.3875	2.75	2.37216	2.90625	3.14844	2.78125	3.23333	3.39091	3.3	3.125	3.58333	2.09091	2.33333	2.72917	2.5	2.09091	2.90341	1.17424	2.9375	2.58333	3.17708	3.17137	3.4	2.26667	0.17316	0	3.175	2.01515	Euchromatin
1	86744169	86744981	Solyc01g095670.3.1	231	1.05625	0.65625	0.696023	1.13542	0.90625	0.828125	1.4	0.763636	0.816667	0.9	1.15	0.636364	1.41667	0.875	0.583333	0.780303	0.715909	0.689394	1.04167	1.16667	0.9375	0.872984	0.666667	0	0.484848	0.507246	0.95	0.833333	Euchromatin
1	86849419	86849554	Solyc01g095790.3.1	136	0.53125	0.59375	0.53125	0.53125	0.554688	0.828125	0.5	0	0	0.1875	1	0.5	0.5	0.5	0.75	0	0.1875	1	0.1875	1	0.90625	0.683468	0	0.6	0	0	0.325	0.818182	Euchromatin
1	87003119	87004564	Solyc01g096040.3.1	1446	7.7625	9.23958	8.19602	9.16667	8.31641	11.7865	4.76667	2.96364	4.21667	3.0375	11.2	5.33333	5.33333	4.4375	12.9167	5.07576	3.85227	11.3409	4.63542	12.5417	11.8438	11.0101	2.22222	4.66667	3.25541	2.33333	3.8	10.2273	Euchromatin
1	87059876	87060023	Solyc01g096070.3.1	148	0.21875	0.666667	0.21875	0.21875	0.386719	0.34375	0.5	0	0	0.1875	0.166667	0.5	0.5	0.583333	0.666667	0	0.1875	0.166667	0.1875	0.166667	0.354167	0.409274	0	0.866667	0	0	0.358333	0.30303	Euchromatin
1	87069877	87070608	Solyc01g096090.3.1	119	0.125	0.03125	0.03125	0.03125	0.0898438	0.03125	0.1	0.1	0.1	0.15	0.1	0	0	0.0625	0	0	0.0625	0	0.0625	0	0.0625	0.0625	0.2	0	0	0	0.125	0	Euchromatin
1	87207329	87207425	Solyc01g096240.3.1	97	0.15625	0.3125	0.15625	0.15625	0.214844	0.40625	0.166667	0	0	0.0625	0.333333	0.166667	0.166667	0.208333	0.5	0	0.0625	0.333333	0.0625	0.333333	0.395833	0.288306	0	0.333333	0	0	0.125	0.484848	Euchromatin
1	87220590	87225524	Solyc01g096270.3.1	399	0.4375	0.729167	0.892045	0.604167	0.546875	1.02604	0.333333	0.454545	0.166667	0.125	0.75	0.787879	0.5	0.375	1.08333	0.621212	0.579545	1.20455	0.291667	0.916667	0.875	0.806452	0	0.533333	0.519481	0.318841	0.233333	1.28788	Euchromatin
1	87255357	87257056	Solyc01g096290.3.1	387	0.76875	0.895833	0.46875	0.46875	0.816406	1.01042	0.9	0.4	0.4	0.6375	1.06667	0.5	0.5	0.833333	1.11111	0	0.4375	0.666667	0.4375	0.666667	1.08333	0.872984	0.533333	0.866667	0	0	0.758333	1.12121	Euchromatin
1	87435477	87435683	Solyc01g096475.1.1	207	1.73125	2	1.28125	1.28125	1.83203	2.06771	1.6	0.9	0.9	1.3875	1.91667	1	1	1.625	2.19444	0	0.9375	1.41667	0.9375	1.41667	2.02083	2.0504	1.4	2	0	0	1.575	2.13636	Euchromatin
1	87476341	87476364	Solyc01g096520.3.1	24	0	0	0	0	0	0	0	0	0	0	0	0	0	0	0	0	0	0	0	0	0	0	0	0	0	0	0	0	Euchromatin
1	87519589	87525861	Solyc01g096570.3.1	1239	3.03125	2.9375	3.16761	3.11458	2.99609	3.51042	1.56667	1.43636	1.38333	1.4125	4.48333	1.4697	1.41667	1.45833	4.25	1.2197	1.44886	4.7197	1.39583	4.66667	4.39583	3.45766	1.46667	1.53333	1.00433	0.971014	1.525	2.5303	Euchromatin
1	87528249	87529194	Solyc01g096580.3.1	229	1.54375	0.822917	0.838068	1.55208	1.27344	0.890625	1.46667	1.78182	0.883333	1.3	1.85	0.515152	1.52778	1.125	0.583333	1.97348	1.30682	0.431818	1.125	2.04167	1.375	1.08669	1.33333	0.666667	0.311688	0.387681	1.31667	0.5	Euchromatin
1	87536950	87537099	Solyc01g096600.3.1	150	0.21875	0.21875	0.21875	0.479167	0.21875	0.536458	0	0	0.291667	0	0.416667	0	0.291667	0	0.416667	0.291667	0	0.416667	0.291667	0.625	0.416667	0.40121	0	0	0	0.539855	0	0.651515	Euchromatin
1	87566323	87566573	Solyc01g096630.3.1	158	0.3125	0.21875	0.21875	0.21875	0.277344	0.453125	0.1	0.1	0.1	0.15	0.35	0	0	0.0625	0.25	0	0.0625	0.25	0.0625	0.25	0.3125	0.433468	0.2	0	0	0	0.125	0.5	Euchromatin
1	87573088	87575486	Solyc01g096660.3.1	717	2.86875	3.875	4.10511	2.90625	3.24609	3.64062	3.03333	3.23636	1.65	2.1375	3.28333	2.13636	4.08333	2.79167	4.86111	4.88636	2.82386	5.38636	2.5625	2.66667	3.875	3.65524	1.77778	2.86667	1.03896	0.456522	2.54167	3.28788	Euchromatin
1	87595640	87597592	Solyc01g096700.3.1	1953	5.6875	5.63542	5.23864	4.94271	5.66797	9.40625	2	1.46364	1.15833	1.6625	9.25	1.36364	1.06944	1.625	9.19444	0.44697	1.42614	8.61364	1.125	8.31944	9.22917	7.88306	1.62222	1.2	0.588745	0.166667	1.75833	10.2576	Euchromatin
1	87597613	87608514	Solyc01g096710.3.1	774	2.4	2.92708	2.78977	2.85417	2.59766	3.63021	1.4	1.12727	1.19167	0.9	3.9	1.72727	1.79167	1.41667	4.41667	1.51894	1.35227	4.22727	1.41667	4.29167	4.09375	3.18548	0.666667	1.73333	1.07359	0.880435	1.16667	3.48485	Euchromatin
1	87698868	87700523	Solyc01g096830.3.1	407	3.08125	3.28125	3.0625	3.58854	3.15625	3.26562	2.53333	0.7	4.85833	1.5125	4.65	2.5	3.15278	2.5625	3.91667	4.95833	1.375	4.75	4.21875	2.70833	4.375	3.32661	1	3.13333	0	0.0833333	2.03333	2.25758	Euchromatin
1	87870724	87871230	Solyc01g097010.3.1	434	0.4375	0.4375	0.982955	0.520833	0.4375	0.75	0	0.545455	0.0833333	0	0.833333	0.545455	0.0833333	0	0.833333	0.628788	0.545455	1.37879	0.0833333	0.916667	0.833333	0.693548	0	0	0.831169	0.15942	0	0.30303	Euchromatin
1	87876018	87878865	Solyc01g097020.3.1	153	0.525	0.1875	0.460227	0.1875	0.398438	0.255208	0.4	0.672727	0.4	0.55	0.45	0.272727	0	0.25	0.0833333	0.272727	0.522727	0.356061	0.25	0.0833333	0.3125	0.358871	0.711111	0	0.415584	0	0.466667	0.166667	Euchromatin
1	87964223	87967161	Solyc01g097120.3.1	1134	4.34375	6.08333	6.99148	7.26042	4.99609	5.71354	5.4	7.07273	7.34167	3.525	4.5	3.27273	3.54167	4.875	7	0.814394	5.64773	8.35606	5.91667	8.625	5.4375	5.73589	2.66667	4.8	0.519481	0.90942	4.3	5.95455	Euchromatin
1	88071879	88074392	Solyc01g097290.3.1	552	1.41875	0.90625	1.16193	2.53125	1.22656	1.68229	0.6	0.818182	1.83333	0.8	1.51667	0.272727	1.83333	0.375	0.916667	1.87879	0.613636	1.18939	1.83333	2.69444	1.29167	1.74395	1.02222	0	0.484848	1.43478	0.683333	1.68182	Euchromatin
1	88076472	88080494	Solyc01g097300.3.1	381	0.414583	0.297917	0.544381	1.37292	0.364583	0.492361	0.25	0.507576	1.33333	0.321429	0.458333	0.424242	1.20833	0.142857	0.416667	1.46591	0.471861	0.563131	1.27976	1.41667	0.440476	0.467098	0.428571	0	0.643748	1.12681	0.263736	0.530303	Euchromatin
1	88081052	88084677	Solyc01g097310.3.1	483	2.4125	2.41667	3.34091	2.9375	2.41406	3.29688	1.56667	2.61818	2.08333	1.6	2.86667	2.93939	1.30556	1.29167	3.22222	3.44697	2.73864	3.60606	1.79167	3.72222	3	3.03629	1.8	1	2.8355	1.4058	1.58333	3.66667	Euchromatin
1	88114685	88116647	Solyc01g097340.3.1	1131	3.70625	2.9375	4.25568	6.52083	3.41797	4.25521	3.3	1.11818	5.38333	1.55	5.71667	3.81818	7.75	2.27083	3.05556	5.90152	2.13068	6.23485	6.27083	6.83333	4.71875	4.11694	0.555556	0.666667	1.24675	0.15942	1.94167	3.56061	Euchromatin
1	88134173	88134448	Solyc01g097360.3.1	276	0.34375	0.34375	0.434659	1.38542	0.34375	0.588542	0	0.0909091	1.04167	0	0.416667	0.0909091	1.04167	0	0.416667	1.13258	0.0909091	0.507576	1.04167	1.45833	0.416667	0.570565	0	0	0.17316	1.09783	0	0.651515	Euchromatin
1	88182075	88185668	Solyc01g097450.3.1	482	0.625	0.53125	0.53125	0.739583	0.589844	0.53125	0.3	0.3	0.508333	0.425	0.85	0	0.208333	0.1875	0.916667	0.208333	0.1875	0.916667	0.395833	1.125	0.875	0.578629	0.555556	0	0	0.387681	0.358333	0.166667	Euchromatin
1	88188034	88188915	Solyc01g097460.3.1	882	5.62417	4.41875	5.14867	4.42569	5.1769	6.05868	4.1	3.68182	4.11667	3.6625	7.7	3.63636	2.41667	3.5	5.5	4.09848	3.66964	6.93182	3.4494	5.36111	6.88988	5.70749	3.82222	3.2	2.98268	1.55797	3.83654	5.84848	Euchromatin
1	88221569	88221640	Solyc01g097520.3.1	72	0.35625	0.760417	0.3125	0.833333	0.507812	0.421875	0.8	0.1	0.983333	0.4125	0.3	0.833333	0.583333	0.770833	0.75	1.08333	0.375	0.25	0.833333	0.833333	0.46875	0.479839	0.2	0.866667	0	0.15942	0.583333	0.409091	Euchromatin
1	88333888	88339662	Solyc01g097740.3.1	783	2.625	3.65625	2.83239	2.82292	3.01172	3.45312	2.96667	2.26364	1.26667	1.95	3.06667	3.0303	3.16667	3.0625	3.91667	3.5303	2.55114	2.7803	1.97917	3.41667	3.38542	3.48589	1.48889	3.86667	0.623377	0.326087	2.525	3.31818	Euchromatin
1	88349982	88351799	Solyc01g097760.3.1	777	2.9625	2.72917	4.30398	2.92708	2.875	2.69792	2.5	3.57273	3.68333	2.3375	3.66667	3.27273	3.25	2.33333	3.19444	5.85606	3.46023	5.02273	3.52083	2.5	3.48958	2.85685	2.48889	2.46667	1.27706	0.768116	2.49167	1.98485	Euchromatin
1	88391135	88398661	Solyc01g097810.3.1	1767	5.70625	5.4375	4.375	9.39583	5.60547	6.76562	4.23333	2.5	8.95833	4.05	7.11667	2	11.125	3.6875	6.91667	10.4583	2.3125	6.25	9.77083	8.54167	7.04167	6.45565	4.37778	3.33333	0	0.836957	4.175	6.83333	Euchromatin
1	88435071	88435881	Solyc01g097860.3.1	159	0.375	0.75	0.375	1.125	0.515625	0.833333	0.5	0	1	0.1875	0.666667	0.5	0.5	0.5	1.16667	1	0.1875	0.666667	0.8125	1.66667	0.854167	0.66129	0	0.6	0	0	0.325	0.848485	Euchromatin
1	88446140	88448175	Solyc01g097870.3.1	402	1.1125	0.9375	1.02841	1.10417	1.04688	1.92708	0.2	0.290909	0.366667	0.275	1.95	0.0909091	0.166667	0.125	1.75	0.257576	0.215909	1.84091	0.291667	1.91667	1.875	1.57258	0.355556	0	0.17316	0.318841	0.233333	1.92424	Euchromatin
1	88450582	88452151	Solyc01g097880.3.1	267	0.03125	0.03125	0.03125	0.03125	0.03125	0.109375	0	0	0	0	0.0833333	0	0	0	0.0833333	0	0	0.0833333	0	0.0833333	0.0833333	0.0625	0	0	0	0	0	0.166667	Euchromatin
1	88514520	88515290	Solyc01g098000.3.1	332	2.81875	2.98958	2.4375	2.1875	2.88281	2.40625	2.76667	0.7	3.5	1.575	3.83333	2.16667	2.83333	2.70833	2.91667	3	1.25	3.41667	3.25	0.416667	3.48958	2.93952	0.955556	3.13333	0	0	2.13333	0.651515	Euchromatin
1	88567542	88572923	Solyc01g098090.3.1	397	1.125	0.59375	0.4375	0.4375	0.925781	0.515625	1.16667	1	1	1.0625	1.08333	0.166667	0.166667	0.833333	0.25	0	0.6875	0.0833333	0.6875	0.0833333	0.770833	0.794355	1.11111	0.333333	0	0	1.04167	0.166667	Euchromatin
1	88607322	88612531	Solyc01g098160.3.1	343	0.83125	0.96875	0.65625	0.947917	0.882812	1.45312	0.533333	0.2	0.491667	0.4	1.45	0.333333	0.625	0.541667	1.58333	0.291667	0.25	1.25	0.541667	1.54167	1.5	1.13911	0.355556	0.666667	0	0.503623	0.483333	1.59091	Euchromatin
1	88661015	88661783	Solyc01g098190.3.1	186	0.775	0.53125	0.53125	0.53125	0.683594	0.84375	0.3	0.3	0.3	0.375	1.13333	0	0	0.1875	0.833333	0	0.1875	0.833333	0.1875	0.833333	1.02083	0.868952	0.466667	0	0	0	0.325	0.30303	Euchromatin
1	88914724	88919459	Solyc01g098550.3.1	466	1.05	0.65625	0.65625	0.65625	0.902344	1.36458	0.5	0.5	0.5	0.6	1.41667	0	0	0.3125	0.916667	0	0.3125	0.916667	0.3125	0.916667	1.22917	1.1875	0.733333	0	0	0	0.525	1.59091	Euchromatin
1	88970716	88973202	Solyc01g098640.3.1	870	1.44375	2.16667	1.18466	1.09375	1.71484	2.13542	1.56667	0.490909	0.4	0.9875	1.56667	1.25758	1.16667	1.66667	2.33333	0.0909091	0.778409	1.25758	0.6875	1.16667	1.85417	2.13508	0.711111	2.2	0.17316	0	1.325	2.18182	Euchromatin
1	89078186	89078497	Solyc01g098760.3.1	124	0.34375	0.25	0.25	0.25	0.308594	0.578125	0.1	0.1	0.1	0.15	0.516667	0	0	0.0625	0.416667	0	0.0625	0.416667	0.0625	0.416667	0.479167	0.475806	0.2	0	0	0	0.125	0.651515	Euchromatin
1	89086266	89089362	Solyc01g098780.3.1	378	2.90625	2.57292	3.76989	2.61458	2.78125	2.79688	2.83333	3.26364	2.83333	2.775	2.93333	5.69697	0.666667	1.9375	3.25	5.69697	4.17614	3.11364	2.02083	3.25	3.05208	2.90927	3.04444	0.533333	0.623377	0.550725	2.625	2.65152	Euchromatin
1	89136800	89141617	Solyc01g098880.3.1	1211	1.79375	1.9375	1.94318	2.83333	1.84766	2.92708	0.833333	1.15455	1.70833	0.8	3	1.42424	1.54167	0.729167	3.33333	2.29924	1.25568	2.87879	1.64583	4.20833	3.125	2.40726	0.866667	0.666667	1.07359	1.64855	0.825	2.72727	Euchromatin
1	89150429	89150485	Solyc01g098900.3.1	57	0.125	0.125	0.125	1.125	0.125	0.375	0	0	1	0	0.333333	0	1	0	0.333333	1	0	0.333333	1	1.33333	0.333333	0.225806	0	0	0	0	0	0.484848	Euchromatin
1	89164586	89174291	Solyc01g098920.3.1	999	1.5625	1.59375	2.1733	2.07292	1.57422	2.22396	0.633333	1.20909	1.09167	0.575	1.63333	1.24242	1.125	0.604167	1.66667	1.70076	1.22159	2.19697	1.10417	2.125	1.64583	2.35685	0.6	0.666667	1.10823	0.851449	0.625	1.84848	Euchromatin
1	89306209	89306490	Solyc01g099100.3.1	190	0.09375	0.09375	0.09375	0.09375	0.09375	0.239583	0	0	0	0	0.166667	0	0	0	0.166667	0	0	0.166667	0	0.166667	0.166667	0.183468	0	0	0	0	0	0.30303	Euchromatin
1	89432230	89441197	Solyc01g099280.3.1	732	0.53125	0.885417	0.741477	1.51042	0.664062	0.822917	0.633333	0.372727	1.31667	0.35	0.5	0.939394	0.75	0.5625	0.972222	1.68939	0.585227	0.689394	1.10417	1.66667	0.677083	0.872984	0.2	0.533333	0.415584	0.797101	0.458333	0.80303	Euchromatin
1	89510784	89517646	Solyc01g099350.3.1	1164	2.0625	1.42708	1.18466	3.67708	1.82422	1.77604	1.73333	1.39091	4.08333	1.9125	2.23333	0.590909	3.75	1.35417	1.47222	3.67424	1.09091	1.25758	3.95833	3.58333	1.94792	1.86492	2.24444	0.866667	0.17316	0.913043	1.81667	1.66667	Euchromatin
1	89554933	89554936	Solyc01g099405.1.1	4	0.03125	0.03125	0.03125	0.03125	0.03125	0.03125	0	0	0	0	0	0	0	0	0	0	0	0	0	0	0	0.0625	0	0	0	0	0	0	Euchromatin
1	89554995	89555551	Solyc01g099410.3.1	441	0.64375	0.760417	0.46875	1.46875	0.6875	0.916667	0.533333	0.2	1.2	0.4	0.7	0.333333	1.33333	0.5	0.833333	1	0.25	0.5	1.25	1.5	0.75	0.917339	0.355556	0.533333	0	0	0.466667	0.939394	Euchromatin
1	89618271	89618615	Solyc01g099520.3.1	345	2.29375	2.69792	2.7983	1.92708	2.44531	3.14583	1.66667	0.654545	1.88333	0.85	3.8	2.12121	1.75	1.79167	3.66667	2.53788	1.20455	4.45455	1.83333	2.08333	3.75	2.86089	0.4	2.4	0.761905	0.15942	1.28333	2.63636	Euchromatin
1	89669044	89669119	Solyc01g099600.3.1	76	0	0	0.136364	0	0	0	0	0.136364	0	0	0	0.136364	0	0	0	0.136364	0.136364	0.136364	0	0	0	0	0	0	0.246753	0	0	0	Euchromatin
1	89720444	89722174	Solyc01g099670.3.1	549	0.61875	0.53125	0.622159	1.26042	0.585938	0.947917	0.2	0.290909	1.09167	0.275	0.7	0.0909091	1.29167	0.125	0.666667	1.38258	0.215909	0.757576	1.16667	1.125	0.6875	0.917339	0.355556	0	0.17316	0.518116	0.233333	1.0303	Euchromatin
1	89726582	89728274	Solyc01g099680.3.1	684	1.96875	1.95833	2.78409	1.97917	1.96484	2.67708	1.86667	1.60909	1.86667	1.3125	2.35	3.07576	0.333333	1.27083	1.88889	3.07576	2.15909	3.32576	1.29167	1.91667	2.17708	2.58871	1.08889	0.333333	1.24675	0.289855	1.38333	2.89394	Euchromatin
1	89733130	89739701	Solyc01g099690.3.1	981	4.93125	4.39583	5.14773	4.3125	4.73047	4.65104	5	4.44545	5.075	3.7625	5.55	4.89394	2.54167	4.22917	4	5.10227	4.61364	5.09848	4.125	4.125	4.96875	5.05645	3.35556	3.53333	3.98268	0.663043	4.2	4.01515	Euchromatin
1	89744649	89744726	Solyc01g099700.3.1	78	1.225	0.875	0.965909	0.625	1.09375	0.625	1.2	1.05455	1.6	0.85	1.6	0.969697	0.666667	1.08333	0.666667	0.909091	1.02273	0.909091	1.25	0	1.25	0.887097	0.711111	1.06667	1.03896	0	1	0	Euchromatin
1	89773635	89777378	Solyc01g099740.3.1	282	0.9375	1.125	0.849432	0.885417	1.00781	1.47917	0.733333	0.427273	0.466667	0.5875	1.2	0.636364	0.666667	0.770833	1.38889	0.375	0.505682	1.11364	0.541667	1.13889	1.27083	1.30444	0.555556	1	0.337662	0.427536	0.7	1.78788	Euchromatin
1	89785235	89789574	Solyc01g099760.3.1	1155	1.4375	1.54167	1.25	1.83333	1.47656	3.05208	0.533333	0.2	0.783333	0.425	2.7	0.333333	0.916667	0.5	2.83333	0.583333	0.25	2.5	0.833333	3.08333	2.75	2.24597	0.4	0.533333	0	0.681159	0.483333	3.63636	Euchromatin
1	89792218	89793848	Solyc01g099770.3.1	507	2.96875	2.58333	2.70455	4.79167	2.82422	4.77604	1.16667	0.590909	2.66667	0.75	4.58333	0.757576	2.83333	0.895833	3.75	2.25758	0.653409	4.14394	2.72917	6.25	4.27083	4.02419	0.555556	0.533333	0.17316	0.318841	0.858333	5.65152	Euchromatin
1	89799046	89799668	Solyc01g099780.3.1	405	5.03125	5.08333	4.80966	5.04167	5.05078	6	4.33333	3.73636	3.99167	4.1375	5.51667	4.0303	4.23611	4.25	5.58333	3.39394	3.84659	5.34091	4.08333	5.59722	5.54167	5.85887	4.46667	4.93333	3.27706	3.43478	4.45833	6.69697	Euchromatin
1	89811774	89817433	Solyc01g099790.3.1	809	1.46875	1.75	2.7983	1.34375	1.57422	2.5	1.16667	2.05455	0.6	0.9375	2.43333	2.28788	0.833333	1.16667	2.77778	1.45455	2.14205	3.95455	0.6875	2.5	2.5625	1.94556	0.888889	1.4	1.00433	0	1.09167	2.75758	Euchromatin
1	89838107	89839490	Solyc01g099830.3.1	378	2.05	2.16667	1.96591	1.95833	2.09375	2.73958	0.533333	0.290909	0.283333	0.4	3.53333	0.424242	0.416667	0.5	3.66667	0.174242	0.340909	3.42424	0.333333	3.41667	3.58333	2.47984	0.355556	0.533333	0.17316	0.15942	0.466667	2.27273	Euchromatin
1	89862205	89863794	Solyc01g099840.3.1	387	0.65625	1.07292	0.46875	1.46875	0.8125	0.796875	0.866667	0.2	1.2	0.55	0.616667	0.666667	1.66667	0.958333	1.08333	1	0.375	0.416667	1.375	1.41667	0.791667	0.897177	0.4	1.33333	0	1.4058	0.75	0.651515	Euchromatin
1	89897980	89898251	Solyc01g099890.3.1	150	0	0	0	0	0	0	0	0	0	0	0	0	0	0	0	0	0	0	0	0	0	0	0	0	0	0	0	0	Euchromatin
1	89897980	89905944	Solyc01g099900.3.1	751	1.75625	1.71875	2.23295	1.5625	1.74219	2.47917	1.06667	0.845455	0.9	0.7125	1.68333	1.71212	0.166667	0.770833	1.75	1.54545	1.17045	2.12879	0.625	1.58333	1.70833	2.63306	0.555556	0.333333	0.831169	0	0.783333	2.37879	Euchromatin
1	89919175	89919584	Solyc01g099930.3.1	192	0.73125	0.489583	0.34375	0.635417	0.640625	0.723958	0.633333	0.5	0.791667	0.65	0.916667	0.166667	0.458333	0.5	0.583333	0.291667	0.375	0.416667	0.666667	0.708333	0.791667	0.655242	0.733333	0.333333	0	0.431159	0.633333	0.80303	Euchromatin
1	89919186	89919594	Solyc01g099920.3.1	191	0.73125	0.489583	0.34375	0.635417	0.640625	0.723958	0.633333	0.5	0.791667	0.65	0.916667	0.166667	0.458333	0.5	0.583333	0.291667	0.375	0.416667	0.666667	0.708333	0.791667	0.655242	0.733333	0.333333	0	0.431159	0.633333	0.80303	Euchromatin
1	90030887	90037324	Solyc01g100050.3.1	1554	2.875	3.96875	3.50284	2.76042	3.28516	3.86458	2.96667	1.20909	0.466667	1.45	3.8	3.57576	2.83333	2.52083	4.94444	1.07576	2.09659	4.40909	1.35417	3.66667	4.22917	3.83266	0.6	2.13333	1.41991	0.318841	1.975	3.51515	Euchromatin
1	90038907	90041533	Solyc01g100060.3.1	171	1.40625	1.40625	1.40625	2.88542	1.40625	1.76042	0	0	4.16667	0	2.58333	0	4.16667	0	2.58333	4.16667	0	2.58333	4.16667	1.75	2.58333	1.69556	0	0	0	0.318841	0	0.984848	Euchromatin
1	90075329	90078745	Solyc01g100110.3.1	1317	2.5125	2.91667	2.96875	6.07292	2.66406	2.63542	2.2	1.7	6.61667	1.4625	3.1	2.5	6.75	2.1875	3.33333	6.91667	2	3.5	6.66667	5.08333	3.1875	2.92944	1.13333	2.6	1.59307	1.34783	1.85	1.66667	Euchromatin
1	90111045	90111375	Solyc01g100160.3.1	246	1.25	1.25	1.25	1.83333	1.25	1.88542	0	0	0.583333	0	2.33333	0	0.583333	0	2.33333	0.583333	0	2.33333	0.583333	2.91667	2.33333	1.63306	0	0	0	0.507246	0	1.60606	Euchromatin
1	90158679	90159908	Solyc01g100230.3.1	299	1.3125	2.3125	1.3125	1.3125	1.6875	1.82812	1.83333	0	0	0.6875	0.916667	1.83333	1.83333	1.5	2.41667	0	0.6875	0.916667	0.6875	0.916667	1.47917	2.24194	0	1.13333	0	0	1.05833	1.19697	Euchromatin
1	90264138	90269973	Solyc01g100320.3.1	1080	2.6375	2.83333	2.21023	1.9375	2.71094	2.26562	1.8	1.07273	0.8	1.475	2.88333	1.27273	1	1.66667	3.08333	0.272727	1.14773	2.35606	0.875	2.08333	2.95833	3.03629	1.42222	1.73333	0.519481	0	1.65	0.166667	Euchromatin
1	90273318	90277925	Solyc01g100330.3.1	260	0.9375	1	0.84375	0.84375	0.960938	1.375	0.266667	0.1	0.1	0.2125	1.6	0.166667	0.166667	0.270833	1.66667	0	0.125	1.5	0.125	1.5	1.625	1.23185	0.2	0.333333	0	0	0.25	1.12121	Euchromatin
1	90290391	90292681	Solyc01g100350.3.1	582	1.325	1.83333	1.4233	1.92708	1.51562	1.65625	1.56667	0.854545	1.85833	0.9625	1.36667	1.84848	2.125	1.47917	1.94444	1.36742	1.22727	1.43939	1.95833	1.95833	1.58333	1.76008	0.666667	1.6	0.727273	0.518116	1.23333	1.51515	Euchromatin
1	90295450	90301284	Solyc01g100360.3.1	1052	3.25	3.77083	3.69886	5	3.44531	5.5	1.53333	1.56364	4.45	0.8	5.61667	2.39394	4.58333	1.75	5.80556	3.97727	1.875	5.59848	4.5	6	5.6875	4.57258	0.4	2.53333	2.14719	0.978261	1.23333	5.86364	Euchromatin
1	90305522	90308762	Solyc01g100380.3.1	1173	3.95625	3.125	4.03977	3.97917	3.64453	4.03646	3.96667	5.00909	1.84167	2.775	5.38333	2.39394	4.20833	3.10417	2.91667	5.45076	4.02841	3.68939	2.72917	5.625	4.45833	3.96371	2.28889	2	2.56277	0.967391	3.09167	3.59091	Euchromatin
1	90322985	90323093	Solyc01g100410.3.1	109	0.28125	0.28125	0.28125	0.28125	0.28125	0.588542	0	0	0	0	0.416667	0	0	0	0.416667	0	0	0.416667	0	0.416667	0.416667	0.489919	0	0	0	0	0	0.712121	Euchromatin
1	90404626	90408946	Solyc01g100520.3.1	900	3.19375	3.67708	3.02273	3.64583	3.375	4.65625	2.4	1.47273	2.28333	2	4.45	1.60606	1.41667	2.20833	5.19444	1.35606	1.52273	4.60606	1.95833	5.41667	4.72917	4.11694	1.95556	2.26667	0.415584	0.15942	2.21667	4.78788	Euchromatin
1	90437012	90440500	Solyc01g100570.3.1	1551	6.8375	6.89583	8.78409	7.03125	6.85938	6.86979	6.96667	4.12727	10.225	4.2625	9.85	8.92424	5.79167	6.375	7.11111	12.9886	5.92614	12.2045	8.5625	4.625	8.82292	7.09073	2.93333	6.46667	2.29437	1.13406	5.39167	4.48485	Euchromatin
1	90447439	90452421	Solyc01g100590.3.1	391	1.7625	1.53125	1.5	3.3125	1.67578	2.00521	1.6	1.1	3.7	1.2625	2.28333	0.5	3.5	1.1875	1.66667	4	0.875	2	3.625	2.83333	2.05208	1.93548	1.17778	0.6	0	0	1.31667	1.93939	Euchromatin
1	90470927	90471001	Solyc01g100610.3.1	75	0	0	0	0	0	0	0	0	0	0	0	0	0	0	0	0	0	0	0	0	0	0	0	0	0	0	0	0	Euchromatin
1	90542616	90545649	Solyc01g100700.3.1	336	2.125	2.30208	1.77557	1.98438	2.19141	2.23958	2	1.68182	1.96667	1.8875	2.55	2.68182	1.25	1.72917	2.97222	2.26515	2.05682	1.76515	1.69792	2.33333	2.70833	2.23185	2.02222	1.53333	0.311688	0.15942	1.95	1.92424	Euchromatin
1	90557671	90560602	Solyc01g100720.3.1	787	2.45625	3.57292	1.59375	1.67708	2.875	2.78646	3.6	1	1.08333	2.35	2.91667	2.66667	2.75	3.625	3.75	0.0833333	1.625	1.91667	1.70833	2	3.22917	2.79637	1.77778	4.4	0	0.15942	3.01667	2.71212	Euchromatin
1	90637605	90639801	Solyc01g100850.3.1	669	1.875	2.14583	1.84091	1.66667	1.97656	2.44271	1.76667	0.590909	1.26667	1.2	2.68333	1.92424	1	1.45833	2.58333	1.25758	1.09091	2.84091	1.16667	1.91667	2.64583	2.31452	0.955556	1.13333	0.17316	0.318841	1.38333	2.04545	Euchromatin
1	90641804	90644189	Solyc01g100860.3.1	546	2.1	1.90625	1.65625	1.82292	2.02734	1.77083	2.36667	0.9	1.06667	1.625	2.6	2	2.16667	1.97917	2	0.166667	1.3125	2	1.47917	2.16667	2.375	1.91331	1.31111	1.6	0	0.289855	1.875	1.33333	Euchromatin
1	90647250	90649757	Solyc01g100870.3.1	633	1.475	1.72917	1.47727	1.34375	1.57031	1.25	2.06667	0.927273	1.16667	1.5	1.2	2.30303	1.97222	1.83333	1.83333	1.05303	1.44318	1.13636	1.46875	0.875	1.4375	1.50403	1.28889	1.73333	0.484848	0.768116	1.73333	0.818182	Euchromatin
1	90724962	90729396	Solyc01g100970.3.1	660	0.1875	0.1875	0.460227	1.10417	0.1875	0.1875	0	0.272727	0.916667	0	0	0.272727	0.916667	0	0	1.18939	0.272727	0.272727	0.916667	0.916667	0	0.366935	0	0	0.484848	0.15942	0	0	Euchromatin
1	90740088	90744869	Solyc01g101000.3.1	1230	0.59375	0.3125	0.3125	1.3125	0.488281	0.458333	0.3	0.3	1.3	0.45	0.466667	0	1	0.1875	0.166667	1	0.1875	0.166667	1.1875	1.16667	0.354167	0.620968	0.6	0	0	0	0.375	0.30303	Euchromatin
1	90768384	90768400	Solyc01g101020.3.1	17	0	0	0	0	0	0	0	0	0	0	0	0	0	0	0	0	0	0	0	0	0	0	0	0	0	0	0	0	Euchromatin
1	90777486	90781199	Solyc01g101040.3.1	1200	2.3875	2.59375	1.65341	2.85417	2.46484	2.36979	1.9	1.29091	1.76667	1.7625	2.61667	1.59091	1.66667	1.875	2.91667	2.25758	1.40341	1.50758	1.72917	3.58333	2.72917	2.70161	1.86667	2.2	0.17316	0.289855	1.925	1.5303	Euchromatin
1	90796550	90797732	Solyc01g101060.3.1	1117	2.8625	2.72917	2.50852	2.78125	2.8125	3.36458	2.73333	2.18182	2.35	2.35	3.63333	1.80303	2.91667	2.35417	3.5	2.75	2.03977	3.42424	2.5625	3.08333	3.58333	3.0625	2.35556	2.06667	1.21212	0.797101	2.50833	3.54545	Euchromatin
1	90824666	90827466	Solyc01g101100.3.1	225	0.8625	0.625	0.997159	0.59375	0.773438	0.71875	1.06667	0.190909	1.06667	0.5125	1.23333	1.25758	0.333333	0.770833	0.5	1.25758	0.590909	1.42424	0.791667	0.388889	0.958333	0.768145	0.2	0.333333	0.17316	0.289855	0.65	0.484848	Euchromatin
1	90935550	90939585	Solyc01g101240.3.1	1497	4.18125	5.52083	3.99432	4.47917	4.68359	5.50521	4.33333	0.772727	1.46667	2.1875	6.06667	4.21212	3.5	4.08333	6.94444	1.43939	2.0625	5.85606	2.22917	6.58333	6.39583	5.39516	1	4.4	0.484848	0.289855	3.09167	4.22727	Euchromatin
1	90941811	90941954	Solyc01g101250.3.1	144	0.28125	0.1875	0.278409	0.1875	0.246094	0.244792	0.1	0.190909	0.1	0.15	0.183333	0.0909091	0	0.0625	0.0833333	0.0909091	0.153409	0.174242	0.0625	0.0833333	0.145833	0.334677	0.2	0	0.17316	0	0.125	0.166667	Euchromatin
1	90975612	90976200	Solyc01g102285.1.1	129	0.4375	0.34375	0.34375	0.34375	0.402344	0.489583	0.1	0.1	0.1	0.15	0.266667	0	0	0.0625	0.166667	0	0.0625	0.166667	0.0625	0.166667	0.229167	0.659274	0.2	0	0	0	0.125	0.30303	Euchromatin
1	90979492	90979834	Solyc01g102290.3.1	171	0.51875	0.5625	0.25	0.25	0.535156	0.328125	0.633333	0.3	0.3	0.55	0.383333	0.333333	0.333333	0.604167	0.416667	0	0.3125	0.0833333	0.3125	0.0833333	0.395833	0.495968	0.555556	0.666667	0	0	0.608333	0.166667	Euchromatin
1	91057942	91060812	Solyc01g102350.3.1	858	4.11875	3.625	6.05966	3.32292	3.93359	5.39583	2.3	5.09091	1.96667	2.0875	6.31667	5.59091	0.666667	1.75	5.58333	5.25758	5.27841	7.34091	1.47917	5.25	6.04167	4.78831	2.17778	1	0.17316	0.318841	2.09167	4.95455	Euchromatin
1	91234487	91237776	Solyc01g102580.3.1	1854	4.4875	5.38542	5.6392	5.03385	4.82422	5.20312	4.23333	5.04545	3.95833	3.325	5.03333	6.87879	4.125	4.1875	5.86111	5.00379	5.73295	4.71212	4.02083	5.45833	5.34375	5.44556	3.08889	4.93333	1.00433	0.721014	3.89167	4.72727	Euchromatin
1	91282661	91287098	Solyc01g102660.3.1	663	2.08125	2.4375	2.08523	2.02083	2.21484	3.67188	0.966667	0.572727	0.508333	0.675	3.71667	0.939394	0.875	1.02083	4.08333	0.481061	0.710227	3.68939	0.645833	3.625	3.85417	3.00806	0.555556	1.33333	0.484848	0.387681	0.858333	3.5	Euchromatin
1	91368369	91373411	Solyc01g102760.3.1	242	0.575	0.5	0.625	0.625	0.546875	0.375	0.5	0.2	0.2	0.3875	0.8	0.5	0.5	0.5	0.5	0	0.3125	1	0.3125	1	0.6875	0.483871	0.355556	0.6	0	0	0.458333	0	Euchromatin
1	91399361	91400372	Solyc01g102820.3.1	158	0.15625	0.15625	0.292614	0.15625	0.15625	0.223958	0	0.136364	0	0	0.0833333	0.136364	0	0	0.0833333	0.136364	0.136364	0.219697	0	0.0833333	0.0833333	0.296371	0	0	0.246753	0	0	0.166667	Euchromatin
1	91404649	91404864	Solyc01g102830.3.1	216	1.05	1.125	0.994318	1.4375	1.07812	1.09896	1.2	0.581818	2	0.875	1.01667	1.18182	1	1.125	1.08333	2.18182	0.806818	0.931818	1.625	1.41667	1.04167	1.17742	0.755556	1.2	0.311688	0	1.03333	1.13636	Euchromatin
1	91499031	91499154	Solyc01g102970.3.1	124	0.09375	0.25	0.09375	0.09375	0.152344	0.239583	0.166667	0	0	0.0625	0.166667	0.166667	0.166667	0.208333	0.333333	0	0.0625	0.166667	0.0625	0.166667	0.229167	0.183468	0	0.333333	0	0	0.125	0.30303	Euchromatin
1	91560186	91563550	Solyc01g103010.3.1	343	0.8375	0.59375	0.573864	1.1875	0.746094	0.4375	0.966667	0.636364	1.55	0.5625	0.8	0.439394	0.916667	0.708333	0.166667	1.02273	0.5625	0.272727	1.3125	0.75	0.5625	0.737903	0.355556	0.333333	0.415584	0.623188	0.658333	0	Euchromatin
1	91566351	91567586	Solyc01g103020.3.1	144	0.48125	0.770833	0.40625	0.40625	0.589844	0.40625	0.8	0.3	0.3	0.5625	0.3	1	1	0.708333	1	0	0.5625	0	0.5625	0	0.5625	0.546371	0.466667	0.666667	0	0	0.658333	0	Euchromatin
1	91613623	91616380	Solyc01g103050.3.1	694	3.1625	3.6875	2.8125	7.08333	3.35938	4.03646	2.4	0.4	8.10833	1.3	3.31667	2	6.04167	2.54167	3.41667	7.70833	1	2.91667	7.33333	6.625	3.35417	4.40726	0.711111	3.33333	0	0.938406	1.88333	3.34848	Euchromatin
1	91645545	91647161	Solyc01g103100.3.1	294	1.8	1.9375	1.625	2.20833	1.85156	2.4375	0.533333	0.2	0.783333	0.4	2.78333	0.333333	0.916667	0.541667	2.91667	0.583333	0.25	2.58333	0.833333	3.16667	2.83333	2.32661	0.355556	0.666667	0	0.507246	0.483333	2.07576	Euchromatin
1	91732449	91732516	Solyc01g103185.1.1	68	0.15625	0.15625	0.15625	0.15625	0.15625	0.526042	0	0	0	0	0.416667	0	0	0	0.416667	0	0	0.416667	0	0.416667	0.416667	0.304435	0	0	0	0	0	0.772727	Euchromatin
1	91732472	91732516	Solyc01g103190.3.1	45	0.09375	0.09375	0.09375	0.09375	0.09375	0.317708	0	0	0	0	0.25	0	0	0	0.25	0	0	0.25	0	0.25	0.25	0.183468	0	0	0	0	0	0.469697	Euchromatin
1	91741256	91745315	Solyc01g103220.3.1	339	0.125	0.125	0.125	0.25	0.125	0.348958	0	0	0.125	0	0.25	0	0.125	0	0.25	0.125	0	0.25	0.125	0.375	0.25	0.245968	0	0	0	0.228261	0	0.469697	Euchromatin
1	91869015	91873170	Solyc01g103370.3.1	515	0.53125	0.59375	1.04261	0.864583	0.554688	0.75	0.5	0.909091	1.20833	0.1875	0.75	0.954545	0.708333	0.5	0.666667	1.20833	0.926136	1.12879	1.02083	0.791667	0.71875	0.691532	0	0.6	1.24675	0.402174	0.325	0.833333	Euchromatin
1	91884660	91884735	Solyc01g103400.3.1	76	1.55	1.08333	1.10227	0.958333	1.375	1.05208	1.56667	1.56364	1.68333	1.5125	1.6	0.863636	0.583333	1.29167	0.833333	0.628788	1.30114	0.863636	1.27083	0.583333	1.3125	1.27016	1.64444	1	0.935065	0.15942	1.525	0.787879	Euchromatin
1	91889525	91899697	Solyc01g103410.3.1	888	1.15625	2.07292	1.15625	1.36458	1.5	1.58333	1	0	0.208333	0.375	1.25	1	1.20833	1.20833	2.25	0.208333	0.375	1.25	0.583333	1.45833	1.625	1.90524	0	1.86667	0	0.344203	0.733333	0.833333	Euchromatin
1	91904892	91905031	Solyc01g103420.3.1	140	0	0	0.272727	0.208333	0	0	0	0.272727	0.208333	0	0	0.272727	0.208333	0	0	0.481061	0.272727	0.272727	0.208333	0.208333	0	0	0	0	0.415584	0.344203	0	0	Euchromatin
1	91925303	91925531	Solyc01g103430.3.1	153	0.125	0.125	0.488636	0.166667	0.125	0.375	0	0.363636	0.0416667	0	0.333333	0.363636	0.0416667	0	0.333333	0.405303	0.363636	0.69697	0.0416667	0.375	0.333333	0.225806	0	0	0.484848	0.0833333	0	0.484848	Euchromatin
1	91939866	91943874	Solyc01g103450.3.1	2112	7.21875	10.6667	5.96875	12.1146	8.51172	8.14062	11.5	2.3	13.8333	6.675	5.95	11.5	4.5	9.125	12.8611	14.3333	5.75	4	10.3333	15.1667	8.54167	9.09073	4.2	6.2	0	1.93478	8.1	6.48485	Euchromatin
1	91943995	91944051	Solyc01g103453.1.1	57	0.43125	0.65625	0.28125	0.84375	0.515625	0.328125	0.733333	0.2	1	0.5	0.266667	0.666667	0.333333	0.625	0.638889	1	0.375	0.0833333	0.75	0.916667	0.40625	0.477823	0.4	0.533333	0	0	0.583333	0.166667	Euchromatin
1	91952400	91958961	Solyc01g103480.3.1	1584	3.5875	3.76042	3.11648	5.01042	3.65234	5.80729	1.9	1.17273	3.06667	1.525	5.48333	1.27273	3.16667	1.77083	5.58333	2.43939	1.21023	4.85606	3.10417	6.75	5.52083	4.95766	1.44444	1.86667	0.415584	2.14493	1.725	6.34848	Euchromatin
1	91978256	91980184	Solyc01g103510.3.1	1170	5.71875	5.27083	5.48011	6.77604	5.55078	6.11458	3.96667	4.03636	5.35833	4.0875	5.76667	1.4697	2.79167	3	6.05556	2.5947	3.07386	6.4697	4.39583	7.79167	5.875	6.59879	4.62222	1.66667	1.07359	3.02536	3.925	5.39394	Euchromatin
1	92007425	92011878	Solyc01g103540.3.1	1668	4.93125	5.13542	3.58523	3.52083	5.00781	5.1875	4.26667	2.57273	2.50833	3.1875	4.96667	2.43939	2.375	3.72917	4.83333	0.481061	2.52273	2.93939	2.45833	2.875	4.91667	5.90323	2.82222	3.4	0.519481	0.402174	3.61667	3.87879	Euchromatin
1	92047515	92047645	Solyc01g103590.3.1	131	0.6625	0.791667	0.676136	0.625	0.710938	1.10417	0.466667	0.363636	0.2	0.375	1.06667	0.515152	0.333333	0.5	1.19444	0.272727	0.420455	1.0303	0.25	1.16667	1.11458	0.91129	0.355556	0.666667	0.415584	0	0.45	1.12121	Euchromatin
1	92106155	92110867	Solyc01g103680.3.1	1503	6.93125	5.55208	7.84091	6.08333	6.41406	7.27083	5.23333	4.59091	5.40833	4.875	8.88333	7.75758	1.70833	3.8125	7.44444	7.79924	5.77841	9.67424	4.02083	8.125	8.34375	6.99597	5.17778	1.73333	1.24675	0.981884	4.775	6.86364	Euchromatin
1	92157334	92161751	Solyc01g103750.3.1	924	3.11875	3.17708	2.5	3.95833	3.14062	3.28646	2.56667	1.1	3.48333	2.075	3.06667	2.33333	1.58333	2.14583	3.13889	3.58333	1.5625	2.33333	2.77083	4.08333	3.09375	3.75	1.97778	1.73333	0	0.507246	2.24167	2.75758	Euchromatin
1	92170956	92171116	Solyc01g103760.3.1	161	0.03125	0.03125	0.03125	0.03125	0.03125	0.109375	0	0	0	0	0.0833333	0	0	0	0.0833333	0	0	0.0833333	0	0.0833333	0.0833333	0.0625	0	0	0	0	0	0.166667	Euchromatin
1	92199596	92200531	Solyc01g103800.3.1	424	0.725	0.875	0.957386	1.17708	0.78125	0.833333	0.6	1.06364	1.28333	0.4875	0.916667	1.19697	1.41667	0.645833	1.05556	0.94697	1.11364	0.69697	1.33333	0.916667	0.96875	0.864919	0.466667	0.866667	0.588745	0.826087	0.583333	0.636364	Euchromatin
1	92291271	92291559	Solyc01g103890.3.1	289	0.76875	0.53125	0.375	1.04167	0.679688	0.598958	0.666667	0.5	1.16667	0.6625	0.75	0.166667	0.833333	0.520833	0.416667	0.666667	0.375	0.25	1.04167	0.916667	0.625	0.709677	0.733333	0.333333	0	0.927536	0.65	0.469697	Euchromatin
1	92302165	92308449	Solyc01g103930.3.1	1475	2.4625	2.32292	2.0625	2.125	2.41016	2.53646	1.9	1.52727	1.65	1.5375	2.63333	0.772727	0.75	1.45833	2.66667	0.522727	1.24432	2.33333	1.3125	2.41667	2.64583	2.80645	1.46667	0.866667	0.519481	0.478261	1.60833	2.0303	Euchromatin
1	92312247	92314149	Solyc01g103940.3.1	543	1.08125	1.0625	0.90625	0.90625	1.07422	1.38021	0.366667	0.2	0.2	0.3375	1.78333	0.166667	0.166667	0.333333	1.75	0	0.1875	1.58333	0.1875	1.58333	1.77083	1.28427	0.355556	0.333333	0	0	0.358333	0.954545	Euchromatin
1	92374431	92374532	Solyc01g104000.3.1	102	0.125	0.125	0.125	0.125	0.125	0.125	0	0	0	0	0	0	0	0	0	0	0	0	0	0	0	0.237903	0	0	0	0	0	0	Euchromatin
1	92384831	92385293	Solyc01g104015.1.1	463	1	0.8125	1.05966	1.23958	0.929688	0.994792	1.06667	0.390909	1.48333	0.7125	1.08333	1.25758	0.75	0.770833	0.75	1.67424	0.715909	1.17424	1.20833	1.16667	0.958333	1.0625	0.555556	0.333333	0.17316	0.826087	0.783333	0.984848	Euchromatin
1	92397512	92400251	Solyc01g104040.3.1	672	0.53125	0.4375	0.4375	0.4375	0.496094	1.26042	0.1	0.1	0.1	0.15	1.1	0	0	0.0625	1	0	0.0625	1	0.0625	1	1.0625	0.830645	0.2	0	0	0	0.125	1.66667	Euchromatin
1	92521712	92524539	Solyc01g104160.3.1	491	0.541667	1.45833	0.541667	0.958333	0.927083	0.979167	1.16667	0	0.416667	0.5	0.5	1.16667	1.58333	1.25	1.66667	0.416667	0.5	0.5	0.916667	0.916667	1	1.06317	0	2.06667	0	0.73913	0.966667	0.909091	Euchromatin
1	92527209	92531384	Solyc01g104170.3.1	1041	1.76875	2.10417	1.95455	2.5	1.89453	2.72917	0.9	0.754545	1.3	0.675	2.63333	1.12121	1.66667	0.979167	3	1.45455	0.892045	2.78788	1.4375	3.33333	2.77083	2.50806	0.6	1.33333	0.761905	0.608696	0.841667	2.45455	Euchromatin
1	92564596	92564799	Solyc01g104220.3.1	204	1.8875	1.96875	1.5625	1.5625	1.91797	3.36458	0.766667	0.4	0.4	0.6875	3.23333	0.5	0.5	0.75	3.33333	0	0.4375	2.83333	0.4375	2.83333	3.27083	2.6129	0.711111	0.866667	0	0	0.758333	3.9697	Euchromatin
1	92597862	92598026	Solyc01g104270.3.1	165	0.125	0.28125	0.125	0.125	0.183594	0.359375	0.166667	0	0	0.0625	0.25	0.166667	0.166667	0.208333	0.416667	0	0.0625	0.25	0.0625	0.25	0.3125	0.25	0	0.333333	0	0	0.125	0.5	Euchromatin
1	92659215	92659743	Solyc01g104370.3.1	237	1.0875	1	1.11648	0.927083	1.05469	1.33854	0.466667	0.572727	0.383333	0.4375	1.71667	0.439394	0.25	0.395833	1.58333	0.356061	0.522727	1.68939	0.333333	1.5	1.66667	1.24798	0.466667	0.333333	0.415584	0.15942	0.45	1.01515	Euchromatin
1	92669382	92671674	Solyc01g104400.3.1	363	3.99375	3.67708	3.91193	3.26042	3.875	4.26042	2.93333	4.41818	2.56667	2.2	5.6	2.93939	2.83333	2.5	5	2.62121	3.86364	4.29545	2.66667	3.58333	5.375	4.3125	1.95556	2.13333	1.66234	0.289855	2.46667	2.65152	Euchromatin
1	92827374	92829931	Solyc01g104470.3.1	690	1.11875	1.57292	1.28125	0.885417	1.28906	1.1875	1.56667	1.4	0.766667	1.0125	1.18333	1.66667	1.16667	1.5625	1.52778	1.16667	1.5	0.833333	0.916667	0.833333	1.3125	1.30847	0.755556	1.86667	0	0.289855	1.3	1.0303	Euchromatin
1	92860771	92861035	Solyc01g104500.2.1	265	0.09375	0.09375	0.275568	0.677083	0.09375	0.328125	0	0.181818	0.583333	0	0.25	0.181818	0.583333	0	0.25	0.765152	0.181818	0.431818	0.583333	0.833333	0.25	0.1875	0	0	0.311688	0.681159	0	0.5	Euchromatin
1	92921021	92924791	Solyc01g104560.3.1	900	3.725	4.26042	3.25	4.77083	3.92578	3.25521	3.3	1	3.75833	2.2625	2.05	3.5	1.45833	2.33333	3.08333	3.95833	1.9375	1.41667	2.89583	3.54167	2.4375	4.96371	1.82222	0.866667	0	0.735507	2.44167	0.984848	Euchromatin
1	92935997	92938569	Solyc01g104590.3.1	1170	4.2	4.51042	4.83807	5.90625	4.31641	5.16146	3.16667	4.68182	5.75	2.725	6.03333	4.18182	5.25	3.22917	6.11111	1.43182	4.49432	5.34848	5.5625	6.41667	6.0625	4.73992	2.73333	4	0.34632	1.28986	3.10833	4.78788	Euchromatin
1	92943025	92943104	Solyc01g104600.3.1	80	0.3375	0.09375	0.09375	0.09375	0.246094	0.09375	0.3	0.3	0.3	0.375	0.3	0	0	0.1875	0	0	0.1875	0	0.1875	0	0.1875	0.175403	0.466667	0	0	0	0.325	0	Euchromatin
1	92993862	92993924	Solyc01g104680.3.1	63	0.0625	0.21875	0.0625	0.0625	0.121094	0.140625	0.166667	0	0	0.0625	0.0833333	0.166667	0.166667	0.208333	0.25	0	0.0625	0.0833333	0.0625	0.0833333	0.145833	0.125	0	0.333333	0	0	0.125	0.166667	Euchromatin
1	92994027	92996086	Solyc01g104685.1.1	610	0.3125	0.78125	1.03693	0.3125	0.488281	0.541667	0.5	0.772727	0	0.1875	0.25	1.25758	0.5	0.625	0.75	0.772727	0.954545	0.901515	0.1875	0.25	0.4375	0.620968	0	1	0.506494	0	0.375	0.5	Euchromatin
1	93005303	93007351	Solyc01g104700.3.1	552	1.6125	1.76042	1.3125	1.3125	1.66797	2.80208	0.9	0.4	0.4	0.6375	2.65	0.5	0.5	0.875	2.69444	0	0.4375	2.25	0.4375	2.25	2.66667	2.26613	0.533333	1	0	0	0.775	3.22727	Euchromatin
1	93012780	93013263	Solyc01g104720.3.1	225	0.73125	0.958333	0.71875	0.927083	0.816406	1.0625	0.8	0.1	0.983333	0.4125	0.833333	0.833333	0.583333	0.770833	1	1.08333	0.375	0.833333	0.833333	0.916667	0.895833	1.04234	0.2	0.866667	0	0.15942	0.583333	1.18182	Euchromatin
1	93065151	93067005	Solyc01g104840.3.1	362	1.7	1.375	1.375	1.54167	1.57812	1.71354	0.6	0.6	0.766667	0.825	2.45	0	0.166667	0.375	2.25	0.166667	0.375	2.25	0.541667	2.41667	2.375	1.75403	1.06667	0	0	0.289855	0.7	1.01515	Euchromatin
1	93138465	93146098	Solyc01g104920.3.1	1542	3.56875	3.03125	3.79261	3.46875	3.36719	3.65625	3.36667	2.43636	3.85	2.5875	4.33333	3.80303	2.41667	2.91667	3.05556	5.88636	2.94886	4.4697	3.3125	3.41667	3.85417	3.68347	2.35556	2.6	1.00433	0.449275	2.89167	3.57576	Euchromatin
1	93166207	93168754	Solyc01g104950.3.1	1086	4.70625	5.07292	4.39773	4.54167	4.84375	6.125	3.83333	3.67273	3.81667	3.0625	6.65	3.60606	3.75	3.85417	6.55556	0.689394	3.64773	5.27273	3.79167	5.41667	6.61458	5.54435	2.88889	4.66667	0.484848	0.681159	3.58333	6.18182	Euchromatin
1	93221307	93222276	Solyc01g105030.3.1	771	1.2	2.1875	1.30966	1.03125	1.57031	1.33333	1.53333	0.190909	0.9	0.6875	1.23333	1.59091	1.83333	1.72917	2.16667	1.09091	0.715909	1.42424	1.25	0.333333	1.58333	1.71976	0.2	2.46667	0.17316	0	1.15	0.666667	Euchromatin
1	93227088	93227956	Solyc01g105050.3.1	771	3.29375	3.23958	4.37216	2.23958	3.27344	2.39062	3.66667	4.69091	2.60833	3.2	3.05	3.25758	2.70833	3.39583	2.77778	5.29924	4.15341	4.34091	2.64583	1.45833	2.94792	3.0625	3.24444	3.53333	0.17316	0.373188	3.49167	1.65152	Euchromatin
1	93228574	93231029	Solyc01g105060.3.1	472	1.65	2.10417	2.27273	1.97917	1.82031	1.8125	1.4	1.87273	0.816667	0.925	2.16667	1.93939	1.75	1.5	2.5	2.68939	1.89773	2.43939	1.16667	2.58333	2.29167	1.92339	0.711111	2	0.415584	0.65942	1.21667	1.42424	Euchromatin
1	93264368	93268948	Solyc01g105100.3.1	735	2.2125	1.78125	1.71591	2.33333	2.05078	2.93229	0.966667	0.890909	1.50833	0.9375	3.46667	0.257576	0.875	0.708333	2.83333	0.799242	0.653409	2.75758	1.27083	3.375	3.22917	2.625	1.02222	0.333333	0.17316	1.09058	0.908333	2.54545	Euchromatin
1	93273194	93281644	Solyc01g105120.3.1	1944	4.23125	4.36458	4.14489	6.11458	4.28125	3.57812	3.83333	3.45455	5.70833	2.8375	3	2.80303	5.20833	3.375	2.80556	5.16288	3.21023	2.45455	5.52083	4.54167	2.92708	5.08669	2.48889	3.13333	1.8355	1.24275	3.24167	1.9697	Euchromatin
1	93302405	93307275	Solyc01g105140.3.1	578	0.8875	1.32292	1.6733	1.10417	1.05078	1.25521	1.16667	1.55455	0.725	0.75	1.01667	1.12121	1.45833	1.0625	1.52778	1.91288	1.39205	1.87121	1	1.20833	1.20833	1.20363	0.555556	1.06667	0.519481	0.880435	0.925	1.34848	Euchromatin
1	93339648	93341435	Solyc01g105165.1.1	252	0.75	1.51042	1.625	1.375	1.03516	1.48438	1	1	1	0.375	1	1.33333	1	1.08333	1.75	2	1.125	2	1	1.5	1.28125	1.33871	0	1.46667	0	0	0.683333	1.72727	Euchromatin
1	93371341	93374931	Solyc01g105240.3.1	515	0.625	0.53125	0.622159	1.19792	0.589844	0.53125	0.1	0.190909	0.766667	0.15	1.1	0.0909091	0.666667	0.0625	1	0.757576	0.153409	1.09091	0.729167	1.66667	1.0625	0.578629	0.2	0	0.17316	0.463768	0.125	0	Euchromatin
1	93435078	93440259	Solyc01g105340.3.1	1338	4.2625	3.58333	4.65341	4.14583	4.00781	3.36979	4.06667	2.69091	3.33333	3.525	4.16667	4.75758	3	3.33333	2.83333	2.42424	3.46591	5.25758	3.20833	4.5	3.66667	4.31048	3.55556	2.53333	0.17316	0.57971	3.68333	1.9697	Euchromatin
1	93577390	93577524	Solyc01g105540.3.1	135	0.03125	0.1875	0.122159	0.03125	0.0898438	0.03125	0.166667	0.0909091	0	0.0625	0	0.257576	0.166667	0.208333	0.166667	0.0909091	0.153409	0.0909091	0.0625	0	0.0625	0.0625	0	0.333333	0.17316	0	0.125	0	Euchromatin
1	93672832	93674797	Solyc01g105710.3.1	339	0.5	0.864583	0.5	0.5	0.636719	0.802083	0.5	0	0	0.1875	0.666667	0.5	0.5	0.625	1	0	0.1875	0.666667	0.1875	0.666667	0.791667	0.774194	0	1	0	0	0.375	0.848485	Euchromatin
1	93865756	93869195	Solyc01g105970.3.1	570	0.94375	0.96875	1.31818	0.583333	0.953125	0.65625	1	1.31818	0.583333	0.8875	0.666667	1.31818	0.583333	0.9375	0.666667	0.901515	1.31818	0.984848	0.583333	0.25	0.666667	0.979839	0.911111	1	1.10823	0.15942	0.966667	0.333333	Euchromatin
1	93960853	93963408	Solyc01g106080.3.1	246	0.25	0.541667	0.522727	0.25	0.359375	0.473958	0.333333	0.272727	0	0.125	0.25	0.606061	0.333333	0.375	0.583333	0.272727	0.397727	0.522727	0.125	0.25	0.375	0.479839	0	0.533333	0.415584	0	0.233333	0.469697	Euchromatin
1	94019796	94019857	Solyc01g106175.1.1	62	0	0	0	0	0	0	0	0	0	0	0	0	0	0	0	0	0	0	0	0	0	0	0	0	0	0	0	0	Euchromatin
1	94051918	94055394	Solyc01g106210.3.1	858	5.93125	5.94792	6.16761	5.73958	5.9375	5.61458	4.33333	4.27273	4.15833	4.575	6.88333	1.87879	0.625	2.91667	8.75	1.83712	3.375	8.68939	2.83333	8.375	7.58333	6.19556	5.24444	0.666667	1.48918	0.532609	4.21667	3.16667	Euchromatin
1	94118933	94120930	Solyc01g106280.3.1	1809	6.94375	8.1875	7.77273	6.91667	7.41016	10.1979	4.1	3.37273	2.51667	3.05	9.9	7.27273	2.41667	3.4375	11.6667	5.68939	4.83523	10.2727	2.47917	10.0833	10.5625	9.30645	2.68889	2.8	0.519481	0.710145	3.40833	10.2727	Euchromatin
1	94185225	94191559	Solyc01g106360.3.1	316	1.075	1.54167	1.28125	0.96875	1.25	1.06771	1.23333	1.5	0.5	0.925	1.31667	2	1	1.3125	1.86111	2	1.6875	0.75	0.6875	1.41667	1.52083	1.17137	0.822222	1.73333	0	0	1.14167	0.651515	Euchromatin
1	94222108	94225476	Solyc01g106430.3.1	873	3.44375	2.41667	3.18182	2.5625	3.05859	2.83854	2.66667	3.76364	2.725	3.15	3.48333	3.77273	0.625	1.9375	2.86111	4.03409	3.76705	1.87879	1.9375	3.125	3.25	3.17742	3.82222	0.866667	1.03896	0.242754	2.875	2.09091	Euchromatin
1	94235759	94238369	Solyc01g106450.3.1	966	6.78125	8.94792	5.15625	10.0312	7.59375	6.91667	9.53333	6.2	10.6	4.875	8.75	8	2.66667	7.45833	10.1944	10	6.875	3.08333	7.625	12.25	9.29167	7.58669	2.31111	4.8	0	0	6.23333	4.37879	Euchromatin
1	94252882	94255297	Solyc01g106470.3.1	1296	7.2125	6.85417	6.34375	7.03125	7.07812	7.44792	6.36667	4.39091	5.4	5.25	9.38333	5.45455	5.16667	5.6875	8.5	3.40909	4.78977	7.99242	5.3125	9.08333	9.05208	7.40121	5.08889	5.46667	2.00866	0.869565	5.775	6.16667	Euchromatin
1	94255894	94258212	Solyc01g106480.3.1	1001	1.93125	2	1.74148	1.88542	1.95703	2.03125	1.93333	1.87273	1.66667	1.75	2.13333	1.60606	2	1.83333	2.19444	1.87879	1.77273	1.77273	1.79167	2	2.15625	2.04637	1.82222	2	0.484848	0.811594	1.9	2.09091	Euchromatin
1	94290083	94291676	Solyc01g106570.3.1	164	0.59375	0.791667	0.5	0.5	0.667969	0.880208	0.433333	0.1	0.1	0.275	1.01667	0.333333	0.333333	0.4375	1.25	0	0.1875	0.916667	0.1875	0.916667	1.10417	0.770161	0.2	0.533333	0	0	0.358333	0.712121	Euchromatin
1	94302787	94303872	Solyc01g106580.2.1	208	1.75	2.41667	0.903409	1.22917	2	0.8125	2.93333	1.29091	1.61667	2.3	1.2	2.42424	2.75	2.5	2.33333	0.507576	1.71591	0.0909091	2.04167	0.416667	1.625	1.45161	2.13333	2.13333	0.17316	0.507246	2.53333	0	Euchromatin
1	94434856	94441928	Solyc01g106770.3.1	504	0.475	0.3125	0.3125	0.3125	0.414062	0.520833	0.2	0.2	0.2	0.275	0.533333	0	0	0.125	0.333333	0	0.125	0.333333	0.125	0.333333	0.458333	0.552419	0.355556	0	0	0	0.233333	0.484848	Euchromatin
1	94504761	94506033	Solyc01g106900.3.1	398	0.74375	0.625	0.84375	0.46875	0.699219	0.822917	0.466667	0.7	0.3	0.5125	0.7	0.621212	0.166667	0.395833	0.583333	0.454545	0.670455	0.795455	0.25	0.416667	0.65625	0.885081	0.6	0.333333	0.727273	0	0.5	0.833333	Euchromatin
1	94599245	94599524	Solyc01g107030.3.1	280	1.9	1.29167	1.625	1.125	1.67188	1.95312	1.13333	1	1.2	1.225	2.45	0.666667	0.333333	0.875	1.58333	1	0.875	2.25	0.875	1.25	2.125	1.95161	1.42222	0.533333	0	0	1.16667	1.59091	Euchromatin
1	94642970	94646339	Solyc01g107130.3.1	647	0.40625	0.46875	0.948864	0.5625	0.429688	0.515625	0.266667	0.918182	0.35	0.2125	0.35	0.984848	0.416667	0.270833	0.416667	1.06818	0.943182	0.825758	0.375	0.5	0.375	0.596774	0.2	0.333333	0.588745	0.449275	0.25	0.469697	Euchromatin
1	94662005	94663582	Solyc01g107150.3.1	125	0.55	0.25	0.25	0.25	0.4375	0.25	0.4	0.4	0.4	0.45	0.4	0	0	0.25	0	0	0.25	0	0.25	0	0.25	0.467742	0.533333	0	0	0	0.4	0	Euchromatin
1	94833167	94838045	Solyc01g107380.3.1	1128	4.09375	4.65625	4.50568	3.47917	4.30469	5.50521	3.4	2.85455	2.31667	2.825	5.38333	3.37879	2.86111	3.39583	5.88889	2.85606	3.05114	5.97727	2.52083	4.44444	5.57292	5.02621	2.75556	4.06667	2.2381	1.26812	3.24167	5.87879	Euchromatin
1	94899611	94900593	Solyc01g107450.3.1	300	1.8	2.08333	1.97727	2.08333	1.90625	1.92708	1.53333	0.563636	0.658333	0.775	2.86667	1.69697	1.79167	1.66667	2.5	0.82197	0.988636	3.0303	1.08333	3.125	2.72917	1.96774	0.355556	2.26667	0.623377	0.518116	1.18333	1.21212	Euchromatin
1	94946632	94950262	Solyc01g107550.3.1	485	1.59375	1.67708	1.87216	2.11458	1.625	2.375	0.6	0.690909	0.933333	0.525	2.5	1.09091	1.33333	0.583333	2.66667	0.424242	0.840909	2.59091	1.08333	2.83333	2.5625	2.10282	0.533333	0.666667	0.17316	0.463768	0.583333	2.21212	Euchromatin
1	94985676	94989015	Solyc01g107590.3.1	1074	2.875	3.42708	3.07102	4.57292	3.08203	4.0625	2.83333	1.04545	3.66667	1.375	3.75	2.84848	2.83333	2.39583	3.91667	3.71212	1.72159	3.79545	3.35417	5.25	3.8125	3.88105	0.555556	2	0.831169	1.78986	1.875	4.25758	Euchromatin
1	95015154	95018052	Solyc01g107640.3.1	852	2.775	3.6875	2.62216	2.86458	3.11719	2.80208	3.76667	1.60909	1.43333	2.475	2.38333	3.71212	4.16667	3.45833	3.41667	1.42424	2.39773	2.16667	2.45833	2.5	2.77083	3.29234	1.88889	3.53333	1.45455	0.594203	3.03333	2.39394	Euchromatin
1	95027083	95028418	Solyc01g107660.3.1	228	1.1875	1.61458	0.96875	1.40625	1.34766	2.02604	1.03333	0.3	1.3	0.7	1.71667	1	1.66667	1.02083	2.30556	1	0.5625	1.41667	1.4375	1.75	1.9375	1.69153	0.555556	1.2	0	0	0.875	2.34848	Euchromatin
1	95084214	95085587	Solyc01g107750.3.1	248	1.20625	1.71875	2.40625	2.40625	1.39844	1.20312	1.53333	2.4	2.4	1.175	1	2.33333	2.33333	1.66667	1.66667	0	2.375	3	2.375	3	1.25	1.4496	1.06667	2.26667	0	0	1.45	0.818182	Euchromatin
1	95145101	95151178	Solyc01g107860.3.1	358	2.125	1.67708	2.17898	1.65625	1.95703	2.22917	1.43333	1.80909	1.3	1.575	2.38333	1.36364	1	1.22917	1.86111	1.81818	1.64205	2.47727	1.1875	1.75	2.1875	2.23589	1.84444	1.06667	1.55844	0	1.54167	2.28788	Euchromatin
1	95155368	95161492	Solyc01g107870.3.1	1932	3.23125	2.94792	2.95739	3.01042	3.125	3.65625	1.66667	1.56364	1.66667	1.65	4.66667	1.30303	1.33333	1.41667	4.33333	1.30303	1.46591	4.30303	1.54167	4.33333	4.54167	3.64315	1.82222	1.2	1.03896	1.10145	1.66667	2.36364	Euchromatin
1	95162420	95165842	Solyc01g107880.3.1	1533	1.46875	1.67708	2.86648	1.38542	1.54688	2.38542	1.06667	2.07273	0.691667	0.85	1.98333	2.48485	0.958333	1	2.25	2.10985	2.22727	3.40152	0.791667	1.875	2.08333	2.09073	0.8	1.06667	2.00866	0.561594	0.966667	2.68182	Euchromatin
1	95191852	95192129	Solyc01g107910.3.1	200	0.46875	0.46875	0.46875	0.46875	0.46875	0.9375	0	0	0	0	0.583333	0	0	0	0.583333	0	0	0.583333	0	0.583333	0.583333	0.877016	0	0	0	0	0	1.07576	Euchromatin
1	95295109	95295331	Solyc01g108020.3.1	223	1.3	1.55208	1.17898	1.17708	1.39453	1.1875	1.83333	0.772727	1.70833	1.1	1.58333	1.60606	1.20833	1.6875	1.30556	1.48106	1.08523	1.35606	1.52083	0.625	1.47917	1.35685	0.733333	1.73333	0.415584	0.344203	1.40833	0.80303	Euchromatin
1	95299163	95299253	Solyc01g108030.3.1	91	0.4375	0.479167	0.460227	0.4375	0.453125	0.520833	0.333333	0.181818	0	0.125	0.666667	0.393939	0.333333	0.375	0.555556	0.181818	0.261364	0.606061	0.125	0.666667	0.625	0.508065	0	0.533333	0.311688	0	0.233333	0.484848	Euchromatin
1	95400715	95416092	Solyc01g108150.3.1	757	2.33125	1.90625	1.87216	2.03125	2.17188	1.90104	2	1.96364	2.1	2.05	2.2	1.87879	1.16667	1.66667	1.69444	2.31818	1.93182	1.48485	1.75	1.83333	2.01042	2.29234	2.31111	1.33333	0.34632	0.869565	2.03333	1.51515	Euchromatin
1	95476208	95476324	Solyc01g108230.3.1	117	0.0625	0.354167	0.0625	0.395833	0.171875	0.0625	0.333333	0	0.333333	0.125	0	0.333333	0.666667	0.375	0.333333	0.333333	0.125	0	0.458333	0.333333	0.125	0.120968	0	0.533333	0	0.463768	0.233333	0	Euchromatin
1	95520785	95520851	Solyc01g108260.3.1	67	0	0	0	0	0	0	0	0	0	0	0	0	0	0	0	0	0	0	0	0	0	0	0	0	0	0	0	0	Euchromatin
1	95692325	95695126	Solyc01g108490.3.1	298	0.76875	1.375	1.01989	2.07292	0.996094	0.96875	1.16667	0.563636	2.09167	0.6625	0.7	1.5303	1.45833	1.20833	1.33333	2.6553	0.926136	0.94697	1.85417	2.04167	0.9375	1.10685	0.4	1.53333	0.623377	0.474638	0.925	0.863636	Euchromatin
1	95700130	95704695	Solyc01g108500.3.1	348	0.4375	0.40625	0.25	0.333333	0.425781	0.5625	0.366667	0.2	0.283333	0.3625	0.533333	0.166667	0.25	0.333333	0.5	0.0833333	0.1875	0.333333	0.270833	0.416667	0.520833	0.5	0.4	0.333333	0	0.15942	0.375	0.666667	Euchromatin
1	95753867	95759786	Solyc01g108600.3.1	977	2.56875	3.04167	3.28125	3.40625	2.74609	5.30729	1.36667	1.4	2	0.9375	4.3	2.16667	1.16667	1.29167	4.83333	3	1.6875	5	1.6875	5	4.5	4.11089	0.755556	1.4	1.17749	0	1.14167	6.60606	Euchromatin
1	95784415	95789810	Solyc01g108660.3.1	1023	1.175	1.80208	1.78693	2.48958	1.41016	1.97396	1.1	1.20909	1.53333	0.675	2.05	1.42424	2.16667	1.22917	2.75	2.74242	1.28977	2.65909	1.77083	3.58333	2.3125	1.64718	0.466667	1.73333	0.761905	1.01449	0.941667	1.65152	Euchromatin
1	95943357	95945762	Solyc01g108890.3.1	283	0.825	0.5625	0.40625	0.40625	0.726562	0.802083	0.666667	0.5	0.5	0.7125	1	0.166667	0.166667	0.520833	0.666667	0	0.375	0.5	0.375	0.5	0.875	0.768145	0.822222	0.333333	0	0	0.683333	0.787879	Euchromatin
1	96023870	96024259	Solyc01g109040.3.1	390	1.4375	1.4375	1.52841	1.64583	1.4375	3.5	0	0.0909091	0.208333	0	3.16667	0.0909091	0.208333	0	3.16667	0.299242	0.0909091	3.25758	0.208333	3.375	3.16667	2.41935	0	0	0.17316	0.344203	0	4.12121	Euchromatin
1	96133443	96133518	Solyc01g109180.3.1	76	0.0625	0.21875	0.0625	0.0625	0.121094	0.140625	0.166667	0	0	0.0625	0.0833333	0.166667	0.166667	0.208333	0.25	0	0.0625	0.0833333	0.0625	0.0833333	0.145833	0.125	0	0.333333	0	0	0.125	0.166667	Euchromatin
1	96145748	96145910	Solyc01g109220.3.1	163	0.33125	0.15625	0.15625	2.96875	0.265625	0.359375	0.2	0.2	3.2	0.275	0.45	0	3	0.125	0.25	3	0.125	0.25	3.125	2.75	0.375	0.296371	0.355556	0	0	0	0.233333	0.409091	Euchromatin
1	96145774	96145857	Solyc01g109200.3.1	84	0.09375	0.09375	0.09375	1.90625	0.09375	0.296875	0	0	2	0	0.25	0	2	0	0.25	2	0	0.25	2	1.75	0.25	0.175403	0	0	0	0	0	0.409091	Euchromatin
1	96202976	96207125	Solyc01g109300.3.1	1386	2.94375	3.41667	3.84659	7	3.12109	4.4375	1.7	1.77273	5.375	1.15	3.61667	2.48485	6.20833	1.64583	4.02778	6.14773	2.03977	4.46212	5.6875	7.45833	3.77083	4.19355	0.911111	1.86667	1.90476	1.46014	1.425	5.04545	Euchromatin
1	96228716	96231277	Solyc01g109350.3.1	147	0.50625	0.854167	0.639205	0.28125	0.636719	0.28125	0.833333	0.527273	0.4	0.6125	0.4	0.833333	0.833333	0.875	0.833333	0.636364	0.642045	0.636364	0.5625	0	0.5625	0.47379	0.533333	1.13333	0.484848	0	0.758333	0	Euchromatin
1	96251707	96256372	Solyc01g109360.3.1	1061	1.41875	1.78125	1.8125	1.22917	1.55469	1.33854	1.33333	1.42727	1.06667	1.1875	1.23333	1.25758	2	1.10417	2.16667	1.71212	1.36364	1.87879	1.41667	0.5	1.58333	1.70161	1.22222	0.866667	1.38528	0.326087	1.23333	0.575758	Euchromatin
1	96287229	96294035	Solyc01g109410.3.1	1350	2.59375	2.78125	2.60795	9.4375	2.66406	3.25521	1.76667	1.34545	9.325	1.4875	3.28333	1.54545	9.79167	1.6875	3.36111	9.67045	1.42045	3.29545	9.5	9.54167	3.3125	3.27823	1.46667	1.86667	0.831169	0.242754	1.66667	2.77273	Euchromatin
1	96321121	96321250	Solyc01g109460.3.1	130	0.75	0.541667	1.27273	0.3125	0.671875	0.3125	0.8	1.47273	0.6	0.8	0.6	0.939394	0.333333	0.666667	0.333333	1.27273	1.27273	1.27273	0.5	0	0.5	0.560484	0.888889	0.533333	0.415584	0	0.8	0	Euchromatin
1	96363903	96366972	Solyc01g109520.3.1	621	0.25	0.5625	0.25	0.25	0.367188	0.453125	0.333333	0	0	0.125	0.25	0.333333	0.333333	0.416667	0.583333	0	0.125	0.25	0.125	0.25	0.375	0.475806	0	0.666667	0	0	0.25	0.469697	Euchromatin
1	96374085	96382335	Solyc01g109540.3.1	2337	6.10625	5.92708	5.30398	5.32292	6.03906	6.69271	5.8	5.07273	5.09167	5.3	6.76667	1.27273	1.29167	4.16667	8.25	0.564394	3.64773	7.52273	3.66667	7.54167	7.32292	6.53427	5.55556	1.73333	0.484848	0.547101	5.2	6.28788	Euchromatin
1	96389598	96389877	Solyc01g109560.3.1	201	0.64375	0.71875	0.4375	0.520833	0.671875	0.671875	0.7	0.4	0.483333	0.6375	0.65	0.5	0.583333	0.708333	0.722222	0.0833333	0.4375	0.5	0.520833	0.583333	0.677083	0.693548	0.666667	0.866667	0	0.15942	0.708333	0.69697	Euchromatin
1	96389598	96389870	Solyc01g109570.3.1	194	0.64375	0.71875	0.4375	0.520833	0.671875	0.671875	0.7	0.4	0.483333	0.6375	0.65	0.5	0.583333	0.708333	0.722222	0.0833333	0.4375	0.5	0.520833	0.583333	0.677083	0.693548	0.666667	0.866667	0	0.15942	0.708333	0.69697	Euchromatin
1	96429627	96435460	Solyc01g109620.3.1	690	1.78125	2.86458	1.78125	1.86458	2.1875	2.45312	1.33333	0	0.0833333	0.5	2.41667	1.33333	1.41667	1.33333	3.75	0.0833333	0.5	2.41667	0.583333	2.5	2.91667	2.63105	0	1.6	0	0.15942	0.866667	1.59091	Euchromatin
1	96475118	96475658	Solyc01g109655.1.1	220	0.7875	0.604167	0.806818	0.75	0.71875	0.5	0.433333	0.481818	1.35	0.475	1.1	0.348485	1.08333	0.375	0.833333	1.43182	0.431818	1.18182	1.25	0.25	1	0.629032	0.555556	0.333333	0.311688	0.391304	0.466667	0	Euchromatin
1	96475118	96475225	Solyc01g109660.2.1	108	0.7875	0.604167	0.806818	0.75	0.71875	0.5	0.433333	0.481818	1.35	0.475	1.1	0.348485	1.08333	0.375	0.833333	1.43182	0.431818	1.18182	1.25	0.25	1	0.629032	0.555556	0.333333	0.311688	0.391304	0.466667	0	Euchromatin
1	96537530	96539618	Solyc01g109770.3.1	585	0.65625	0.71875	0.835227	0.5625	0.679688	0.90625	0.266667	0.372727	0.1	0.2125	0.6	0.439394	0.166667	0.270833	0.666667	0.272727	0.397727	0.772727	0.125	0.5	0.625	1.01613	0.2	0.333333	0.484848	0	0.25	0.818182	Euchromatin
1	96551538	96554853	Solyc01g109790.3.1	648	2.4625	2.80208	2.73011	2.21875	2.58984	2.61979	2.46667	2.24545	1.7	2.0375	2.75	3	2.33333	2.20833	3.41667	1.81818	2.52841	2.69697	1.9375	2.5	3	2.71976	1.97778	2.13333	1.62771	0	2.24167	2.24242	Euchromatin
1	96603477	96608207	Solyc01g109850.3.1	1362	3.625	4.33333	3.88636	5.23438	3.89062	5.6875	1.76667	1.01818	2.15	1.0625	5.25	2.04545	3.25	1.95833	5.77778	2.47727	1.40341	5.43182	2.5625	6.95833	5.44792	5.24194	0.711111	2.73333	0.935065	2.36232	1.49167	5.77273	Euchromatin
1	96617268	96620017	Solyc01g109870.3.1	1021	1.7375	1.47917	1.625	1.93229	1.64062	2.78125	0.933333	1.12727	1.35	1	2.6	0.878788	1.08333	0.75	2.33333	1.29545	1.03409	2.36364	1.25	2.73611	2.5	2.21774	1.15556	0.533333	0.900433	0.623188	0.966667	3.42424	Euchromatin
1	96681339	96684352	Solyc01g109940.3.1	1097	1.03125	1.8125	1.11932	2.6875	1.32422	1.44271	1.1	0.281818	1.85	0.525	0.683333	1.18182	2.75	1.1875	1.58333	1.93182	0.619318	0.765152	2.1875	2.33333	1.02083	1.84274	0.2	1.6	0.34632	1.15217	0.825	1.04545	Euchromatin
1	96745905	96746540	Solyc01g110000.3.1	314	1.69375	1.29167	1	2	1.54297	1.20312	1.63333	1.3	2.3	1.625	1.68333	0.333333	1.33333	1.1875	1.25	1	0.9375	0.916667	1.9375	1.91667	1.52083	1.44758	1.8	0.533333	0	0	1.55833	0.893939	Euchromatin
1	96806992	96816901	Solyc01g110120.3.1	2463	5.325	3.8125	4.75568	3.72917	4.75781	4.46875	3.8	4.61818	3.81667	4.25	4.63333	2.15152	1.75	2.95833	2.94444	3.23485	3.69318	4.31818	3.04167	2.58333	4	5.55645	5.02222	1.86667	0.831169	0.65942	4.01667	3.24242	Euchromatin
1	96933115	96939754	Solyc01g110290.3.1	1190	3.1	3.59375	4.44034	2.96875	3.28516	3.875	1.73333	3.80909	1.59167	1.2125	3.55	4.24242	2.29167	1.83333	3.97222	3.20076	3.97159	2.90909	1.85417	2.70833	3.70833	4.41734	1	2.4	1.31602	0.547101	1.54167	2.15152	Euchromatin
1	96942840	96946955	Solyc01g110300.3.1	496	1.175	1.3125	1	1.08333	1.22656	1.72917	0.933333	0.6	0.883333	0.85	1.8	0.333333	1.41667	0.791667	2.33333	1.08333	0.5	2	1.08333	1.08333	2	1.43145	0.888889	0.666667	0	0.15942	0.883333	1.39394	Euchromatin
1	96998307	97000535	Solyc01g110360.3.1	1194	3.58125	3.625	4.45739	4.28125	3.59766	3.29688	3.63333	2.86364	4.35	3.125	3.58333	4.69697	2.58333	3.02083	3.52778	5.61364	3.55114	5.0303	3.6875	4.08333	3.5625	3.8004	3.13333	2.4	0.623377	0.456522	3.29167	2.60606	Euchromatin
1	96998688	96999966	Solyc01g110365.1.1	520	1.66875	1.79167	1.98864	1.875	1.71484	1.9375	1.23333	1.26364	1.3	1.15	1.7	1.36364	0.333333	0.979167	2	1.36364	1.30114	2.19697	0.9375	2.16667	1.8125	2.10484	1.22222	0.666667	0.623377	0	1.15833	1.66667	Euchromatin
1	97021756	97025272	Solyc01g110385.1.1	312	0.40625	0.5625	0.40625	0.864583	0.464844	0.6875	0.166667	0	0.458333	0.0625	0.5	0.166667	0.625	0.208333	0.666667	0.458333	0.0625	0.5	0.520833	0.958333	0.5625	0.719758	0	0.333333	0	0.518116	0.125	0.545455	Euchromatin
1	97030475	97034299	Solyc01g110410.3.1	613	0.98125	0.895833	0.991477	0.53125	0.949219	0.890625	0.966667	0.927273	0.6	0.8625	1.01667	0.954545	0.5	0.875	0.805556	0.545455	0.9375	0.962121	0.5625	0.416667	0.9375	0.989919	0.888889	0.866667	0.900433	0	0.925	0.80303	Euchromatin
1	97061065	97063230	Solyc01g110440.4.1	2166	7.05625	5.90625	9.1733	5.59115	6.625	8.64062	5.83333	6.64545	5.46667	5.2375	9.33333	9.16667	2.45833	4.375	7.63889	8.94318	7.59091	11.3864	4.33854	6.91667	8.69792	7.79234	5.42222	2.33333	6.06494	1.61957	5.24167	8.84848	Euchromatin
1	97061644	97061859	Solyc01g110430.3.1	216	0.8125	0.71875	1.38352	0.71875	0.777344	1.40104	0.5	1.04545	0.5	0.5	1.25	1.54545	0	0.3125	1.08333	1.54545	1.23295	1.7803	0.3125	1.08333	1.1875	1.09073	0.555556	0	0.831169	0	0.458333	1.74242	Euchromatin
1	97064238	97067250	Solyc01g110450.3.1	930	4.80625	3.66667	4.89205	3.52083	4.37891	4.76562	4.13333	4.56364	3.83333	4.075	5.68333	4.25758	2	3.22917	3.91667	3.92424	4.44886	6.00758	3.14583	3.75	5.02083	4.75	4.48889	2.06667	2.49351	1.24638	4.00833	4.40909	Euchromatin
1	97112157	97114613	Solyc01g110530.3.1	357	1.20625	1.32292	1.2017	1.03125	1.25	1.89583	0.533333	0.381818	0.2	0.4	2.11667	0.454545	0.333333	0.5	2.25	0.181818	0.409091	2.09848	0.25	1.91667	2.16667	1.58669	0.355556	0.533333	0.34632	0	0.466667	1.74242	Euchromatin
1	97116646	97118760	Solyc01g110540.3.1	162	0.5625	0.6875	0.835227	0.645833	0.609375	1.21875	0.333333	0.272727	0.0833333	0.125	1.33333	0.606061	0.416667	0.375	1.22222	0.356061	0.397727	1.60606	0.208333	1.41667	1.29167	0.858871	0	0.533333	0.415584	0.15942	0.233333	1.18182	Euchromatin
1	97369396	97374992	Solyc01g111060.3.1	692	1.55625	0.6875	0.869318	0.979167	1.23047	1.04688	1.3	1.48182	1.59167	1.25	1.71667	0.181818	0.291667	0.8125	0.416667	0.473485	0.994318	0.598485	1.10417	0.708333	1.22917	1.23387	1.35556	0	0.34632	0.431159	1.15833	0.80303	Euchromatin
1	97379027	97379413	Solyc01g111075.1.1	133	1.83125	2.30208	2.55398	2.34375	2.00781	2.42188	1.33333	2.90909	1.05	1	2.6	3.54545	1.58333	1.41667	3.27778	3.52273	3.14773	1.28788	1.25	3.41667	2.85417	2.36895	0.888889	1.86667	0.969697	0.391304	1.23333	1.45455	Euchromatin
1	97389978	97390200	Solyc01g111090.3.1	223	0.36875	0.9375	0.721591	0.875	0.582031	0.359375	0.933333	0.681818	0.9	0.4625	0.166667	0.515152	0.333333	0.791667	0.944444	0.272727	0.619318	0.689394	0.6875	0.916667	0.458333	0.540323	0.2	0.666667	0.415584	0	0.625	0.166667	Euchromatin
1	97406707	97412475	Solyc01g111120.3.1	954	2.26875	2.90625	2.48011	4.05208	2.50781	3.81771	1.4	0.945455	2.48333	0.825	3.48333	1.54545	3.08333	1.5	4.08333	2.62879	1.17045	3.53788	2.70833	5.16667	3.70833	3.36089	0.533333	2	0.900433	0.15942	1.15	3.92424	Euchromatin
1	97422906	97422982	Solyc01g111140.3.1	77	0.0625	0.21875	0.0625	0.0625	0.121094	0.140625	0.166667	0	0	0.0625	0.0833333	0.166667	0.166667	0.208333	0.25	0	0.0625	0.0833333	0.0625	0.0833333	0.145833	0.125	0	0.333333	0	0	0.125	0.166667	Euchromatin
1	97426617	97430700	Solyc01g111150.2.1	777	1.4875	1.125	1.21591	1.33333	1.35156	1.66146	0.4	0.490909	0.608333	0.575	1.98333	0.0909091	0.208333	0.25	1.58333	0.299242	0.340909	1.67424	0.458333	1.79167	1.83333	1.65323	0.755556	0	0.17316	0.387681	0.483333	1.56061	Euchromatin
1	97433708	97433870	Solyc01g111145.1.1	163	0.03125	0.03125	0.03125	0.0729167	0.03125	0.109375	0	0	0.0416667	0	0.0833333	0	0.0416667	0	0.0833333	0.0416667	0	0.0833333	0.0416667	0.125	0.0833333	0.0625	0	0	0	0.0833333	0	0.166667	Euchromatin
1	97434122	97434280	Solyc01g111160.3.1	159	0.09375	0.385417	1.00284	0.09375	0.203125	0.171875	0.333333	0.909091	0	0.125	0.0833333	1.24242	0.333333	0.375	0.416667	0.909091	1.03409	0.992424	0.125	0.0833333	0.208333	0.183468	0	0.533333	0.17316	0	0.233333	0.166667	Euchromatin
1	97436698	97437213	Solyc01g111170.3.1	516	0.75	1.44792	0.65625	0.65625	1.01172	1.32292	1.1	0.1	0.1	0.525	0.933333	1	1	1.1875	1.61111	0	0.4375	0.833333	0.4375	0.833333	1.1875	1.22782	0.2	1.6	0	0	0.825	1.45455	Euchromatin
1	97453448	97453505	Solyc01g111200.3.1	58	0.33125	0.427083	0.15625	0.90625	0.367188	0.15625	0.533333	0.2	0.95	0.4	0.2	0.333333	1.08333	0.5	0.333333	0.75	0.25	0	1	0.75	0.25	0.296371	0.355556	0.533333	0	0.391304	0.466667	0	Euchromatin
1	97501912	97502328	Solyc01g111300.3.1	417	2.54911	1.12351	1.18994	1.12083	2.01626	1.15446	2.45	2.22045	2.62083	2.49464	2.66667	0.69697	0.516667	1.74107	0.566667	0.751515	1.65097	0.793939	1.83333	0.47	1.88095	1.60567	2.80556	0.666667	0.692641	0.427841	2.36374	0.533333	Euchromatin
1	97550330	97552174	Solyc01g111360.3.1	178	0.0625	0.354167	0.0625	0.0625	0.171875	0.0625	0.333333	0	0	0.125	0	0.333333	0.333333	0.375	0.333333	0	0.125	0	0.125	0	0.125	0.120968	0	0.533333	0	0	0.233333	0	Euchromatin
1	97562970	97563332	Solyc01g111380.3.1	281	0.6875	0.5	0.772727	0.5	0.617188	0.947917	0.2	0.563636	0.2	0.3	0.866667	0.363636	0	0.125	0.666667	0.363636	0.488636	0.909091	0.125	0.666667	0.791667	0.862903	0.4	0	0.484848	0	0.25	1.12121	Euchromatin
1	97599372	97601902	Solyc01g111450.3.1	750	1.26875	1.47917	2.50284	2.26042	1.34766	1.20833	1.2	1.96364	1.49167	0.65	1.45	2.30303	1.625	1.20833	1.33333	2.47348	2.09091	2.49242	1.54167	2.54167	1.40625	1.47782	0.355556	1.46667	2.5974	0.503623	0.916667	0.772727	Euchromatin
1	97648308	97653045	Solyc01g111510.3.1	864	2.31875	2.14583	2.48295	2.58333	2.25391	1.81771	2.8	2.79091	3.28333	2.1625	2.58333	2.65152	1.75	2.35417	1.86111	3.2197	2.73864	2.23485	2.70833	2.33333	2.3125	2.10484	1.97778	1.93333	2.04329	0.507246	2.38333	1.28788	Euchromatin
1	97657094	97662097	Solyc01g111520.3.1	1065	2.125	2.16667	2.42045	2.91667	2.14062	3.46875	0.833333	1.34545	2.09167	0.5125	3.55	1.37879	2.125	0.916667	3.22222	1.83712	1.35795	3.29545	2.10417	3.375	3.42708	2.9879	0.355556	1.26667	0.831169	0.431159	0.708333	3.37879	Euchromatin
1	97678828	97679763	Solyc01g111530.3.1	345	0.44375	0.84375	0.434659	0.760417	0.59375	0.421875	0.8	0.290909	0.616667	0.5	0.283333	1.09091	1.41667	0.5	1.08333	0.507576	0.590909	0.174242	0.916667	0.5	0.583333	0.574597	0.355556	0	0.17316	0.507246	0.533333	0.166667	Euchromatin
1	97702378	97706712	Solyc01g111560.3.1	597	0.90625	0.729167	1.02841	1.14583	0.839844	1.07292	0.633333	0.190909	0.308333	0.35	1.4	0.757576	0.875	0.5625	0.833333	0.299242	0.403409	1.59091	0.520833	1.70833	1.1875	1.01613	0.2	0.533333	0.17316	0.344203	0.458333	0.939394	Euchromatin
1	97730316	97732830	Solyc01g111600.3.1	462	1.01875	0.75	0.840909	0.75	0.917969	1.92708	0.3	0.390909	0.3	0.425	1.71667	0.0909091	0	0.1875	1.41667	0.0909091	0.278409	1.50758	0.1875	1.41667	1.60417	1.43145	0.555556	0	0.17316	0	0.358333	2.40909	Euchromatin
1	97761893	97765077	Solyc01g111630.3.1	1138	3.09375	3.6875	2.86932	5.33333	3.31641	3.77083	3.16667	1.28182	5.43333	2.175	3.76667	3.18182	2.66667	2.77083	4.44444	5.51515	1.99432	3.51515	4.39583	6.33333	4.02083	3.7379	1.75556	2.53333	0.311688	0.550725	2.55833	3.51515	Euchromatin
1	97770563	97772295	Solyc01g111650.3.1	558	3.87841	3.8892	3.90341	3.96415	3.94212	4.61742	2.28333	4	1.99762	1.55417	5.41667	3.41667	1.77381	2.08333	5.01389	4.04762	3.85417	3.33333	1.95536	5.15079	5.32639	4.56832	1.11111	2.03333	0.5	1.39162	1.95833	4.13636	Euchromatin
1	97779722	97780883	Solyc01g111660.3.1	783	3.7375	4.40417	4.21795	4.94167	3.9375	4.6375	3.4	3.25606	4.11296	2.95	4.7	2.69242	2.86111	3.08333	5.83333	3.10101	3.06136	5.52879	3.70833	6.47222	5.04167	4.30458	3.06667	2.8	2.61392	0.368571	3.2381	4.72727	Euchromatin
1	97795729	97795825	Solyc01g111690.3.1	97	0	0	0	0	0	0	0	0	0	0	0	0	0	0	0	0	0	0	0	0	0	0	0	0	0	0	0	0	Euchromatin
1	97803876	97807875	Solyc01g111710.3.1	1464	3.2875	3.05208	3.52557	2.65625	3.19922	4.01042	3.43333	3.60909	3.1	2.2	4.41667	2.51515	1.33333	2.8125	3.19444	3.36364	3.19886	3.68939	2.4375	2.75	3.95833	3.73185	1.62222	2.13333	0.588745	0	2.59167	4.22727	Euchromatin
1	97810259	97810327	Solyc01g111720.3.1	69	0.09375	0.364583	0.90625	0.09375	0.195312	0.161458	0.333333	1	0	0.125	0.0833333	0.666667	0.333333	0.375	0.361111	1	0.875	0.916667	0.125	0.0833333	0.1875	0.175403	0	0.533333	0	0	0.233333	0.166667	Euchromatin
1	97854099	97856112	Solyc01g111760.3.1	396	0.875	0.875	0.875	0.875	0.875	2.04167	0	0	0	0	2.16667	0	0	0	2.16667	0	0	2.16667	0	2.16667	2.16667	1.34274	0	0	0	0	0	2.36364	Euchromatin
1	97873321	97883782	Solyc01g111780.3.1	1056	0.95625	1.15625	1.14205	0.770833	1.03125	1.04167	0.8	0.754545	0.383333	0.6125	0.8	0.954545	0.583333	0.8125	1	0.537879	0.829545	0.954545	0.458333	0.583333	0.875	1.25806	0.555556	1	0.658009	0.15942	0.733333	0.909091	Euchromatin
1	98010852	98010949	Solyc01g111940.3.1	98	0	0	0	0	0	0	0	0	0	0	0	0	0	0	0	0	0	0	0	0	0	0	0	0	0	0	0	0	Euchromatin
1	98058802	98064021	Solyc01g112020.3.1	412	1.41875	1.10417	1.75	0.979167	1.30078	1.11458	1.63333	0.7	1.46667	1.175	1.5	2.33333	0.5	1.1875	0.75	2.16667	1.3125	2.08333	1.10417	0.583333	1.21875	1.35484	1	0.533333	0	0.289855	1.25833	0.80303	Euchromatin
1	98090180	98090320	Solyc01g112060.3.1	141	0.0625	0.0625	0.0625	0.0625	0.0625	0.0625	0	0	0	0	0	0	0	0	0	0	0	0	0	0	0	0.120968	0	0	0	0	0	0	Euchromatin
1	98144907	98148694	Solyc01g112160.3.1	156	0.03125	0.03125	0.03125	0.03125	0.03125	0.109375	0	0	0	0	0.0833333	0	0	0	0.0833333	0	0	0.0833333	0	0.0833333	0.0833333	0.0625	0	0	0	0	0	0.166667	Euchromatin
1	98236748	98242425	Solyc01g112250.3.1	1464	1.6625	2.13542	1.52841	2.0625	1.83984	1.79688	2.16667	0.690909	2.2	1.3125	2.11667	1.92424	2.5	1.95833	2.41667	2.09091	1.15341	2.00758	2.3125	1.91667	2.22917	1.84274	0.888889	1.93333	0.17316	1.30435	1.65833	1.4697	Euchromatin
1	98271238	98277264	Solyc01g112290.3.1	775	0.9125	0.59375	0.982955	0.4375	0.792969	0.885417	0.766667	1.14545	0.6	0.7875	1.1	0.712121	0.166667	0.583333	0.666667	0.545455	0.982955	1.04545	0.4375	0.5	0.9375	0.83871	0.888889	0.333333	0.831169	0	0.758333	0.939394	Euchromatin
2	1308127	1308248	Solyc02g043830.2.1	122	0.375	0.375	0.556818	0.375	0.375	0.583333	0	0.181818	0	0	0.333333	0.181818	0	0	0.333333	0.181818	0.181818	0.515152	0	0.333333	0.333333	0.629032	0	0	0.311688	0	0	0.606061	Heterochromatin
2	1308127	1308248	Solyc02g043864.1.1	122	0.375	0.375	0.556818	0.375	0.375	0.583333	0	0.181818	0	0	0.333333	0.181818	0	0	0.333333	0.181818	0.181818	0.515152	0	0.333333	0.333333	0.629032	0	0	0.311688	0	0	0.606061	Heterochromatin
2	4586333	4586581	Solyc02g050240.3.1	115	1.4125	0.59375	0.59375	0.59375	1.10547	0.697917	1.3	1.3	1.3	1.15	1.46667	0	0	0.8125	0.166667	0	0.8125	0.166667	0.8125	0.166667	0.979167	0.997984	1.17778	0	0	0	1.09167	0.30303	Heterochromatin
2	5840690	5851381	Solyc00g008680.3.1	1122	2.66875	2.71875	2.09375	3.17708	2.6875	3.10417	2	1	2.08333	1.15	2.5	1	2.08333	1.25	2.5	1.08333	1	1.5	2.08333	2.58333	2.5	3.55847	0.711111	0	0	0.15942	1.26667	2.69697	Heterochromatin
2	7478092	7478235	Solyc02g005200.3.1	144	1.41875	1.375	1.55682	1.79167	1.40234	1.49479	0.3	0.481818	0.716667	0.45	2.2	0.181818	0.416667	0.1875	2.33333	0.598485	0.369318	2.51515	0.604167	2.75	2.25	1.56452	0.6	0	0.311688	0.507246	0.375	0.636364	Heterochromatin
2	9267063	9267148	Solyc02g005480.3.1	86	0	0	0	0	0	0	0	0	0	0	0	0	0	0	0	0	0	0	0	0	0	0	0	0	0	0	0	0	Heterochromatin
2	15687235	15690907	Solyc02g014150.3.1	588	0.59375	0.59375	0.59375	0.635417	0.59375	1.21875	0	0	0.0416667	0	1	0	0.0416667	0	1	0.0416667	0	1	0.0416667	1.04167	1	1.03024	0	0	0	0.0833333	0	1.09091	Heterochromatin
2	16213367	16217764	Solyc02g014310.3.1	1561	4.96875	4.10417	3.85795	4.40625	4.64453	5.07292	3.43333	2.99091	3.55	2.65	4.88333	1.42424	1.97222	2.47917	3.30556	1.56818	2.40341	2.90152	2.95833	3.44444	4.29167	5.83871	2.42222	1.06667	0.969697	1.34783	2.75833	4.43939	Heterochromatin
2	19705518	19710713	Solyc02g014870.3.1	429	0.21875	0.791667	0.21875	0.21875	0.433594	0.291667	0.833333	0	0	0.3125	0.0833333	0.833333	0.833333	0.625	0.916667	0	0.3125	0.0833333	0.3125	0.0833333	0.395833	0.393145	0	0.333333	0	0	0.458333	0.166667	Heterochromatin
2	20824755	20825358	Solyc02g020910.3.1	215	0.25	0.40625	0.25	0.25	0.308594	0.723958	0.166667	0	0	0.0625	0.583333	0.166667	0.166667	0.208333	0.75	0	0.0625	0.583333	0.0625	0.583333	0.645833	0.471774	0	0.333333	0	0	0.125	0.954545	Heterochromatin
2	20865935	20866179	Solyc02g020940.3.1	245	0.84375	0.75	0.75	1.33333	0.808594	1.16146	0.1	0.1	0.683333	0.15	0.766667	0	0.583333	0.0625	0.666667	0.583333	0.0625	0.666667	0.645833	1.25	0.729167	1.27016	0.2	0	0	0.507246	0.125	1.18182	Heterochromatin
2	21760505	21760539	Solyc02g021000.3.1	35	0	0	0	1	0	0	0	0	1	0	0	0	1	0	0	1	0	0	1	1	0	0	0	0	0	0	0	0	Heterochromatin
2	22262787	22263278	Solyc02g021140.3.1	336	0.71875	0.916667	0.625	0.625	0.792969	0.703125	0.433333	0.1	1.1	0.275	1.18333	0.333333	1.33333	0.4375	1.41667	1	0.1875	1.08333	1.1875	0.0833333	1.27083	0.762097	0.2	0.533333	0	0	0.358333	0.166667	Heterochromatin
2	22786699	22786916	Solyc02g021240.3.1	218	1.575	1.60417	1.43182	1.75	1.58594	1.10417	1.4	1.63636	1.2	1.425	1.7	1.72727	1	1.375	1.77778	2.18182	1.67045	1.31818	1.125	2.16667	1.72917	1.41532	1.6	1.6	1.24675	0	1.5	0.333333	Heterochromatin
2	23097158	23097355	Solyc02g021400.2.1	198	0.15625	0.15625	0.15625	0.15625	0.15625	0.270833	0	0	0	0	0.166667	0	0	0	0.166667	0	0	0.166667	0	0.166667	0.166667	0.272177	0	0	0	0	0	0.30303	Heterochromatin
2	23110566	23125266	Solyc02g021420.3.1	896	1.35	1.5625	1.72727	2.16667	1.42969	1.72396	1.06667	1.12727	1.56667	0.8	1.31667	1.39394	1.83333	0.958333	1.58333	1.89394	1.22727	1.64394	1.66667	2.08333	1.41667	1.85484	0.711111	0.933333	0.935065	0.318841	0.916667	1.68182	Heterochromatin
2	23205491	23210189	Solyc02g021440.3.1	1023	3.0875	2.44792	2.11932	3.4375	2.84766	2.88542	2.66667	2.18182	3.5	1.8	3.58333	0.848485	2.16667	2.04167	2	1.68182	1.68182	1.76515	3	3.08333	2.98958	3.30242	1.42222	1.2	0.34632	0.782609	2.01667	2.01515	Heterochromatin
2	23344340	23344441	Solyc02g021470.3.1	102	0	0	0	0	0	0	0	0	0	0	0	0	0	0	0	0	0	0	0	0	0	0	0	0	0	0	0	0	Heterochromatin
2	23659567	23659692	Solyc02g021550.3.1	126	1.09375	1.46875	1.09375	1.09375	1.23438	1.21354	0.5	0	0	0.1875	2	0.5	0.5	0.5	2.41667	0	0.1875	2	0.1875	2	2.15625	1.25605	0	0.6	0	0	0.325	0.333333	Heterochromatin
2	23683209	23683345	Solyc02g021560.3.1	137	0	0	0	0	0	0	0	0	0	0	0	0	0	0	0	0	0	0	0	0	0	0	0	0	0	0	0	0	Heterochromatin
2	24070606	24070750	Solyc02g021700.3.1	145	0.3125	0.604167	0.3125	0.3125	0.421875	0.572917	0.333333	0	0	0.125	0.333333	0.333333	0.333333	0.375	0.666667	0	0.125	0.333333	0.125	0.333333	0.458333	0.568548	0	0.533333	0	0	0.233333	0.575758	Heterochromatin
2	25092013	25103920	Solyc02g023970.3.1	1185	2.45625	2.28125	3.55398	3.28125	2.39062	4.09375	0.2	1.47273	1.2	0.275	4.45	1.27273	1	0.125	4.25	2.27273	1.39773	5.52273	1.125	5.25	4.375	3.4375	0.355556	0	1.52381	0	0.233333	3.74242	Heterochromatin
2	25345989	25350101	Solyc02g024050.3.1	301	0.4875	0.21875	0.309659	0.21875	0.386719	0.375	0.3	0.390909	0.3	0.425	0.466667	0.0909091	0	0.1875	0.166667	0.0909091	0.278409	0.257576	0.1875	0.166667	0.354167	0.429435	0.555556	0	0.17316	0	0.358333	0.333333	Heterochromatin
2	25733465	25735276	Solyc02g030170.3.1	1733	1.65625	2.39583	1.92898	2.57292	1.93359	3.3125	0.833333	0.272727	0.916667	0.3125	2.16667	1.10606	1.75	0.958333	3	1.18939	0.585227	2.43939	1.22917	3.08333	2.47917	3.01411	0	1.4	0.484848	0.15942	0.591667	3.78788	Heterochromatin
2	25931848	25937623	Solyc02g030250.3.1	414	1.14375	1.25	1.20455	1.35417	1.18359	1.22396	1.36667	1.15455	0.341667	0.775	1.28333	1.12121	1.70833	1.02083	1.25	1.49621	1.14205	1.03788	0.854167	1.625	1.27083	1.33065	0.466667	0.533333	0.519481	0.0833333	0.925	1.10606	Heterochromatin
2	27318388	27318458	Solyc02g031740.3.1	71	0.78125	0.4375	0.4375	0.4375	0.652344	0.807292	0.5	0.5	0.5	0.5	0.916667	0	0	0.3125	0.416667	0	0.3125	0.416667	0.3125	0.416667	0.729167	0.794355	0.555556	0	0	0	0.458333	0.833333	Heterochromatin
2	27572453	27574489	Solyc02g031860.3.1	398	1.4625	1.46875	1.35795	0.8125	1.46484	1.07292	1.76667	1.64545	1	1.3625	1.33333	0.212121	1.16667	1.20833	1.5	1.04545	1.10795	1.37879	1.0625	0.333333	1.39583	1.3871	1.24444	0.333333	0.0909091	0	1.39167	0.636364	Heterochromatin
2	27709121	27709186	Solyc02g031975.1.1	66	0.3125	0.3125	0.3125	0.3125	0.3125	1	0	0	0	0	0.833333	0	0	0	0.833333	0	0	0.833333	0	0.833333	0.833333	0.58871	0	0	0	0	0	1.39394	Heterochromatin
2	29020736	29021017	Solyc02g032510.3.1	282	1.26875	1.09375	1.14489	1.17708	1.20312	1.65104	0.2	0.472727	0.283333	0.275	2.28333	0.272727	0.0833333	0.125	2.08333	0.356061	0.397727	1.85606	0.208333	2.16667	2.20833	1.53024	0.355556	0	0.415584	0.15942	0.233333	0.833333	Heterochromatin
2	31052804	31054568	Solyc02g036350.3.1	960	2.04375	2.86458	2.5	3.3125	2.35156	2.27083	2.56667	2.3	2.875	1.7	2.16667	1.16667	1.875	2.125	3.5	2.375	1.875	3.16667	2.5	3.875	2.66667	2.51613	1.31111	1.66667	0	0.59058	1.98333	1.51515	Heterochromatin
2	31272841	31273201	Solyc02g036450.3.1	246	0.46875	1.59375	0.46875	0.46875	0.890625	0.8125	1.5	0	0	0.5625	0.416667	1.5	1.5	1.5	1.66667	0	0.5625	0.416667	0.5625	0.416667	0.885417	0.864919	0	1.8	0	0	0.975	0.833333	Heterochromatin
2	32488623	32491506	Solyc00g007270.3.1	738	2.6125	2.72917	3.4375	4.875	2.65625	3.81771	0.866667	1.2	6.2	0.525	3.95	1.66667	5.33333	0.958333	3.77778	7	1.375	4.75	5.875	3.41667	3.88542	3.59677	0.355556	1.33333	0	0	0.733333	3.62121	Euchromatin
2	32699260	32701202	Solyc00g007070.3.1	795	1.425	1.73958	3.1108	2.32292	1.54297	2.02604	0.966667	3.20909	2.34167	0.675	2.21667	3.57576	2.70833	0.9375	2.58333	3.49621	3.34659	2.88636	2.47917	1.95833	2.35417	1.87298	0.555556	1.06667	1.66234	0.0833333	0.825	1.59091	Euchromatin
2	33850741	33853560	Solyc02g061790.3.1	189	0.5625	0.854167	0.732955	0.729167	0.671875	1.19792	0.333333	0.454545	0.166667	0.125	1	0.787879	0.5	0.375	1.33333	0.621212	0.579545	1	0.291667	1.16667	1.125	0.931452	0	0.533333	0.519481	0.289855	0.233333	1.48485	Euchromatin
2	33900260	33903772	Solyc02g061840.3.1	270	1.5	1.69792	1.40625	1.69792	1.57422	1.98958	0.433333	0.1	0.391667	0.275	2.76667	0.333333	0.625	0.4375	3	0.291667	0.1875	2.66667	0.479167	2.95833	2.85417	1.83669	0.2	0.533333	0	0.503623	0.358333	1.09091	Euchromatin
2	34048665	34050991	Solyc02g061960.3.1	217	1.3	0.75	0.931818	0.75	1.09375	1.08333	0.8	0.981818	0.8	0.8	1.46667	0.181818	0	0.5	0.666667	0.181818	0.681818	0.848485	0.5	0.666667	1.16667	1.20968	0.888889	0	0.311688	0	0.733333	0.969697	Euchromatin
2	34127031	34127117	Solyc02g062000.3.1	87	1.3625	0.8125	1.5	0.8125	1.15625	1.27083	1.6	0.4	1.6	1	1.76667	2	0	1	0.833333	2	1	2	1	0.833333	1.41667	1.19355	0.711111	0	0	0	1.06667	1.33333	Euchromatin
2	34391613	34396823	Solyc02g062240.3.1	279	0.21875	0.21875	0.21875	0.21875	0.21875	0.666667	0	0	0	0	0.5	0	0	0	0.5	0	0	0.5	0	0.5	0.5	0.425403	0	0	0	0	0	0.969697	Euchromatin
2	34421089	34421823	Solyc02g062270.3.1	302	0.525	0.59375	0.28125	0.989583	0.550781	0.583333	0.633333	0.3	1.00833	0.5	0.633333	0.333333	1.04167	0.604167	0.666667	0.708333	0.3125	0.333333	1.02083	1.04167	0.645833	0.546371	0.466667	0.666667	0	0.865942	0.575	0.636364	Euchromatin
2	34494475	34496051	Solyc02g062340.3.1	799	2.6375	2.9375	2.93182	2.85417	2.75	3.72917	2.36667	0.981818	3.01667	1.4125	4.03333	2.34848	1.91667	2.20833	3.80556	3.59848	1.49432	4.51515	2.60417	3.25	3.94792	3.29839	0.933333	2.33333	0.311688	0.507246	1.825	3.66667	Euchromatin
2	34500661	34500983	Solyc02g062350.3.1	217	0.9375	1.22917	0.9375	0.9375	1.04688	1.77083	0.333333	0	0	0.125	1.66667	0.333333	0.333333	0.375	2	0	0.125	1.66667	0.125	1.66667	1.79167	1.46774	0	0.533333	0	0	0.233333	1.90909	Euchromatin
2	34617232	34617592	Solyc02g062460.3.1	361	5.4625	5.41667	5.3608	6.84635	5.44531	6.09896	5.2	1.8	3.43333	2.9125	7.21667	4.90909	6.65278	4.5	5.58333	3.375	2.96591	6.87121	4.64062	8.46528	6.60417	6.28427	1.71111	4	1.60173	3.06522	3.74167	5.15152	Euchromatin
2	34767936	34768103	Solyc02g062530.3.1	168	0	0	0	0	0	0	0	0	0	0	0	0	0	0	0	0	0	0	0	0	0	0	0	0	0	0	0	0	Euchromatin
2	34793136	34794194	Solyc02g062540.3.1	196	0.40625	0.697917	0.40625	0.40625	0.515625	1.01562	0.333333	0	0	0.125	0.916667	0.333333	0.333333	0.375	1.25	0	0.125	0.916667	0.125	0.916667	1.04167	0.711694	0	0.533333	0	0	0.233333	1.10606	Euchromatin
2	34862608	34870076	Solyc02g062600.3.1	655	3.0375	4.38542	2.65625	3.09375	3.54297	3.97917	4.4	0.7	2.9	2.3875	3.28333	4.5	1.5	3.5625	5.11111	3	2.125	2.75	2.375	3.75	3.96875	3.95766	1.31111	2.6	0	0	3.01667	4.04545	Euchromatin
2	34895416	34910834	Solyc02g062620.3.1	774	0.56875	0.625	1.09375	0.677083	0.589844	0.411458	0.533333	0.7	0.633333	0.4625	0.383333	1	0.666667	0.541667	0.416667	1.33333	0.8125	1.08333	0.645833	0.416667	0.395833	0.65121	0.466667	0.666667	0	0.608696	0.525	0.166667	Euchromatin
2	34930103	34934294	Solyc02g062640.3.1	252	0.21875	0.375	0.21875	0.552083	0.277344	0.65625	0.166667	0	0.333333	0.0625	0.5	0.166667	0.5	0.208333	0.666667	0.333333	0.0625	0.5	0.395833	0.833333	0.5625	0.425403	0	0.333333	0	0.550725	0.125	0.909091	Euchromatin
2	35137265	35145376	Solyc02g062810.3.1	598	2.425	1.88542	1.93466	1.6849	2.22266	1.77083	2.2	2.17273	2.09167	2.3	2.63333	1.42424	1.27778	1.85417	2	1.37121	1.89205	2.06061	1.78646	1.66667	2.39583	2.04234	2.62222	1.53333	1.40693	1.05797	2.275	1.18182	Euchromatin
2	35405826	35414362	Solyc02g062920.3.1	538	0.4375	0.40625	1.03409	0.416667	0.425781	0.552083	0.366667	0.963636	0.366667	0.3625	0.533333	0.893939	0.333333	0.333333	0.5	0.984848	0.9375	1.15152	0.354167	0.5	0.520833	0.495968	0.4	0.333333	1.24675	0.326087	0.375	0.636364	Euchromatin
2	35503510	35512820	Solyc02g062970.3.1	1207	1.9125	1.5	3.05966	2.71875	1.75781	2.625	0.866667	2.40909	2.075	0.9625	2.35	1.98485	1.54167	0.645833	1.83333	3.19318	2.25	3.39394	1.875	3.04167	2.15625	2.4496	1.13333	0.333333	2.63203	1.88768	0.9	2.87879	Euchromatin
2	35577571	35577807	Solyc02g063010.3.1	237	0.03125	0.1875	0.03125	0.03125	0.0898438	0.03125	0.166667	0	0	0.0625	0	0.166667	0.166667	0.208333	0.166667	0	0.0625	0	0.0625	0	0.0625	0.0625	0	0.333333	0	0	0.125	0	Euchromatin
2	35660243	35665100	Solyc02g063070.3.1	783	1.25	1.46875	1.0625	2.64583	1.33203	1.73438	0.866667	0.2	1.78333	0.55	2.03333	0.666667	2.25	0.916667	2.08333	1.58333	0.375	1.83333	1.95833	3.41667	2.05208	1.57258	0.4	1.2	0	2.02174	0.733333	1.48485	Euchromatin
2	35702143	35708023	Solyc02g063090.3.1	464	1.75	2.40625	1.67045	2.33333	1.99609	2.34896	2.26667	1.1	2.18333	1.4625	2.15	2.25758	0.25	1.52083	3.33333	2.17424	1.53409	1.92424	1.45833	3.25	2.59375	2.20565	1.08889	0.333333	0.761905	0.15942	1.58333	2.24242	Euchromatin
2	35718499	35724468	Solyc02g063130.3.1	1080	1.6125	1.71875	1.25	1.33333	1.65234	2.54167	0.9	0.4	0.483333	0.7625	2.23333	0.5	0.583333	0.875	2.33333	0.0833333	0.4375	1.83333	0.520833	1.91667	2.27083	2.24194	0.755556	1	0	0.15942	0.858333	2.93939	Euchromatin
2	35770508	35771245	Solyc02g063150.3.1	546	5.8375	5.64583	5.1875	5.14583	5.76562	6.11458	3.36667	2.47273	2.88333	1.9125	9.38333	1.65152	0.916667	2.58333	8.25	1.35606	2.16477	7.85606	2.14583	7.66667	8.95833	6.27419	1.15556	1.53333	0.484848	0.15942	2.30833	3.28788	Euchromatin
2	36110852	36115046	Solyc02g063490.3.1	338	0.3125	0.21875	0.21875	1.17708	0.277344	0.520833	0.1	0.1	1.18333	0.15	0.433333	0	1.08333	0.0625	0.333333	1.08333	0.0625	0.333333	1.14583	1.08333	0.395833	0.429435	0.2	0	0	0.15942	0.125	0.636364	Euchromatin
2	36317955	36318395	Solyc02g064670.1.1	441	1.35	1.10417	0.8125	0.8125	1.25781	1.51042	0.933333	0.6	0.6	0.975	1.76667	0.333333	0.333333	0.75	1.5	0	0.5	1.16667	0.5	1.16667	1.66667	1.3871	1.11111	0.533333	0	0	0.95	1.54545	Euchromatin
2	36324742	36324796	Solyc02g064680.3.1	55	0	0	0	0	0	0	0	0	0	0	0	0	0	0	0	0	0	0	0	0	0	0	0	0	0	0	0	0	Euchromatin
2	36363394	36371380	Solyc02g064700.3.1	792	1.8125	1.59375	1.4375	1.5625	1.73047	1.92188	1.23333	0.8	0.925	0.9875	2.71667	0.5	0.625	1.08333	2.19444	0.125	0.6875	2.25	0.8125	2.375	2.52083	1.82258	0.933333	1	0	0.228261	1.09167	1.59091	Euchromatin
2	36402754	36408303	Solyc02g064730.3.1	234	0.0625	0.21875	0.0625	0.0625	0.121094	0.0625	0.166667	0	0	0.0625	0	0.166667	0.166667	0.208333	0.166667	0	0.0625	0	0.0625	0	0.0625	0.125	0	0.333333	0	0	0.125	0	Euchromatin
2	36448390	36448757	Solyc02g064770.3.1	368	1.40625	1.34375	1.75852	1.03125	1.38281	1.95833	1.33333	1.72727	1	0.5	2.25	1.06061	0.333333	1.04167	1.58333	0.727273	1.47727	1.97727	0.75	1.25	2	1.74798	0	0.666667	0.969697	0	0.75	1.89394	Euchromatin
2	36805031	36805109	Solyc02g065070.3.1	79	0.8625	0.6875	0.6875	0.6875	0.796875	0.979167	0.6	0.618182	1	0.625	1.13333	0.454545	0.666667	0.541667	0.888889	0.636364	0.556818	0.878788	0.875	0.666667	1.04167	0.879032	0.711111	0.533333	0.484848	0	0.633333	1.09091	Euchromatin
2	36823631	36823741	Solyc02g065080.3.1	111	0.03125	0.03125	0.03125	0.03125	0.03125	0.03125	0	0	0	0	0	0	0	0	0	0	0	0	0	0	0	0.0625	0	0	0	0	0	0	Euchromatin
2	37127874	37127951	Solyc02g065370.3.1	78	0.85625	0.427083	0.28125	0.28125	0.695312	0.359375	0.833333	0.7	0.7	0.95	0.783333	0.166667	0.166667	0.625	0.25	0	0.5	0.0833333	0.5	0.0833333	0.583333	0.534274	1.13333	0.333333	0	0	0.883333	0.166667	Euchromatin
2	37130912	37136222	Solyc02g065380.3.1	609	2.4	2.65625	2.71023	2.85417	2.49609	3	1.8	2.17273	2.31667	1.4125	2.66667	2.43939	2.58333	1.89583	2.88889	0.689394	2.27273	2.77273	2.41667	2.91667	2.75	3.03226	1.31111	2.46667	0.415584	0.507246	1.7	3.0303	Euchromatin
2	37141858	37143842	Solyc02g065400.3.1	990	2.5625	2.61458	2	1.9375	2.58203	3.20312	2.33333	0.8	1.85	1.775	3.53333	1.66667	1.58333	2.08333	3.41667	1.25	1.125	3.08333	1.75	2.33333	3.48958	2.92339	1.6	2	0	0.391304	2.01667	3.10606	Euchromatin
2	37410658	37413577	Solyc02g065680.3.1	1392	4.93125	3.875	4.62784	5.02865	4.53516	6.92188	1.56667	2.30909	2.73333	1.9625	6.73333	1.07576	1.5	1.08333	5.5	2.24242	1.84659	6.24242	2.27083	6.60417	6.27083	6.34073	2.44444	0.333333	1.41991	1.92029	1.74167	7.21212	Euchromatin
2	37480353	37480386	Solyc02g065760.2.1	34	0.25	0.25	0.25	0.25	0.25	0.65625	0	0	0	0	0.583333	0	0	0	0.583333	0	0	0.583333	0	0.583333	0.583333	0.435484	0	0	0	0	0	0.833333	Euchromatin
2	37481029	37483557	Solyc02g065770.3.1	918	1.6875	2.02083	1.625	2.58333	1.8125	2.84896	1.33333	1	1.83333	1.125	2.41667	1.66667	1.83333	1.375	2.83333	2.83333	1.25	2.16667	1.83333	3.5	2.57292	2.33468	1.11111	1.73333	0	1.33333	1.3	3.45455	Euchromatin
2	37491198	37491488	Solyc02g065780.1.1	291	3.12083	3.50833	2.97708	3.2375	3.26615	3.35729	3.6	0.3	0.591667	1.6875	4.26667	3.5	3.625	2.52083	4.27778	0.291667	1.5	4.16667	1.72917	4.45833	4.27083	3.53368	0.6	0.866667	0	0.518116	2.13333	2.24242	Euchromatin
2	37757444	37761990	Solyc02g066940.3.1	1196	2.58125	2.51042	3.24432	2.89583	2.55469	3.19792	1.2	3.88182	1.53333	0.9625	4.03333	3.68182	1.33333	1.0625	3.77778	4.01515	3.80682	2.51515	1.45833	4.16667	3.9375	3.04839	0.911111	1	1.14286	1.01449	1.06667	2.36364	Euchromatin
2	37831424	37839499	Solyc02g067030.3.1	1188	2.10625	1.98958	1.3125	1.39062	2.0625	1.84896	2.2	1.5	1.56667	2.0375	2.01667	0.833333	0.916667	1.85417	1.97222	0.0833333	1.25	1.25	1.32292	1.33333	2	2.10484	2.15556	1.53333	0	0.15942	2.1	1.56061	Euchromatin
2	37877282	37878724	Solyc02g067080.3.1	1443	4.76875	4.9375	5.22159	7.56771	4.83203	7.75521	0.766667	0.990909	3.28333	0.7	8.7	1.0303	3.25	0.770833	9	3.31061	1.00568	9.33333	3.27083	11.8125	8.8125	6.71371	0.733333	0.933333	1.17749	1.98551	0.775	5.48485	Euchromatin
2	37931609	37936728	Solyc02g067180.3.1	1623	2.24375	1.59375	1.46307	1.36458	2	2.53646	1.53333	1.38182	1.28333	1.6	2.86667	0.515152	0.416667	1.16667	2	0.265152	1.05682	1.84848	0.958333	1.75	2.54167	2.35282	1.82222	0.666667	0.311688	0.15942	1.53333	2.66667	Euchromatin
2	37965524	37967739	Solyc02g067210.3.1	1092	1.8	1.89583	1.67045	2.33333	1.83594	2.80208	1	0.818182	1.55833	0.875	2.76667	0.909091	1.625	1	2.83333	1.32197	0.852273	2.5303	1.58333	3.125	2.79167	2.42742	0.888889	1.2	0.623377	0.663043	0.983333	2.72727	Euchromatin
2	38135141	38140496	Solyc02g067370.3.1	366	0.78125	0.6875	0.6875	0.6875	0.746094	1.22396	0.1	0.1	0.1	0.15	0.933333	0	0	0.0625	0.833333	0	0.0625	0.833333	0.0625	0.833333	0.895833	1.17339	0.2	0	0	0	0.125	1.30303	Euchromatin
2	38173832	38175839	Solyc02g067420.3.1	214	0.0625	0.375	0.0625	0.0625	0.179688	0.0625	0.333333	0	0	0.125	0	0.333333	0.333333	0.416667	0.333333	0	0.125	0	0.125	0	0.125	0.125	0	0.666667	0	0	0.25	0	Euchromatin
2	38226953	38229223	Solyc02g067460.3.1	831	1.21875	1.1875	1.30398	1.28125	1.20703	2.28125	0.366667	0.472727	0.45	0.3625	2.2	0.439394	0.416667	0.333333	2.16667	0.522727	0.460227	2.27273	0.4375	2.25	2.1875	1.76815	0.4	0.333333	0.519481	0.391304	0.375	2.54545	Euchromatin
2	38228397	38229121	Solyc02g067465.1.1	225	0.225	0.225	0.325	0.465	0.225	0.582292	0	0.125	0.3	0	0.416667	0.125	0.3	0	0.416667	0.35	0.125	0.5	0.3	0.616667	0.416667	0.445968	0	0	0.25	0.466667	0	0.80303	Euchromatin
2	38264389	38264475	Solyc02g067530.3.1	87	0	0	0	0	0	0	0	0	0	0	0	0	0	0	0	0	0	0	0	0	0	0	0	0	0	0	0	0	Euchromatin
2	38306718	38306806	Solyc02g067580.3.1	89	1.1875	0.729167	0.625	0.75	1.01562	0.6875	1.23333	0.9	1.3	1.325	1.1	0.833333	0.166667	0.875	0.5	1	0.875	0.5	0.875	0.5	0.875	0.870968	1.53333	0.333333	0	0	1.23333	0.545455	Euchromatin
2	38708551	38711434	Solyc02g068090.3.1	558	3.04375	2.35417	2.59091	3.58333	2.78516	2.78125	2.43333	2.59091	3.58333	2.5	3.53333	2.09091	3.08333	2.1875	2.5	1.17424	2.40341	2.59091	3.39583	3.58333	3.14583	2.89516	2.82222	2.13333	0.17316	0.15942	2.54167	2.45455	Euchromatin
2	38720919	38721182	Solyc02g068110.3.1	187	0.781818	0.727273	0.909091	0.948485	0.766234	0.454545	0.8	0.957576	1.00667	0.828571	0.6	0.924242	0.966667	0.785714	0.5	1.12424	0.948052	0.757576	0.995238	0.766667	0.571429	0.735931	0.933333	1	1.23983	1.20305	0.879121	0	Euchromatin
2	38734138	38734983	Solyc02g068130.3.1	223	0.38125	0.21875	0.673295	0.21875	0.320312	0.40625	0.2	0.654545	0.2	0.275	0.45	0.454545	0	0.125	0.25	0.454545	0.579545	0.704545	0.125	0.25	0.375	0.40121	0.355556	0	0.519481	0	0.233333	0.409091	Euchromatin
2	38789380	38797082	Solyc02g068230.3.1	186	1.05	1.27083	0.59375	1.34375	1.13281	0.859375	1.46667	0.7	1.5	1.0875	1.11667	0.924242	1.16667	1.39583	1.25	1.09091	0.784091	0.507576	1.375	1.41667	1.16667	0.985887	0.955556	1.53333	0.17316	0	1.28333	0.651515	Euchromatin
2	38900732	38904537	Solyc02g068380.3.1	639	3.2	3.55208	2.86364	3.75	3.33203	4.26562	2.7	2.14545	2.725	2.4625	4.05	2.63636	2.45833	2.47917	4.66667	2.76136	2.32955	3.66667	2.625	4.95833	4.28125	3.89919	2.57778	2.53333	0.900433	0.242754	2.63333	4.42424	Euchromatin
2	38939066	38943803	Solyc02g068420.3.1	565	2.775	3.96875	3.05682	3.91667	3.22266	3.10417	2.73333	2.19091	2.51667	2.2625	3.25	2.69697	1.41667	2.29167	5.61111	2.41667	2.38068	3.68939	2.10417	5.66667	4.13542	3.27016	2.2	1.86667	2.42424	0.507246	2.425	2.22727	Euchromatin
2	38948132	38954803	Solyc02g068430.3.1	890	2.0875	2.29167	2.3892	2.63542	2.16406	2.39583	2.73333	3.35455	3.56667	1.3375	2.65	1.43939	1.83333	2.3125	2.36111	1.12121	2.63636	2.37121	2.91667	2.58333	2.54167	2.36492	0.555556	1.93333	0.727273	0.956522	1.81667	2.40909	Euchromatin
2	38963493	38968318	Solyc02g068450.3.1	393	0.59375	1.02083	0.775568	0.59375	0.753906	1.25	0.5	0.181818	0	0.1875	0.916667	0.681818	0.5	0.583333	1.36111	0.181818	0.369318	1.09848	0.1875	0.916667	1.08333	1.05847	0	0.866667	0.311688	0	0.358333	1.4697	Euchromatin
2	39012909	39017899	Solyc02g068500.3.1	480	2.30989	2.82864	2.51614	2.95364	2.50442	2.13668	2.56667	2.06364	2.3	1.8	2.35	2.33333	2	2.47917	2.63889	2.09091	2.16477	2.35606	2.1875	3.25	2.45833	2.64115	1.48889	2.8	1.8355	0	2.19167	1.37879	Euchromatin
2	39052068	39057207	Solyc02g068530.3.1	201	0.40625	0.40625	0.40625	0.697917	0.40625	0.942708	0	0	0.291667	0	1.08333	0	0.291667	0	1.08333	0.291667	0	1.08333	0.291667	1.375	1.08333	0.627016	0	0	0	0.431159	0	0.772727	Euchromatin
2	39201101	39203281	Solyc02g068700.3.1	415	2.4	1.65625	1.9375	2.04167	2.12109	2.54167	2.36667	1	2.74167	1.9375	2.83333	2.16667	0.708333	1.58333	2	2.54167	1.4375	2.33333	1.97917	2.375	2.52083	2.33871	1.86667	0.333333	0	0.518116	1.925	2.87879	Euchromatin
2	39243074	39243149	Solyc02g068740.3.1	76	0.15625	0.0625	0.0625	0.0625	0.121094	0.0625	0.1	0.1	0.1	0.15	0.1	0	0	0.0625	0	0	0.0625	0	0.0625	0	0.0625	0.125	0.2	0	0	0	0.125	0	Euchromatin
2	39257356	39257575	Solyc02g068770.3.1	220	0.125	0.28125	0.125	0.125	0.183594	0.348958	0.166667	0	0	0.0625	0.25	0.166667	0.166667	0.208333	0.416667	0	0.0625	0.25	0.0625	0.25	0.3125	0.245968	0	0.333333	0	0	0.125	0.469697	Euchromatin
2	39374990	39378424	Solyc02g068920.3.1	144	0	0	0	0	0	0	0	0	0	0	0	0	0	0	0	0	0	0	0	0	0	0	0	0	0	0	0	0	Euchromatin
2	39529675	39534159	Solyc02g069010.3.1	359	0.53125	0.604167	0.34375	0.34375	0.558594	0.34375	0.433333	0.6	0.6	0.4625	0.6	0.833333	0.833333	0.375	0.833333	0	0.6875	0	0.6875	0	0.6875	0.465726	0.533333	0.333333	0	0	0.458333	0	Euchromatin
2	39622129	39626449	Solyc02g069090.2.1	1054	7.9625	9.03125	8.89489	6.90625	8.36328	7.88542	10.0333	9.17273	8.625	7.45	7.45	9.30303	6.79167	9.14583	9.19444	6.39773	9.22159	8.62879	7.9375	6.54167	8.10417	8.49395	6.55556	9.2	8.48485	0.228261	8.625	7.95455	Euchromatin
2	39622133	39624827	Solyc02g069080.3.1	993	6.90625	7.09375	7.03693	6.09375	6.97656	6.95833	7.73333	7.41818	8.325	6.325	6.9	6.81818	4.79167	7.20833	7.27778	4.94318	7.19318	7.10606	7	6.29167	7.04167	7.16331	6.08889	7.6	6.54545	0.228261	7.1	7.48485	Euchromatin
2	39631807	39635261	Solyc02g069100.3.1	1060	3.55	3.0625	4.2017	3.48958	3.36719	4.10938	2.16667	2.4	3.68333	2.0625	5.1	2.66667	2.75	2.02083	4.16667	4.53788	2.5	5.9697	3.33333	3.75	4.75	3.80847	2.22222	2.13333	1.7316	1.63768	2.18333	3.75758	Euchromatin
2	39664627	39669436	Solyc02g069150.3.1	669	1.1625	1.03125	0.71875	0.71875	1.11328	1.3125	0.833333	0.5	0.5	0.825	1.33333	0.333333	0.333333	0.729167	1.16667	0	0.4375	0.833333	0.4375	0.833333	1.27083	1.30444	0.911111	0.666667	0	0	0.841667	1.30303	Euchromatin
2	39849377	39856274	Solyc02g069370.3.1	554	1.53125	1.72917	1.4375	2.02083	1.60547	2.34375	0.433333	0.1	0.683333	0.275	2.76667	0.333333	0.916667	0.4375	3	0.583333	0.1875	2.66667	0.770833	3.25	2.85417	2.05645	0.2	0.533333	0	0.507246	0.358333	1.87879	Euchromatin
2	39905795	39909078	Solyc02g069455.1.1	956	6.8875	6.54167	5.9375	8.25	6.75781	7.76562	6.03333	5.39091	5.175	4.675	9.21667	4.83333	6.70833	5.33333	7.75	8.69318	5.18182	6.82576	5.75	10.7917	8.66667	7.41129	4.28889	5	1.41991	1.25725	5.25	7.5	Euchromatin
2	39905801	39906558	Solyc02g069450.3.1	687	6.33125	5.76042	5.25284	7.15625	6.11719	5.55729	6.26667	5.4	5.2	4.875	7.71667	5.07576	5.16667	5.1875	6.33333	8.72727	5.27841	5.15152	5.1875	9.16667	7.19792	6.03024	4.48889	4.06667	1.24675	0	5.325	4.09091	Euchromatin
2	39908016	39909146	Solyc02g069460.3.1	687	2.46875	3.03125	2.55966	3.26042	2.67969	5.30729	0.666667	0.0909091	0.791667	0.25	4.58333	0.757576	1.45833	0.708333	5.25	0.882576	0.340909	4.67424	1.04167	5.375	4.83333	4.16734	0	0.933333	0.17316	1.09783	0.45	5.89394	Euchromatin
2	40006556	40009241	Solyc02g069590.2.1	724	2.2375	2.28125	1.375	1.375	2.25391	1.91667	2.16667	1	1	1.7875	2.66667	1.16667	1.16667	1.79167	2.72222	0	1.0625	1.66667	1.0625	1.66667	2.6875	2.15726	1.73333	1.4	0	0	1.90833	1.24242	Euchromatin
2	40021624	40023858	Solyc02g069610.3.1	423	0.5875	0.604167	0.630682	0.8125	0.59375	1.03646	0.233333	0.318182	0.9	0.2	0.983333	0.348485	0.833333	0.25	0.972222	0.727273	0.329545	0.954545	0.875	0.833333	0.979167	0.834677	0.2	0.333333	0.415584	0	0.233333	1.18182	Euchromatin
2	40041579	40048159	Solyc02g069640.3.1	258	0.53125	0.4375	0.4375	0.4375	0.496094	0.911458	0.1	0.1	0.1	0.15	0.683333	0	0	0.0625	0.583333	0	0.0625	0.583333	0.0625	0.583333	0.645833	0.822581	0.2	0	0	0	0.125	1.04545	Euchromatin
2	40108205	40109808	Solyc02g069720.3.1	224	0.40625	1.10417	1.04261	0.40625	0.667969	0.546875	0.833333	0.727273	0	0.3125	0.166667	1.07576	0.833333	0.875	1	0.727273	0.857955	0.893939	0.3125	0.166667	0.479167	0.768145	0	1.13333	0.415584	0	0.558333	0.333333	Euchromatin
2	40241172	40243099	Solyc02g069850.3.1	327	1.0875	1.69792	1.02273	2.33333	1.31641	1.36458	1.43333	0.690909	2.08333	0.9875	1.2	1.28788	1.91667	1.5	1.88889	1.7197	0.914773	1.13636	2.02083	2.58333	1.45833	1.375	0.8	1.93333	0.623377	0.15942	1.25833	1.39394	Euchromatin
2	40245944	40246045	Solyc02g069860.3.1	102	1.0625	1.0625	1.0625	1.0625	1.0625	1.79688	0	0	0	0	2.5	0	0	0	2.5	0	0	2.5	0	2.5	2.5	1.43145	0	0	0	0	0	0.818182	Euchromatin
2	40401524	40402902	Solyc02g070050.3.1	346	0.28125	0.28125	0.28125	0.364583	0.28125	0.552083	0	0	0.0833333	0	0.333333	0	0.0833333	0	0.333333	0.0833333	0	0.333333	0.0833333	0.416667	0.333333	0.522177	0	0	0	0.15942	0	0.636364	Euchromatin
2	40611798	40613749	Solyc02g070260.3.1	165	0.21875	0.416667	0.306818	0.333333	0.292969	0.125	0.433333	0.281818	0.308333	0.275	0.1	0.515152	0.541667	0.4375	0.333333	0.390152	0.369318	0.181818	0.395833	0.208333	0.1875	0.245968	0.2	0.533333	0.34632	0.387681	0.358333	0	Euchromatin
2	40661089	40662410	Solyc02g070310.3.1	402	1	1.19792	1.375	0.90625	1.07422	1.16146	1.13333	1.3	0.783333	0.8375	1.08333	1.33333	0.944444	1.08333	1.25	1.20833	1.3125	1.58333	0.84375	0.875	1.14583	1.19355	0.733333	1.2	0	0.532609	0.991667	1.13636	Euchromatin
2	40668799	40682824	Solyc02g070330.3.1	898	3.4	3.91667	2.89773	4.7474	3.59375	4.21875	2.73333	1.75455	3.60833	2.25	4.61667	2.21212	3.93056	2.72917	5.16667	2.96591	1.92614	3.93939	3.72917	5.88194	4.82292	4.09677	2.17778	3.26667	1.16017	3.8442	2.59167	3.24242	Euchromatin
2	40742448	40749293	Solyc02g070440.3.1	1076	2.10625	2.28125	1.78125	2.98958	2.17188	3.47396	1.56667	0.5	1.70833	1.15	2.78333	1.33333	2.54167	1.3125	2.72222	1.20833	0.8125	2.5	2.02083	3.70833	2.76042	3.0504	1	1.06667	0	1.62681	1.29167	4.15152	Euchromatin
2	40800592	40801035	Solyc02g070500.1.1	444	1.375	1.78125	1.8267	1.40625	1.52734	2.23958	1.6	0.645455	0.225	0.7125	2.18333	2.04545	1.625	1.5625	2	0.670455	1.17045	2.62879	0.75	2.20833	2.11458	1.90927	0.2	1.8	0.926407	0.228261	1.1	2.56061	Euchromatin
2	40805191	40806872	Solyc02g070510.3.1	393	2.65	3.0625	4.04261	2.36458	2.80469	2.90104	3	4.77273	1.30833	2.1875	3.78333	3.04545	3.04167	2.89583	3.36111	5.48106	4.125	3.52273	1.95833	3.625	3.625	2.84879	1.88889	3.26667	0.484848	0.387681	2.61667	1.92424	Euchromatin
2	40862912	40864984	Solyc02g070550.3.1	325	1.76875	3.90625	1.65057	2.21875	2.57031	2.29167	4.7	0.381818	2.2	1.9625	1.61667	4.31818	2.5	3.875	3.83333	1.81818	1.85795	1.47727	2.3125	2.08333	2.44792	2.51008	0.355556	3	0.34632	0	2.85833	2.28788	Euchromatin
2	40871749	40874468	Solyc02g070570.3.1	453	1.4375	1.02083	1.08807	1.3776	1.28125	1.39062	1.3	1.58182	2.06667	1.1125	1.71667	0.515152	1	1.02083	1.08333	0.848485	1.18182	1.09848	1.66667	1.16667	1.47917	1.36895	1.11111	0.666667	0.34632	0.572464	1.15	1.43939	Euchromatin
2	40895535	40897514	Solyc02g070630.3.1	175	0.0625	0.0625	0.153409	0.0625	0.0625	0.0625	0	0.0909091	0	0	0	0.0909091	0	0	0	0.0909091	0.0909091	0.0909091	0	0	0	0.120968	0	0	0.17316	0	0	0	Euchromatin
2	40899426	40901263	Solyc02g070640.3.1	522	1.7875	1.0625	2.23295	1.22917	1.51562	1.44792	1.9	1.04545	2.06667	1.25	2.06667	2.54545	0.166667	1.1875	0.583333	2.71212	1.60795	2.62879	1.35417	0.75	1.51042	1.64919	0.955556	0	0.519481	0.289855	1.30833	1.13636	Euchromatin
2	40902085	40904247	Solyc02g070650.2.1	473	1.43125	1.5625	1.41761	1.28125	1.48047	1.64583	2.1	1.73636	1.6	1.1875	1.81667	0.636364	0.5	1.5	1.58333	0.136364	1.32386	1.55303	1.1875	1.41667	1.72917	1.5625	0.711111	0.6	0.264069	0	1.39167	1.80303	Euchromatin
2	40914264	40914385	Solyc02g070670.3.1	122	0.0625	0.0625	0.0625	0.0625	0.0625	0.208333	0	0	0	0	0.166667	0	0	0	0.166667	0	0	0.166667	0	0.166667	0.166667	0.120968	0	0	0	0	0	0.30303	Euchromatin
2	40950968	40953881	Solyc02g070770.3.1	714	3.21875	3.20833	4.27273	3.79167	3.21484	3.20312	3.23333	2.37273	1.89167	2.275	3.6	4.60606	4.125	2.6875	3.11111	2.06439	3.21023	4.77273	2.72917	4.29167	3.41667	3.54839	1.88889	2.13333	1.31602	1.11232	2.59167	2.72727	Euchromatin
2	40966182	40966355	Solyc02g070790.3.1	174	0	0	0	0.25	0	0	0	0	0.25	0	0	0	0.25	0	0	0.25	0	0	0.25	0.25	0	0	0	0	0	0.391304	0	0	Euchromatin
2	41047601	41048328	Solyc02g070877.1.1	147	0	0	0	0	0	0	0	0	0	0	0	0	0	0	0	0	0	0	0	0	0	0	0	0	0	0	0	0	Euchromatin
2	41070956	41071753	Solyc02g070940.1.1	798	2.78125	2.35417	3.3125	3.64583	2.62109	2.44792	3.23333	3.11818	2.88333	2.725	2.73333	4.15152	3.91667	2.35417	2.61111	5.03788	3.50568	2.80303	3.27083	4.08333	2.6875	2.60484	2.68889	1.06667	2.11255	0.942029	2.75833	2.30303	Euchromatin
2	41090714	41090795	Solyc02g070935.1.1	82	0.7875	0.59375	0.46875	0.46875	0.714844	0.75	0.7	0.5	0.5	0.725	0.866667	0.333333	0.333333	0.604167	0.611111	0	0.4375	0.5	0.4375	0.5	0.770833	0.743952	0.822222	0.533333	0	0	0.725	0.818182	Euchromatin
2	41094325	41094609	Solyc02g071020.3.1	285	1.53125	1.79167	1.46875	1.46875	1.62891	1.81771	1.8	0.6	0.6	1.275	1.83333	2	2	1.5	2.16667	0	1.125	1.83333	1.125	1.83333	1.95833	1.73589	1.06667	1.2	0	0	1.45	1.87879	Euchromatin
2	41168649	41173859	Solyc02g071120.3.1	927	2.525	2.52083	2.36932	2.3125	2.52344	3.11458	1.46667	1.18182	1.175	1.35	2.56667	1.12121	1.04167	1.25	2.66667	0.829545	1.15909	2.45455	1.125	2.375	2.60417	3.33871	1.42222	1.06667	0.727273	0.48913	1.4	2.66667	Euchromatin
2	41207894	41215009	Solyc02g071145.1.1	387	1.48125	1.125	1.21875	1.51042	1.34766	1.46875	1.2	1.3	1.56667	1.3125	1.7	0.833333	1.16667	1.02083	1.27778	1.66667	1.125	1.33333	1.41667	1.66667	1.54167	1.4375	1.53333	0.866667	0	1.01449	1.28333	1.48485	Euchromatin
2	41207894	41215009	Solyc02g071150.3.1	387	1.48125	1.125	1.21875	1.51042	1.34766	1.46875	1.2	1.3	1.56667	1.3125	1.7	0.833333	1.16667	1.02083	1.27778	1.66667	1.125	1.33333	1.41667	1.66667	1.54167	1.4375	1.53333	0.866667	0	1.01449	1.28333	1.48485	Euchromatin
2	41225653	41229613	Solyc02g071170.3.1	226	0.0625	0.21875	0.153409	0.0625	0.121094	0.0625	0.166667	0.0909091	0	0.0625	0	0.257576	0.166667	0.208333	0.166667	0.0909091	0.153409	0.0909091	0.0625	0	0.0625	0.125	0	0.333333	0.17316	0	0.125	0	Euchromatin
2	41230749	41231036	Solyc02g071180.3.1	288	0.79375	0.71875	0.71875	0.71875	0.765625	1.05729	0.1	0.1	0.1	0.15	1.46667	0	0	0.0625	1.41667	0	0.0625	1.41667	0.0625	1.41667	1.44792	0.925403	0.2	0	0	0	0.125	0.742424	Euchromatin
2	41254510	41258139	Solyc02g071210.3.1	228	1.8	1.53125	1.0625	1.9375	1.69922	1.91146	1.26667	0.9	1.55	1.3875	2.15	0.666667	0.916667	1.08333	1.91667	1.25	0.8125	1.25	1.3125	2.5	2.0625	1.90726	1.62222	0.933333	0	0.391304	1.35833	1.56061	Euchromatin
2	41363169	41364467	Solyc02g071320.3.1	1072	4.3875	4.96875	3.82386	3.875	4.60547	5.32812	4.06667	2.67273	3.05	3.25	5.5	3.27273	3.25	4	5.75	3.52273	2.89773	4.57576	3.125	4.41667	5.59375	5.24597	3.06667	4.66667	0.484848	0.391304	3.76667	4.75758	Euchromatin
2	41834681	41838506	Solyc02g071890.3.1	489	0.375	0.28125	0.553977	1.28125	0.339844	0.734375	0.1	0.372727	1.1	0.15	0.6	0.272727	1	0.0625	0.5	1.27273	0.335227	0.772727	1.0625	1.5	0.5625	0.554435	0.2	0	0.415584	0	0.125	0.969697	Euchromatin
2	41977112	41980156	Solyc02g072130.3.1	1428	2.21875	3.11458	2.49148	3.51042	2.55469	5.05729	1	0.272727	1.29167	0.375	4.41667	1.27273	2.29167	1.16667	5.41667	1.56439	0.647727	4.68939	1.66667	5.70833	4.79167	3.8246	0	1.73333	0.415584	1.99638	0.716667	5.34848	Euchromatin
2	42045209	42046026	Solyc02g072160.3.1	492	2.93125	2.59375	3.27557	2.69792	2.80469	1.95312	4.33333	1.18182	4.41667	2.625	3.28333	5.51515	0.75	2.91667	2.41667	5.59848	2.80682	3.76515	3.04167	2.5	2.95833	2.42137	1.77778	0.666667	0.311688	0.73913	2.91667	1.07576	Euchromatin
2	42154577	42159245	Solyc02g072300.3.1	1074	1.65417	2.92708	2.48542	2.21319	2.13196	1.94236	2.4	1.65	1.37917	1.50714	1.44583	3.10606	2.83333	2.6875	2.83333	0.757576	2.19724	2.42424	1.9256	2.15278	1.96726	2.23873	1.09127	3.8	1.02597	0.507246	2.08581	1.68182	Euchromatin
2	42160841	42161064	Solyc02g072305.1.1	108	1.625	1.73958	1.53409	2.3125	1.66797	2.32812	1.76667	1.05455	2.6	0.9625	2.35	1.19697	0.833333	1.20833	2.13889	1.72727	1.10795	1.96212	1.9375	2.41667	2.27083	2.08871	0.533333	0.333333	0.796537	0	1.125	2.31818	Euchromatin
2	42288737	42288766	Solyc02g072530.2.1	30	0	0	0	0	0	0	0	0	0	0	0	0	0	0	0	0	0	0	0	0	0	0	0	0	0	0	0	0	Euchromatin
2	42348850	42348949	Solyc02g075630.2.1	100	0.03125	0.03125	0.03125	0.03125	0.03125	0.109375	0	0	0	0	0.0833333	0	0	0	0.0833333	0	0	0.0833333	0	0.0833333	0.0833333	0.0625	0	0	0	0	0	0.166667	Euchromatin
2	42870384	42870660	Solyc02g077330.3.1	277	1.84375	1.59375	1.90625	1.76042	1.75	2.13021	0.8	0.2	0.966667	0.5	2.78333	1	0.166667	0.5	2.25	1.16667	0.5	2.91667	0.666667	2.41667	2.58333	2.19153	0.355556	0	0	0.289855	0.533333	1.34848	Euchromatin
2	42921134	42925121	Solyc02g077410.3.1	489	2.2875	2.1875	2.24716	1.88542	2.25	3.21354	1.5	1.53636	1.06667	1.35	3.41667	1.27273	1.16667	1.3125	3.16667	1.07576	1.4375	3.18939	1.10417	2.91667	3.32292	2.72379	1.4	1.2	1.31602	0.289855	1.425	3.56061	Euchromatin
2	42975290	42975700	Solyc02g077480.1.1	411	0.25	0.989583	1.06818	0.90625	0.527344	0.328125	0.833333	0.909091	0.666667	0.3125	0.0833333	1.25758	1.5	0.958333	0.916667	1.57576	1.03977	0.992424	0.979167	0.75	0.395833	0.491935	0	1.4	1.31602	1.15942	0.591667	0.166667	Euchromatin
2	43162005	43163033	Solyc02g077710.1.1	1029	5.96875	6.61458	8.05398	7.09375	6.21094	6.67708	4.66667	6.24545	5.19167	3.875	6.63333	5.5	4.61111	4.3125	7.5	4.52652	5.96591	8.81818	4.97396	7.8125	6.95833	7.26008	3.77778	4.46667	4.35065	2.1087	4.30833	5.18182	Euchromatin
2	43183230	43183587	Solyc02g077750.3.1	240	3.20417	2.92708	2.29167	4.27083	3.10026	3.30521	2.13333	2	2.81667	2.225	3.95	1.33333	3.08333	1.95833	3.67222	4.41667	1.75	2.61667	2.91667	5.36667	3.84583	3.36397	2.53333	2	0	0.507246	2.26667	2.79495	Euchromatin
2	43281468	43281968	Solyc02g077880.3.1	326	0.7375	0.78125	0.715909	0.708333	0.753906	1.20312	0.366667	0.290909	0.283333	0.3625	0.966667	0.257576	0.25	0.333333	1.08333	0.174242	0.278409	1.00758	0.270833	1	1.01042	1.08065	0.4	0.333333	0.17316	0.15942	0.375	1.28788	Euchromatin
2	43364239	43367497	Solyc02g077990.3.1	918	1.34375	1.89583	1.15341	2.10417	1.55078	1.58333	1.3	0.390909	1.34167	0.825	0.966667	1.09091	2.04167	1.35417	1.61111	1.13258	0.653409	0.757576	1.60417	1.70833	1.20833	2.02823	0.6	1.73333	0.17316	1.22826	1.09167	1.12121	Euchromatin
2	43463916	43465649	Solyc02g078120.2.1	1734	5.2875	7.05208	5.38636	4.56771	5.94922	7.82292	5.36667	2.79091	2.75833	3.7	7.25	5.48485	4.125	5.4375	8.75	2.91288	3.80114	7.38636	3.27083	5.83333	7.8125	7.08065	3	6.66667	2.56277	0.655797	4.64167	7.95455	Euchromatin
2	43485074	43487152	Solyc02g078140.3.1	1059	2.8125	3.55208	3.03125	2.90625	3.08984	2.27604	3.23333	3.5	3.95	2.525	3.2	5.33333	3.91667	3.14583	4.08333	3.25	4.1875	1.91667	3.9375	2	3.53125	2.72782	2.33333	3.6	0	0.427536	2.94167	1.13636	Euchromatin
2	43660886	43666801	Solyc02g078400.3.1	971	3.59375	4	4.4233	4.09375	3.74609	4.55729	2.03333	1.39091	1.55	1.075	5.96667	2.92424	2.75	2.20833	5.47222	2.34091	1.96591	6.72727	2	6.08333	5.78125	4.46976	0.555556	3	1.35065	0.478261	1.6	2.90909	Euchromatin
2	43713450	43713805	Solyc02g078480.3.1	356	1.48125	1.21875	1.86932	1.14583	1.38281	1.94271	0.666667	2.04545	0.583333	0.7125	2.41667	1.71212	0.25	0.520833	2.08333	1.62879	1.92045	2.09848	0.458333	2	2.29167	1.64516	0.822222	0.333333	0.865801	0.15942	0.683333	1.80303	Euchromatin
2	43770846	43774363	Solyc02g078540.3.1	990	2.55	1.9375	2.41477	2.28125	2.32031	3.5625	1.06667	1.53636	1.4	1.2625	3.56667	0.80303	0.666667	0.770833	2.83333	1.13636	1.26136	3.30303	1.125	3.16667	3.29167	3.13508	1.53333	0.333333	1.22944	0.847826	1.15	3.87879	Euchromatin
2	43800682	43800948	Solyc02g078560.3.1	180	0.65625	0.552083	0.8125	0.5	0.617188	0.583333	0.5	0.5	0.5	0.5	0.583333	0.833333	0.166667	0.416667	0.305556	1	0.625	1	0.375	0.166667	0.479167	0.737903	0.555556	0.333333	0	0	0.5	0.333333	Euchromatin
2	43830378	43836299	Solyc02g078610.3.1	674	1.35	1.38542	1.16761	2.73958	1.36328	1.875	0.566667	0.354545	2.50833	0.525	1.71667	0.393939	2.54167	0.5625	1.75	2.29924	0.369318	1.50758	2.52083	2.79167	1.72917	1.82056	0.555556	0.666667	0.17316	0.344203	0.575	1.95455	Euchromatin
2	43847995	43853253	Solyc02g078640.3.1	535	0.3125	0.625	0.3125	0.9375	0.429688	0.739583	0.333333	0	0.625	0.125	0.5	0.333333	0.958333	0.416667	0.833333	0.625	0.125	0.5	0.75	1.125	0.625	0.600806	0	0.666667	0	0.48913	0.25	0.939394	Euchromatin
2	43898849	43899034	Solyc02g078670.3.1	186	0.34375	0.5	0.34375	0.34375	0.402344	0.59375	0.166667	0	0	0.0625	0.5	0.166667	0.166667	0.208333	0.666667	0	0.0625	0.5	0.0625	0.5	0.5625	0.570565	0	0.333333	0	0	0.125	0.545455	Euchromatin
2	44064149	44064586	Solyc02g078850.1.1	438	2.15625	2.39583	2.51136	2.41667	2.24609	2.80208	0.9	1.53636	0.791667	0.825	3.3	1.80303	0.791667	0.875	3.75	1.92803	1.63636	3.2197	0.791667	3.875	3.46875	2.68548	0.866667	1	1.03896	0.503623	0.9	2.04545	Euchromatin
2	44102202	44105402	Solyc02g078920.3.1	441	2.1875	1.90625	1.75	3.16667	2.08203	2.79688	1.66667	1.5	2.04167	1.5625	2.91667	0.166667	3.70833	1.14583	2.83333	3.54167	1	2.66667	2.66667	3.70833	2.88542	2.40726	1.66667	0.333333	0	0.75	1.5	3.21212	Euchromatin
2	44108751	44111202	Solyc02g078940.3.1	781	4.90625	4.67708	5.07386	5.4375	4.82031	6.09896	2.66667	1.13636	4	1.5625	7.91667	2.80303	3	2.27083	6.80556	4.13636	1.76136	8.05303	3.625	6.91667	7.5	5.68548	1	1.93333	1.03896	0.84058	1.95	5.13636	Euchromatin
2	44241361	44246201	Solyc02g079060.3.1	669	2.0625	1.79167	1.59091	1.83333	1.96094	2.45833	1.13333	0.890909	1.13333	0.95	2.13333	0.424242	0.666667	0.875	1.66667	0.424242	0.715909	1.42424	0.958333	1.66667	1.95833	2.66532	0.933333	0.533333	0.17316	0.463768	0.983333	2.33333	Euchromatin
2	44276606	44276689	Solyc02g079100.3.1	84	0.09375	0.25	0.275568	0.09375	0.152344	0.239583	0.166667	0.181818	0	0.0625	0.166667	0.348485	0.166667	0.208333	0.333333	0.181818	0.244318	0.348485	0.0625	0.166667	0.229167	0.183468	0	0.333333	0.311688	0	0.125	0.30303	Euchromatin
2	44358045	44361932	Solyc02g079190.3.1	1770	4	4.51042	4.50284	4.05208	4.19141	6.04688	2.8	1.11818	3.88333	1.3875	6.55	3.31818	3.08333	2.89583	5.75	4.40152	1.94318	7.06818	3.58333	3.83333	6.25	5.42944	0.6	3.66667	1.24675	1	2.08333	5.5	Euchromatin
2	44533803	44534041	Solyc02g079400.3.1	239	1.0625	1.125	1.33523	1.0625	1.08594	1.57812	0.666667	0.272727	0	0.25	2.08333	0.939394	0.666667	0.708333	1.75	0.272727	0.522727	2.35606	0.25	2.08333	1.95833	1.31452	0	0.933333	0.415584	0	0.45	1.25758	Euchromatin
2	44753278	44753361	Solyc02g079750.3.1	84	0.09375	0.09375	0.09375	0.09375	0.09375	0.296875	0	0	0	0	0.25	0	0	0	0.25	0	0	0.25	0	0.25	0.25	0.175403	0	0	0	0	0	0.409091	Euchromatin
2	44782976	44784139	Solyc02g079770.3.1	517	1.25	1.69792	1.5483	1.42708	1.41797	2.1875	0.866667	0.781818	0.533333	0.55	1.73333	1.39394	1	0.916667	2.25	1.06061	1.01136	1.94697	0.708333	1.91667	1.92708	1.9496	0.4	1.2	0.415584	0.550725	0.733333	2.31818	Euchromatin
2	44832159	44836434	Solyc02g079880.3.1	379	0.34375	0.791667	0.34375	0.34375	0.511719	0.614583	0.5	0	0	0.1875	0.333333	0.5	0.5	0.583333	0.833333	0	0.1875	0.333333	0.1875	0.333333	0.520833	0.65121	0	0.866667	0	0	0.358333	0.606061	Euchromatin
2	44885253	44886758	Solyc02g079950.3.1	693	2.80625	1.88542	1.4375	1.85417	2.46094	2.78646	2.3	1.8	2.21667	2.4375	3.38333	0.5	0.916667	1.70833	2.33333	0.416667	1.3125	1.83333	1.72917	2.25	2.98958	2.62097	2.8	0.866667	0	0.65942	2.30833	2.81818	Euchromatin
2	44898379	44900897	Solyc02g079970.3.1	618	1.70625	1.03125	0.875	0.958333	1.45312	1.1875	1.96667	1.8	1.88333	1.4625	2.03333	0.166667	0.25	1.33333	0.583333	0.0833333	1.1875	0.416667	1.27083	0.5	1.48958	1.38306	1.28889	0.333333	0	0.15942	1.50833	0.833333	Euchromatin
2	44994608	44996051	Solyc02g080130.3.1	441	0.925	0.625	0.715909	0.625	0.8125	1.26562	0.4	0.490909	0.4	0.45	1.48333	0.0909091	0	0.25	1.08333	0.0909091	0.340909	1.17424	0.25	1.08333	1.33333	1.07661	0.533333	0	0.17316	0	0.4	1.07576	Euchromatin
2	45002449	45002676	Solyc02g080140.3.1	134	0.0625	0.0625	0.0625	0.0625	0.0625	0.0625	0	0	0	0	0	0	0	0	0	0	0	0	0	0	0	0.120968	0	0	0	0	0	0	Euchromatin
2	45163688	45169383	Solyc02g080370.3.1	481	1.3125	1.25	1.30114	1.02083	1.28906	1.4375	0.933333	0.963636	0.683333	0.875	1.55	0.69697	0.416667	0.791667	1.58333	0.44697	0.863636	1.61364	0.583333	1.33333	1.5625	1.47581	0.933333	0.666667	0.588745	0.15942	0.9	1.22727	Euchromatin
2	45175173	45177567	Solyc02g080380.3.1	398	0.56875	0.46875	0.625	0.479167	0.53125	0.515625	0.633333	0.3	0.741667	0.5	0.533333	0.833333	0.208333	0.5	0.444444	1.04167	0.5	0.583333	0.541667	0.458333	0.5	0.560484	0.466667	0.333333	0	0.0833333	0.533333	0.530303	Euchromatin
2	45199543	45205047	Solyc02g080420.3.1	776	1.775	1.91667	2.73295	2.10417	1.82812	2.40625	1.23333	2.84545	1.79167	0.875	2.46667	2.37879	2.125	1.125	2.66667	1.83712	2.67045	3.21212	1.91667	2.29167	2.54167	2.18952	0.733333	1.13333	0.935065	0.561594	1.03333	2.45455	Euchromatin
2	45206472	45206996	Solyc02g080430.3.1	155	0.0625	0.0625	0.0625	0.145833	0.0625	0.0625	0	0	0.0833333	0	0	0	0.0833333	0	0	0.0833333	0	0	0.0833333	0.0833333	0	0.125	0	0	0	0.15942	0	0	Euchromatin
2	45295638	45296429	Solyc02g080530.3.1	571	2.5125	3.05208	3.26705	1.75	2.71484	2.69271	2.7	2.82727	1.3	2.05	2.46667	2.60606	2	2.60417	3.16667	2.72727	2.74432	3.89394	1.5625	1.16667	2.72917	3.00806	1.84444	2.93333	0.831169	0	2.40833	2	Euchromatin
2	45302829	45303962	Solyc02g080540.1.1	1134	3.0125	3.84375	3.86932	3.5625	3.32422	3.38021	3.6	2.05455	3.6	2.2	2.96667	4.95455	1.16667	2.9375	4.16667	5.45455	3.14205	3.73485	2.6875	3.91667	3.41667	3.74597	1.51111	2.2	0.727273	0	2.64167	2.98485	Euchromatin
2	45321035	45321205	Solyc02g080570.3.1	171	0.5	0.5	0.5	0.5	0.5	0.5	0.2	0.8	0.2	0.275	0.7	1	0	0.125	0.833333	1	0.875	0.166667	0.125	0.833333	0.75	0.516129	0.355556	0	0	0	0.233333	0.30303	Euchromatin
2	45344214	45345452	Solyc02g080590.3.1	146	0.0625	0.0625	0.0625	0.0625	0.0625	0.21875	0	0	0	0	0.166667	0	0	0	0.166667	0	0	0.166667	0	0.166667	0.166667	0.125	0	0	0	0	0	0.333333	Euchromatin
2	45370260	45374740	Solyc02g080630.3.1	882	1.71875	2.03125	1.73864	1.58333	1.83594	2.70312	1.33333	0.863636	0.708333	0.9125	2.31667	1.19697	1.04167	1.10417	2.75	0.57197	0.988636	2.2803	0.833333	2.125	2.47917	2.43548	0.733333	0.866667	0.588745	0.344203	1.05	2.80303	Euchromatin
2	45383750	45386330	Solyc02g080640.3.1	1299	4.525	4.6875	9.04261	4.81771	4.58594	5.66146	3.6	8.57273	3.64167	3.4875	5.41667	11.7727	2.68056	3.0625	6.41667	11.8144	9.77273	7.18939	3.28125	6.45833	5.79167	5.38105	3.8	2.6	0.519481	0.938406	3.55	5.34848	Euchromatin
2	45493311	45495720	Solyc02g080810.3.1	1221	4.525	3.36458	3.67898	3.38542	4.08984	3.33854	4.86667	2.67273	5.49167	3.7	5.41667	3.77273	1.79167	3.8125	2.41667	4.56439	3.08523	4.52273	4.10417	1.875	4.29167	3.97379	3.33333	2.46667	0.519481	0.547101	3.99167	1.83333	Euchromatin
2	45497697	45498135	Solyc02g080820.3.1	171	0.0625	0.21875	0.0625	0.0625	0.121094	0.140625	0.166667	0	0	0.0625	0.0833333	0.166667	0.166667	0.208333	0.25	0	0.0625	0.0833333	0.0625	0.0833333	0.145833	0.125	0	0.333333	0	0	0.125	0.166667	Euchromatin
2	45531463	45535558	Solyc02g080880.3.1	958	2.8875	2.22917	2.29261	2.28125	2.64062	2.94792	2	1.33636	2	1.8375	3	1.31818	1	1.52083	2	1.31818	1.32955	2.31818	1.625	2	2.625	3.23992	1.93333	0.866667	0.311688	0.782609	1.83333	2.75758	Euchromatin
2	45584327	45587125	Solyc02g080940.3.1	460	2.05	1.6875	1.93466	2.3125	1.91406	1.30208	1.9	1.69091	2.11667	1.9875	2.06667	1.59091	2	1.75	1.58333	0.674242	1.65341	2.17424	2.07292	2.51389	1.88542	1.66331	2.26667	1.8	0.17316	0.934783	2.025	0.80303	Euchromatin
2	45584327	45587121	Solyc02g080950.2.1	462	2.05	1.6875	1.93466	2.3125	1.91406	1.30208	1.9	1.69091	2.11667	1.9875	2.06667	1.59091	2	1.75	1.58333	0.674242	1.65341	2.17424	2.07292	2.51389	1.88542	1.66331	2.26667	1.8	0.17316	0.934783	2.025	0.80303	Euchromatin
2	45763004	45763158	Solyc02g081140.3.1	155	0.09375	0.40625	0.09375	0.302083	0.210938	0.171875	0.333333	0	0.208333	0.125	0.0833333	0.333333	0.541667	0.416667	0.416667	0.208333	0.125	0.0833333	0.333333	0.291667	0.208333	0.1875	0	0.666667	0	0.344203	0.25	0.166667	Euchromatin
2	45780170	45786499	Solyc02g081160.3.1	1710	3.31875	2.38542	3.1392	3.30729	2.96875	3.24479	1.86667	1.74545	2.91667	1.775	3.05	1.54545	1.5	1.375	1.58333	2.71212	1.67045	2.79545	2.38542	2.41667	2.5	4.01411	1.91111	0.666667	1.00433	1.84783	1.73333	2.25758	Euchromatin
2	45788349	45789960	Solyc02g081170.3.1	981	4.6	4.85417	4.58239	5.30208	4.69531	5.49479	2.03333	1.26364	1.98333	1.725	7.3	1.69697	2.41667	1.97917	7.52778	1.44697	1.42614	7.5303	2.14583	8.25	7.38542	5.31653	1.71111	2.26667	0.588745	0.847826	1.94167	3.66667	Euchromatin
2	45806176	45807547	Solyc02g081190.3.1	963	3.55625	3.625	3.53125	3.89062	3.58203	4.28125	2.06667	2	2.025	1.875	5.15	2.66667	1.95833	1.95833	5.02778	3.625	2.25	4.75	2	5.66667	5.10417	4.14315	1.95556	2.13333	0	0.894928	2.03333	3.37879	Euchromatin
2	45879985	45880068	Solyc02g081310.3.1	84	0	0	0	0	0	0	0	0	0	0	0	0	0	0	0	0	0	0	0	0	0	0	0	0	0	0	0	0	Euchromatin
2	45891104	45894135	Solyc02g081330.4.1	1317	4.9	4.71875	4.14773	5.6875	4.83203	4.16146	3.63333	2.8	4.4	3.3625	5.4	2.89394	3.83333	3.08333	5.16667	4.27273	2.83523	4.27273	4.1875	6	5.3125	5.07661	3.55556	2.6	0.969697	1.71014	3.475	2.18182	Euchromatin
2	45928249	45928459	Solyc02g081380.3.1	117	0	0	0.0909091	0.0833333	0	0	0	0.0909091	0.0833333	0	0	0.0909091	0.0833333	0	0	0.174242	0.0909091	0.0909091	0.0833333	0.0833333	0	0	0	0	0.17316	0.15942	0	0	Euchromatin
2	45930497	45934147	Solyc02g081390.3.1	651	1.24375	1.61458	1	1.125	1.38281	1.85417	1.46667	0.3	0.425	0.8125	1.88333	1.16667	1.29167	1.35417	1.97222	0.125	0.625	1.58333	0.75	1.70833	1.91667	1.625	0.466667	1.4	0	0.228261	1.08333	1.89394	Euchromatin
2	45960468	45961088	Solyc02g081430.3.1	362	1.01875	1.65625	0.9375	0.9375	1.25781	1.83333	0.866667	0.1	0.1	0.4375	1.35	0.833333	0.833333	0.979167	2.08333	0	0.375	1.25	0.375	1.25	1.625	1.71371	0.2	1.4	0	0	0.683333	1.86364	Euchromatin
2	45960468	45961088	Solyc02g081440.3.1	362	1.01875	1.65625	0.9375	0.9375	1.25781	1.83333	0.866667	0.1	0.1	0.4375	1.35	0.833333	0.833333	0.979167	2.08333	0	0.375	1.25	0.375	1.25	1.625	1.71371	0.2	1.4	0	0	0.683333	1.86364	Euchromatin
2	46032058	46032187	Solyc02g081580.3.1	130	0.1875	0.1875	1.1875	0.479167	0.1875	0.46875	0	1	0.291667	0	0.333333	1	0.291667	0	0.333333	1.29167	1	1.33333	0.291667	0.625	0.333333	0.358871	0	0	0.831169	0.431159	0	0.575758	Euchromatin
2	46059727	46065856	Solyc02g081620.3.1	461	1.64167	1.00417	1.94167	1.00417	1.4026	1.81007	1	2	1	1.25	1.91667	2	0	0.625	1.25	2	2	1.91667	0.625	1.25	1.66667	1.68519	1.55556	0	0	0	1.08333	1.98485	Euchromatin
2	46112367	46113113	Solyc02g081700.1.1	747	1.51875	1.5	1.34375	2.51042	1.51172	2.875	0.366667	0.2	1.36667	0.3375	2.28333	0.166667	1.33333	0.333333	2.25	1.16667	0.1875	2.08333	1.35417	3.25	2.27083	2.47782	0.355556	0.333333	0	0.289855	0.358333	3.19697	Euchromatin
2	46299848	46302026	Solyc02g082000.3.1	456	2.03125	2.29167	2.09375	1.53125	2.12891	1.98438	1.53333	1.50909	1.2	1.35	2.53333	1.65152	1.5	1.4375	2.94444	1.81818	1.5625	2.50758	1.3125	1.58333	2.6875	2.15121	1.37778	1.53333	0.935065	0	1.475	1.43939	Euchromatin
2	46309802	46311333	Solyc02g082020.3.1	345	0.75	0.8125	0.65625	1.28125	0.773438	1.08854	0.266667	0.1	0.725	0.2125	0.85	0.166667	0.791667	0.270833	0.916667	0.625	0.125	0.75	0.75	1.375	0.875	1.11492	0.2	0.333333	0	0.945652	0.25	1.01515	Euchromatin
2	46315557	46315672	Solyc02g082030.3.1	116	0	0	0.272727	0.125	0	0	0	0.272727	0.125	0	0	0.272727	0.125	0	0	0.397727	0.272727	0.272727	0.125	0.125	0	0	0	0	0.415584	0.228261	0	0	Euchromatin
2	46398242	46398377	Solyc02g082120.3.1	136	0.36875	0.427083	0.28125	0.28125	0.390625	0.484375	0.233333	0.1	0.1	0.2	0.35	0.166667	0.166667	0.25	0.416667	0	0.125	0.25	0.125	0.25	0.375	0.538306	0.2	0.333333	0	0	0.233333	0.409091	Euchromatin
2	46452143	46453720	Solyc02g082200.3.1	492	2.93125	2.375	3.53977	3.04167	2.91016	3.93229	2.1	2.38182	3.26667	1.675	3.21667	3.36364	0.166667	1.3125	3.75	4.0303	2.9375	3.40152	2.47917	4.41667	3.60417	3.7129	1.57778	0	2.52381	0.318841	1.64167	4.31818	Euchromatin
2	46588382	46593928	Solyc02g082340.3.1	999	3.16875	3.17708	2.5	2.60417	3.17188	3.8125	2.36667	1.20909	1.3	1.725	4.11667	1.45455	1.55556	2.3125	3.72222	0.393939	1.30114	3.20455	1.39583	3.30556	3.96875	3.70161	1.48889	2.66667	0.311688	0.463768	2.075	3.77273	Euchromatin
2	46759611	46759652	Solyc02g082540.3.1	42	0.03125	0.1875	0.03125	0.03125	0.0898438	0.03125	0.166667	0	0	0.0625	0	0.166667	0.166667	0.208333	0.166667	0	0.0625	0	0.0625	0	0.0625	0.0625	0	0.333333	0	0	0.125	0	Euchromatin
2	46910503	46911543	Solyc02g082700.3.1	423	0.49375	0.3125	0.732955	1.27083	0.425781	0.713542	0.2	0.6	1.15833	0.3	0.683333	0.454545	0.958333	0.125	0.5	1.41288	0.545455	0.909091	1.08333	1.45833	0.614583	0.584677	0.4	0	0.727273	0.778986	0.25	0.878788	Euchromatin
2	46958172	46962126	Solyc02g082760.3.1	1479	2.45625	2.4375	3.64489	4.92708	2.44922	3.64583	1.76667	1.96364	4.50833	1.2625	3.2	3.19697	2.875	1.41667	3.16667	6.07197	2.42614	4.36364	3.89583	5.70833	3.1875	3.30847	1.06667	1	0.588745	1.29348	1.40833	3.87879	Euchromatin
2	46999626	47008641	Solyc02g082800.3.1	1662	2.94375	3.96875	3.72727	4.52083	3.32812	3.4375	3.13333	2.02727	2.85833	2.0875	4	4.68182	5.45833	2.64583	5.33333	3.06439	3.02273	4.68182	3.83333	5.45833	4.5	3.59677	1.62222	2.2	1.66234	2.42391	2.45	1.63636	Euchromatin
2	47040290	47040620	Solyc02g082840.3.1	230	0.3	0.125	0.215909	0.333333	0.234375	0.125	0.2	0.290909	0.408333	0.275	0.2	0.0909091	0.208333	0.125	0	0.299242	0.215909	0.0909091	0.333333	0.208333	0.125	0.241935	0.355556	0	0.17316	0.344203	0.233333	0	Euchromatin
2	47232658	47233133	Solyc02g083180.3.1	236	1.875	3.21875	4.5625	5.1875	2.37891	1.85938	3	6	6.625	1.125	2.5	3	3.625	3	3.25	0.625	4.875	4	5.5	4.625	2.78125	2.25403	0	3.6	0	0.59058	1.95	0.818182	Euchromatin
2	47262003	47262839	Solyc02g083250.3.1	603	2.175	1.90625	2.35227	1.95833	2.07422	2.70312	1.56667	1.52727	1.60833	1.3875	2.68333	1.89394	0.375	1.08333	2.25	1.93561	1.66477	2.81061	1.14583	2.29167	2.52083	2.59274	1.42222	0.333333	0.865801	0.344203	1.35833	2.80303	Euchromatin
2	47274033	47277315	Solyc02g083270.4.1	250	0.625	0.84375	0.761364	0.625	0.707031	1.28646	0.333333	0.363636	0	0.125	1.33333	0.575758	0.333333	0.416667	1.41667	0.363636	0.443182	1.15152	0.125	1.33333	1.36458	0.979839	0	0.666667	0.484848	0	0.25	1.24242	Euchromatin
2	47283201	47285236	Solyc02g083280.3.1	273	1.7625	1.95833	1.40341	1.22917	1.83594	1.1875	1.76667	0.990909	1.66667	1.525	1.66667	1.59091	2	1.58333	2	1.25758	1.21591	1.25758	1.79167	0.333333	1.79167	1.68952	1.53333	1.53333	0.17316	0.289855	1.65	0.30303	Euchromatin
2	47320501	47320566	Solyc02g083310.3.1	66	0.2375	0.0625	0.0625	0.145833	0.171875	0.0625	0.2	0.2	0.283333	0.275	0.2	0	0.0833333	0.125	0	0.0833333	0.125	0	0.208333	0.0833333	0.125	0.120968	0.355556	0	0	0.15942	0.233333	0	Euchromatin
2	47326205	47326969	Solyc02g083320.3.1	361	0.0625	0.375	0.0625	0.0625	0.179688	0.0625	0.333333	0	0	0.125	0	0.333333	0.333333	0.416667	0.333333	0	0.125	0	0.125	0	0.125	0.125	0	0.666667	0	0	0.25	0	Euchromatin
2	47345384	47345694	Solyc02g083350.3.1	129	0.125	0.416667	0.125	1	0.234375	0.270833	0.333333	0	1	0.125	0.166667	0.333333	0.666667	0.375	0.5	1	0.125	0.166667	0.875	1.16667	0.291667	0.241935	0	0.533333	0	0	0.233333	0.30303	Euchromatin
2	47367615	47370240	Solyc02g083390.3.1	562	0.51875	0.8125	0.434659	0.677083	0.628906	0.489583	0.7	0.290909	0.533333	0.4625	0.366667	0.590909	0.833333	0.75	0.666667	0.424242	0.403409	0.257576	0.645833	0.5	0.479167	0.675403	0.355556	1	0.17316	0.637681	0.608333	0.30303	Euchromatin
2	47390255	47390573	Solyc02g083420.3.1	319	0.46875	0.53125	1.46591	1.08333	0.492188	0.770833	0.266667	1.19091	0.808333	0.2125	0.6	1.25758	0.875	0.270833	0.666667	1.79924	1.21591	1.59091	0.833333	1.20833	0.625	0.681452	0.2	0.333333	0.17316	0.431159	0.25	0.909091	Euchromatin
2	47430541	47433580	Solyc02g083500.3.1	369	2.15625	2.72917	3.62784	3.48958	2.37109	3.55729	1.5	1.72727	4.08333	0.5625	4.25	2.95455	2.91667	1.70833	3.97222	5.08333	2.1875	5.49242	3.64583	3	4.14583	2.98992	0	2.46667	1.8355	0.15942	1.05833	2.80303	Euchromatin
2	47453558	47457754	Solyc02g083540.3.1	502	1.14375	1.125	0.994318	0.9375	1.13672	1.32812	0.866667	0.881818	0.825	0.8375	1.2	0.848485	0.791667	0.833333	1.16667	0.306818	0.869318	0.931818	0.8125	0.875	1.1875	1.375	0.911111	0.933333	0.311688	0.228261	0.891667	1.31818	Euchromatin
2	47486121	47486403	Solyc02g083570.3.1	198	0.125	0.125	0.125	0.125	0.125	0.270833	0	0	0	0	0.166667	0	0	0	0.166667	0	0	0.166667	0	0.166667	0.166667	0.245968	0	0	0	0	0	0.30303	Euchromatin
2	47493462	47498118	Solyc02g083590.3.1	1329	5.1375	5.77083	4.82386	4.0625	5.375	6.72917	3.76667	2.73636	2.025	2.85	6.93333	2.4697	2.95833	3.33333	7.66667	1.76136	2.63636	6.4697	2.375	5.29167	7.20833	6.35081	2.55556	3.13333	1.00433	0.228261	3.23333	6.57576	Euchromatin
2	47531256	47531369	Solyc02g083650.3.1	114	0.03125	0.1875	0.03125	0.03125	0.0898438	0.03125	0.166667	0	0	0.0625	0	0.166667	0.166667	0.208333	0.166667	0	0.0625	0	0.0625	0	0.0625	0.0625	0	0.333333	0	0	0.125	0	Euchromatin
2	47565901	47571525	Solyc02g083710.3.1	1212	4.1125	4.52083	3.9375	5.3125	4.26562	5.85938	2.36667	0.5	4.4	1.425	6.41667	2.16667	3	2.375	6.08333	4.5	1.125	6.41667	3.875	5.91667	6.29167	5.41935	0.955556	2.86667	0	0.521739	1.9	5.37879	Euchromatin
2	47624387	47627146	Solyc02g083810.3.1	1089	1.5625	1.72917	1.375	1.1875	1.625	2.42708	1.2	0.2	1.2	0.675	2.7	1	1	1.20833	2.5	1	0.5	2.5	1.125	1.5	2.625	1.9879	0.4	1.46667	0	0	0.933333	2.51515	Euchromatin
2	47796156	47799560	Solyc02g084020.3.1	216	0.125	0.125	0.670455	0.666667	0.125	0.203125	0	0.545455	0.541667	0	0.0833333	0.545455	0.541667	0	0.0833333	1.08712	0.545455	0.628788	0.541667	0.625	0.0833333	0.237903	0	0	0.519481	0.518116	0	0.166667	Euchromatin
2	48032756	48034892	Solyc02g084360.3.1	498	0.4375	0.791667	0.34375	4.11458	0.570312	0.479167	0.6	0.1	4.18333	0.3375	0.266667	0.5	3.58333	0.6875	0.666667	4.08333	0.25	0.166667	3.95833	4.25	0.416667	0.667339	0.2	1	0	0.15942	0.5	0.30303	Euchromatin
2	48034902	48034913	Solyc02g084365.1.1	12	0	0	0	0	0	0	0	0	0	0	0	0	0	0	0	0	0	0	0	0	0	0	0	0	0	0	0	0	Euchromatin
2	48081016	48081779	Solyc02g084410.3.1	573	1.83125	1.40625	1.86648	1.38542	1.67188	1.82812	1.66667	1.47273	1.96667	1.45	2.18333	1.75758	0.833333	1.33333	1.58333	1.80303	1.57955	2.15909	1.54167	1.41667	1.95833	1.78427	1.46667	0.933333	1.55844	0.289855	1.5	1.83333	Euchromatin
2	48088744	48090870	Solyc02g084440.3.1	1164	3.26875	2.08333	3.19318	3.29167	2.82422	2.75	2.26667	2.89091	3.36667	2.5	3.6	3.01515	1.33333	1.52083	2.16667	4.34848	2.9375	3.0303	2.60417	3.5	3.0625	3.06452	2.93333	0.333333	1.24675	0.318841	2.275	2.21212	Euchromatin
2	48232343	48232425	Solyc02g084500.2.1	83	0.21875	0.21875	0.21875	0.21875	0.21875	0.359375	0	0	0	0	0.25	0	0	0	0.25	0	0	0.25	0	0.25	0.25	0.352823	0	0	0	0	0	0.409091	Euchromatin
2	48429709	48429762	Solyc02g084690.3.1	54	0	0	0.0454545	0	0	0	0	0.0454545	0	0	0	0.0454545	0	0	0	0.0454545	0.0454545	0.0454545	0	0	0	0	0	0	0.0909091	0	0	0	Euchromatin
2	48453931	48455077	Solyc02g084710.3.1	357	0.94375	0.65625	0.772727	0.5	0.835938	0.96875	0.666667	0.772727	0.5	0.7625	1.16667	0.439394	0.166667	0.520833	0.833333	0.272727	0.647727	0.939394	0.375	0.666667	1.04167	0.927419	0.911111	0.333333	0.415584	0	0.716667	0.878788	Euchromatin
2	48499159	48503055	Solyc02g084760.3.1	390	0.0625	0.21875	0.0625	1	0.121094	0.140625	0.166667	0	1	0.0625	0.0833333	0.166667	0.833333	0.208333	0.25	1	0.0625	0.0833333	0.9375	1.08333	0.145833	0.125	0	0.333333	0	0	0.125	0.166667	Euchromatin
2	48608398	48613975	Solyc02g084920.3.1	672	0.4375	1.04167	0.4375	0.4375	0.664062	0.645833	0.666667	0	0	0.25	0.333333	0.666667	0.666667	0.791667	1	0	0.25	0.333333	0.25	0.333333	0.583333	0.802419	0	1.2	0	0	0.483333	0.484848	Euchromatin
2	48658699	48658821	Solyc02g084990.3.1	123	0.03125	0.03125	0.03125	0.03125	0.03125	0.109375	0	0	0	0	0.0833333	0	0	0	0.0833333	0	0	0.0833333	0	0.0833333	0.0833333	0.0625	0	0	0	0	0	0.166667	Euchromatin
2	48703023	48707833	Solyc02g085040.3.1	813	1.88125	1.3125	1.72727	1.23438	1.66797	1.81771	1.43333	1.82727	1.35	1.475	2.01667	1.06061	0.583333	1.10417	1.25	0.977273	1.53977	1.64394	1.0625	1.16667	1.72917	1.93145	1.66667	0.666667	1.14286	0.391304	1.425	1.74242	Euchromatin
2	48710643	48711943	Solyc02g085050.3.1	225	0.46875	0.770833	0.40625	0.40625	0.582031	0.5625	0.533333	0.1	0.1	0.3125	0.3	0.5	0.5	0.604167	0.583333	0	0.25	0.25	0.25	0.25	0.40625	0.743952	0.2	0.866667	0	0	0.45	0.409091	Euchromatin
2	48880289	48880442	Solyc02g085310.3.1	154	1.09375	1.20833	1.4375	1.6875	1.13672	1.64583	0.8	0.8	1.4	0.675	1.3	1.16667	1.5	0.770833	1.44444	2	0.9375	1.66667	1.4375	1.66667	1.35417	1.52419	0.666667	0.866667	0	0	0.758333	1.81818	Euchromatin
2	48907732	48914126	Solyc02g085350.3.1	1890	3.81875	3.30208	4.51705	4.29688	3.625	3.59375	2.33333	2.75455	3.29167	2.2875	3.83333	3.10606	2.43056	1.89583	3.16667	4.06439	2.88636	4.60606	2.96875	4.125	3.58333	4.34677	2.51111	1.4	1.69697	2.01087	2.28333	1.9697	Euchromatin
2	48964559	48969950	Solyc02g085420.3.1	1432	5.975	6.63542	6.36648	7.30208	6.22266	7.98958	1.5	1.37273	1.91667	1.1	12.4333	2.27273	2.41667	1.52083	13.3333	3.18939	1.71023	12.1061	2.10417	13.9167	12.7708	7.10685	0.955556	1.86667	1.41558	0.84058	1.34167	2.36364	Euchromatin
2	49021002	49021334	Solyc02g085540.1.1	333	2.625	2.29167	2.625	1.6875	2.5	1.83333	2.66667	0.4	3.8	1.45	3.96667	2.66667	2	2.5	2.16667	4	1.25	4.16667	3.125	0.166667	3.29167	2.21774	0.8	2.66667	0	0	1.96667	0.30303	Euchromatin
2	49039632	49043605	Solyc02g085570.3.1	736	1.26875	1.97917	1.24148	1.05208	1.53516	1.70312	1.56667	0.672727	0.483333	0.8875	1.31667	1.43939	1.25	1.625	1.97222	0.356061	0.960227	1.18939	0.770833	1	1.5625	1.83266	0.533333	2.06667	0.415584	0.15942	1.24167	1.5303	Euchromatin
2	49159800	49160882	Solyc02g085700.1.1	1083	1.8875	2.73958	2.37216	2.53125	2.20703	2.61979	1.63333	0.790909	1.425	0.875	1.35	2.42424	0.791667	1.39583	2.58333	2.21591	1.40341	1.67424	1.1875	2.375	1.8125	3.15121	0.466667	1.2	0.17316	0.228261	1.14167	2.01515	Euchromatin
2	49169264	49169684	Solyc02g085730.3.1	333	1.85625	1.5	2.30114	2.125	1.72266	2.76042	0.5	1.26364	1.125	0.675	3	0.818182	0.625	0.3125	2.66667	1.44318	1.09659	3.48485	0.9375	3.29167	2.875	2.34274	0.866667	0	0.831169	0.851449	0.575	2.60606	Euchromatin
2	49207915	49209108	Solyc02g085790.3.1	398	0.76875	0.28125	0.826705	0.28125	0.585938	0.427083	0.6	1.14545	0.6	0.75	0.766667	0.545455	0	0.375	0.166667	0.545455	0.920455	0.712121	0.375	0.166667	0.541667	0.534274	0.933333	0	0.831169	0	0.65	0.30303	Euchromatin
2	49264414	49264777	Solyc02g085833.1.1	186	0.21875	0.28125	0.125	0.5	0.242188	0.125	0.266667	0.1	0.475	0.2125	0.1	0.166667	0.541667	0.270833	0.166667	0.375	0.125	0	0.5	0.375	0.125	0.245968	0.2	0.333333	0	0.48913	0.25	0	Euchromatin
2	49288588	49290204	Solyc02g085870.3.1	1491	3.95	5.10417	3.78125	5.07292	4.38281	5.94271	2.73333	0.5	3.39167	1.4875	6.1	2.5	4.45833	2.9375	6.88889	3.29167	1.25	6	3.79167	5.79167	6.39583	5.55444	0.822222	3.93333	0	0.503623	2.16667	4.93939	Euchromatin
2	49352780	49353496	Solyc02g085950.3.1	543	5.41875	6.07292	4.02841	4.67448	5.66406	4.81771	5.53333	3.21818	3.93333	4.8625	5.81667	4.42424	5.125	5.1875	6.80556	2.14394	3.67045	4.26515	4.38021	4.84722	6.1875	5.55242	4.95556	5.53333	1.33766	2.51449	5.31667	3.07576	Euchromatin
2	49353027	49353640	Solyc02g085940.3.1	387	2.65568	3.37027	2.44846	3.15246	2.92365	2.54403	2.43333	1.10325	1.69167	1.6875	3.63333	2.46602	3.19167	2.08333	4.66667	1.5831	1.61607	3.29567	2.27917	4.025	4.02083	2.89351	1.43333	1.9	0.949351	1.66014	1.99167	0.712121	Euchromatin
2	49549201	49557958	Solyc02g086145.1.1	1652	5.5	5.65625	6.57576	6.70833	5.55859	10.9271	0.166667	0.909091	1.04167	0.0625	12.5833	1.07576	1.20833	0.208333	12.75	1.95076	0.971591	13.7424	1.10417	13.875	12.6458	8.38575	0	0.333333	1.38528	1.56159	0.125	8.24242	Euchromatin
2	49599153	49601705	Solyc02g086240.3.1	546	3.1	2.07292	2.74716	4.69792	2.71484	2.53646	3.13333	1.69091	3.59167	2.625	3.83333	2.42424	6.125	2.125	2.16667	3.88258	1.96591	3.92424	4.54167	4.95833	3.20833	2.65927	2.57778	0.533333	0.17316	0.344203	2.6	1.93939	Euchromatin
2	49854165	49854706	Solyc02g086540.2.1	173	0.375	0.46875	0.426136	1.5	0.410156	0.723958	0.166667	0.0909091	1.125	0.0625	0.583333	0.227273	1.29167	0.208333	0.583333	1.21591	0.142045	0.583333	1.1875	1.70833	0.583333	0.649194	0	0.333333	0.17316	0.228261	0.125	0.712121	Euchromatin
2	49854165	49854706	Solyc02g086550.3.1	173	0.375	0.46875	0.426136	1.5	0.410156	0.723958	0.166667	0.0909091	1.125	0.0625	0.583333	0.227273	1.29167	0.208333	0.583333	1.21591	0.142045	0.583333	1.1875	1.70833	0.583333	0.649194	0	0.333333	0.17316	0.228261	0.125	0.712121	Euchromatin
2	49861502	49861563	Solyc02g086560.3.1	62	0.64375	0.34375	0.34375	0.34375	0.53125	0.713542	0.4	0.4	0.4	0.45	0.816667	0	0	0.25	0.416667	0	0.25	0.416667	0.25	0.416667	0.666667	0.65121	0.533333	0	0	0	0.4	0.772727	Euchromatin
2	49966346	49969131	Solyc02g086680.3.1	421	3.21875	3.58333	5.05114	3.0625	3.35547	4.01042	2.5	4.06364	1.9	2.25	3.88333	4.36364	2	2.5625	4.30556	3.36364	4.17614	6.11364	1.9375	3.91667	4.04167	3.85484	2.33333	3.2	0.588745	0	2.525	4.19697	Euchromatin
2	49990862	49993488	Solyc02g086710.3.1	353	1.14375	0.635417	0.897727	0.5	0.953125	0.854167	1.06667	1.17273	0.9	1.0125	1.31667	0.621212	0.166667	0.770833	0.527778	0.454545	0.965909	0.871212	0.625	0.416667	1.02083	0.915323	1.08889	0.333333	0.519481	0	0.983333	0.772727	Euchromatin
2	50040078	50040154	Solyc02g086790.3.1	77	0.09375	0.09375	0.09375	0.09375	0.09375	0.296875	0	0	0	0	0.25	0	0	0	0.25	0	0	0.25	0	0.25	0.25	0.175403	0	0	0	0	0	0.409091	Euchromatin
2	50073413	50074991	Solyc02g086820.3.1	677	1.575	2.27083	2.22443	2.65625	1.83594	1.34375	2.16667	1.86364	2.425	1.5	1.41667	1.27273	1.125	1.89583	2.33333	0.670455	1.64205	2.50758	1.9375	3.04167	1.76042	1.75202	1.22222	1.73333	0.831169	0.228261	1.75833	0.742424	Euchromatin
2	50122642	50126204	Solyc02g086880.3.1	378	1.175	1.9375	1.72727	1.125	1.46094	1.76562	1.53333	0.927273	1.2	0.775	1.7	2.06061	1.66667	1.66667	2.33333	1.72727	1.35227	2.22727	1.375	1	1.9375	1.60887	0.355556	2.26667	0.415584	0	1.18333	1.81818	Euchromatin
2	50128550	50129163	Solyc02g086890.3.1	537	1.51875	1.76042	1.93182	1.6875	1.60938	0.96875	2.06667	1.48182	1.9	1.6375	1.15	2.62121	1.83333	1.85417	1.41667	2.45455	1.90909	1.70455	1.875	1.25	1.25	1.44758	1.53333	1.8	0.831169	0	1.83333	0.469697	Euchromatin
2	50267532	50267690	Solyc02g087130.3.1	159	0.03125	0.03125	0.03125	0.03125	0.03125	0.109375	0	0	0	0	0.0833333	0	0	0	0.0833333	0	0	0.0833333	0	0.0833333	0.0833333	0.0625	0	0	0	0	0	0.166667	Euchromatin
2	50282553	50283222	Solyc02g087150.3.1	114	0.15625	0.3125	0.247159	0.15625	0.214844	0.40625	0.166667	0.0909091	0	0.0625	0.333333	0.257576	0.166667	0.208333	0.5	0.0909091	0.153409	0.424242	0.0625	0.333333	0.395833	0.288306	0	0.333333	0.17316	0	0.125	0.484848	Euchromatin
2	50319403	50324270	Solyc02g087230.3.1	450	1.9375	2.09375	1.9375	1.9375	1.99609	2.34896	1.7	1.36364	0.2	0.8625	2.75	0.863636	1.83333	1.375	2.91667	1.45455	1.17614	2.75	0.8125	2.75	2.8125	2.2379	0.4	1	0.831169	0	1.125	2.10606	Euchromatin
2	50329318	50330778	Solyc02g087240.3.1	1461	6.3625	5.8125	6.09375	5.92708	6.15625	6.28646	7.43333	7.68182	3.48333	4.575	8.4	4.48485	6.58333	6.10417	5.25	7.03788	6.48295	5.40909	4.64583	7.58333	7.21875	6.46976	3.17778	4.66667	4.15584	0.833333	5.49167	5.39394	Euchromatin
2	50341636	50344509	Solyc02g087250.3.1	611	3.00625	2.75	2.83807	2.92708	2.91016	4.3125	1.66667	2.38182	1.80833	1.825	3.91667	2.18182	1.20833	1.5	3.72222	2.39015	2.30682	3.26515	1.58333	4.125	3.84375	3.84879	2.13333	1.46667	0.34632	0.344203	1.81667	4.68182	Euchromatin
2	50384990	50385898	Solyc02g087300.1.1	909	2.03125	2.21875	2.12216	2.23958	2.10156	2.04688	1.73333	1.09091	1.20833	1.55	2.61667	1.42424	1.54167	1.75	2.75	0.299242	1.21591	3.50758	1.33333	3.625	2.66667	2.23992	1.6	2.13333	0.17316	0.344203	1.73333	0.651515	Euchromatin
2	50402810	50404412	Solyc02g087330.3.1	276	0.4375	0.4375	0.710227	0.4375	0.4375	0.5625	0	0.272727	0	0	1	0.272727	0	0	1	0.272727	0.272727	1.27273	0	1	1	0.508065	0	0	0.415584	0	0	0	Euchromatin
2	50409235	50412055	Solyc02g087340.3.1	1107	6.575	7.03125	5.6875	11.4323	6.74609	7.35938	6	2	13.6167	3.4	9.85	4.66667	9.08333	5.20833	8.94444	12.4167	3	8.41667	11.9167	10.8333	9.51042	7.34677	2.04444	4.66667	0	2.3913	4.35	4.95455	Euchromatin
2	50596808	50596923	Solyc02g087550.3.1	116	0.03125	0.03125	0.03125	0.03125	0.03125	0.03125	0	0	0	0	0	0	0	0	0	0	0	0	0	0	0	0.0625	0	0	0	0	0	0	Euchromatin
2	50643212	50643908	Solyc02g087630.3.1	510	1.75	1.83333	1.55682	3.66667	1.78125	2.78646	1.1	0.781818	3.51667	0.7125	2.43333	0.681818	3.41667	1	2.30556	3.09848	0.744318	2.01515	3.47917	3.41667	2.38542	2.51613	0.533333	1	0.311688	0.449275	0.875	3.0303	Euchromatin
2	50666860	50669963	Solyc02g087710.3.1	880	1.73125	2.34375	2.00568	3.21875	1.96094	2.11458	1.33333	0.972727	2.325	0.9125	1.83333	1.10606	2.125	1.35417	2.83333	1.89773	1.02273	2.60606	2.25	3.95833	2.20833	2.47984	0.733333	1.66667	0.415584	0.75	1.15	0.636364	Euchromatin
2	50694785	50699190	Solyc02g087750.3.1	459	0.6125	0.46875	0.403409	1.22917	0.558594	0.59375	0.566667	0.490909	1.31667	0.5125	0.733333	0.257576	1.08333	0.458333	0.5	1.00758	0.403409	0.424242	1.22917	1.25	0.645833	0.58871	0.533333	0.333333	0.17316	0.15942	0.525	0.575758	Euchromatin
2	50702720	50707594	Solyc02g087760.3.1	1671	3.34375	3.71875	3.8125	6.35417	3.48438	4.8125	2.96667	2.9	5.84167	2.65	4.71667	1.39394	7.04167	2.22917	5.88889	7.10227	2.33523	5.97727	6.29167	6.93056	5.15625	4.0121	2.73333	1.2	0.658009	1.70652	2.65833	5.13636	Euchromatin
2	50712153	50712202	Solyc02g087770.3.1	50	0	0	0	0	0	0	0	0	0	0	0	0	0	0	0	0	0	0	0	0	0	0	0	0	0	0	0	0	Euchromatin
2	50812628	50814505	Solyc02g087930.3.1	363	1.09375	1	1.34091	1	1.05859	1.82812	0.1	0.390909	0.1	0.15	1.85	0.363636	0	0.0625	1.75	0.363636	0.380682	2.11364	0.0625	1.75	1.8125	1.55242	0.2	0	0.484848	0	0.125	1.74242	Euchromatin
2	50928090	50928213	Solyc02g088100.3.1	124	0.70625	1.01042	0.659091	1.1875	0.820312	0.520833	1	0.590909	1.3	0.7875	0.666667	0.984848	1.16667	1.0625	1	1.45455	0.738636	0.621212	1.25	1.16667	0.791667	0.673387	0.733333	1.4	0.519481	0	0.95	0.30303	Euchromatin
2	51124856	51125045	Solyc02g088390.3.1	190	0.6875	0.84375	0.6875	0.6875	0.746094	1.42188	0.166667	0	0	0.0625	1.41667	0.166667	0.166667	0.208333	1.58333	0	0.0625	1.41667	0.0625	1.41667	1.47917	1.1371	0	0.333333	0	0	0.125	1.10606	Euchromatin
2	51234318	51237944	Solyc02g088550.3.1	516	1.075	1.0625	0.90625	1.84375	1.07031	1.19271	0.466667	0.3	1.3	0.4875	1.51667	0.166667	0.833333	0.395833	1.58333	1	0.25	1.41667	1.125	2.41667	1.54167	1.23589	0.555556	0.333333	0	0	0.483333	0.712121	Euchromatin
2	51246466	51247710	Solyc02g088560.3.1	753	1.89375	1.375	1.27557	1.59375	1.69922	1.83854	1.1	1.14545	1	1.2125	2.11667	0.5	0.5	0.875	1.41667	0.727273	0.903409	1.18939	0.8125	1.91667	1.85417	2.00605	1.42222	0.6	0.415584	0	1.15833	1.43939	Euchromatin
2	51289727	51290104	Solyc02g088620.3.1	221	1.96875	1.84375	2.09375	1.46875	1.92188	2.76562	1.03333	0.7	0.7	0.925	2.61667	1.16667	0.5	0.958333	2.30556	1	0.875	2.91667	0.625	1.91667	2.5	2.54234	0.955556	1	0	0	1	2.95455	Euchromatin
2	51317208	51318653	Solyc02g088690.3.1	1446	9.1125	6.58333	12.2358	6.25	8.16406	6.54688	7.23333	6.45455	6.95	6.5125	12.15	12.1212	1.91667	5.35417	8.30556	12.0379	8.57955	16.0379	5.0625	8	10.7083	7.49395	6.75556	2.66667	0.831169	0.971014	6.48333	2.28788	Euchromatin
2	51317409	51317597	Solyc02g088680.1.1	189	2.8	1.875	3.75	1.375	2.45312	1.375	2.66667	1.6	2.4	2.2	3.4	4	0.666667	2.08333	1.66667	4	2.5	5	1.75	1	2.75	1.97581	2.13333	1.33333	0	0	2.3	0	Euchromatin
2	51327782	51329940	Solyc02g088700.3.1	1121	3.19375	2.78125	2.64205	2.52083	3.03906	3.10938	3.23333	1.99091	3.03333	2.6	3.56667	2.48485	1.33333	2.60417	3.02778	2.24242	2.17614	2.92424	2.39583	2.83333	3.36458	3.2379	2.46667	1.86667	1.14286	0.550725	2.775	2.60606	Euchromatin
2	51412862	51413338	Solyc02g088820.3.1	333	2.2125	1.5625	1.78125	1.28125	1.96875	1.76562	2.13333	0.8	2.6	1.325	3.1	1.5	0.833333	1.72917	1.41667	2	1.0625	2.5	1.9375	0.666667	2.46875	1.92137	0.933333	1.26667	0	0	1.575	1.12121	Euchromatin
2	51459336	51459430	Solyc02g088900.3.1	95	0	0	0	0	0	0	0	0	0	0	0	0	0	0	0	0	0	0	0	0	0	0	0	0	0	0	0	0	Euchromatin
2	51488839	51489219	Solyc02g088930.3.1	381	0.6875	0.75	1.32102	1.01042	0.710938	1.20312	0.266667	0.827273	0.516667	0.2125	0.933333	0.893939	0.583333	0.270833	1	1.14394	0.852273	1.56061	0.541667	1.25	0.958333	1.0746	0.2	0.333333	0.865801	0.507246	0.25	1.30303	Euchromatin
2	51608713	51609581	Solyc02g089065.1.1	333	1.84375	2.35417	1.6875	2.53125	2.03516	1.55208	2.43333	1.86364	2.825	1.475	1.96667	1.69697	1.95833	2.14583	2.33333	1.96591	1.80114	1.30303	2.5	2.54167	2.10417	1.98387	1	2	0.969697	0.619565	1.84167	0.69697	Euchromatin
2	51616519	51619087	Solyc02g089070.3.1	1140	1.875	1.4375	1.83523	1.8125	1.71094	2.44271	0.9	1.73636	1.6	0.875	2.96667	0.969697	0.833333	0.729167	2.25	1.13636	1.44886	2.2803	1.3125	2.41667	2.69792	2.14919	0.955556	0.533333	0.969697	0.753623	0.875	2.07576	Euchromatin
2	51622464	51622772	Solyc02g089075.1.1	309	1.025	0.96875	1.3608	1.07812	1.00391	1.375	0.3	1.40909	1.13333	0.425	1.53333	1.63636	1.25	0.1875	1.66667	0.780303	1.49432	1.09091	1.17708	0.888889	1.58333	1.26008	0.555556	0	0.484848	0.478261	0.358333	1.18182	Euchromatin
2	51622464	51622787	Solyc02g089080.2.1	324	1.025	0.96875	1.3608	1.07812	1.00391	1.375	0.3	1.40909	1.13333	0.425	1.53333	1.63636	1.25	0.1875	1.66667	0.780303	1.49432	1.09091	1.17708	0.888889	1.58333	1.26008	0.555556	0	0.484848	0.478261	0.358333	1.18182	Euchromatin
2	51633692	51634710	Solyc02g089100.3.1	287	0.4625	0.21875	0.292614	0.21875	0.371094	0.34375	0.3	0.336364	0.3	0.375	0.466667	0.0909091	0	0.1875	0.166667	0.0909091	0.244318	0.257576	0.1875	0.166667	0.354167	0.40121	0.466667	0	0.17316	0	0.325	0.30303	Euchromatin
2	51637852	51641516	Solyc02g089110.3.1	85	0.41875	0.5	0.454545	0.25	0.449219	0.390625	0.533333	0.445455	0.3	0.4625	0.4	0.575758	0.333333	0.541667	0.5	0.363636	0.494318	0.431818	0.3125	0.25	0.4375	0.415323	0.466667	0.666667	0.484848	0	0.525	0.409091	Euchromatin
2	51744830	51744946	Solyc02g089240.3.1	117	0.9375	1.375	1.375	1.79167	1.10156	0.880208	1.4	1.4	1.81667	1.05	0.75	0	0.416667	0.875	1.91667	0.416667	0.875	1.91667	1.29167	2.33333	1.1875	1.05645	0.933333	0	0	0.507246	1.05	0.5	Euchromatin
2	51836359	51837031	Solyc02g089350.3.1	339	1.5625	0.96875	0.752841	1.17708	1.33984	0.942708	1.33333	1.21818	1.48333	1.6	1.45	0.636364	0.416667	1	0.916667	0.992424	1	0.340909	1.08333	1.33333	1.25	1.23185	1.95556	0.533333	0.17316	0.15942	1.46667	0.469697	Euchromatin
2	51902690	51902830	Solyc02g089440.3.1	141	0.0625	0.0625	0.0625	0.0625	0.0625	0.208333	0	0	0	0	0.166667	0	0	0	0.166667	0	0	0.166667	0	0.166667	0.166667	0.120968	0	0	0	0	0	0.30303	Euchromatin
2	52007125	52007393	Solyc02g089615.1.1	171	0.675	0.583333	0.772727	0.541667	0.640625	0.583333	0.866667	0.472727	0.241667	0.525	0.866667	0.939394	0.708333	0.708333	0.444444	0.314394	0.647727	0.939394	0.416667	0.708333	0.708333	0.629032	0.355556	0.533333	0.415584	0.0833333	0.633333	0.484848	Euchromatin
2	52014175	52015927	Solyc02g089620.3.1	1491	4.725	4.1875	4.39489	4.30208	4.52344	5.95312	2.53333	2.06364	2.73333	2.1125	6.15	1.86364	1.66667	2.10417	5.08333	2.19697	1.98864	5.61364	2.33333	5.08333	5.75	5.89718	2.06667	1.66667	0.658009	1.17391	2.25	5.34848	Euchromatin
2	52138740	52141421	Solyc02g089800.3.1	132	0.125	0.125	0.125	1.04167	0.125	0.375	0	0	0.916667	0	0.333333	0	0.916667	0	0.333333	0.916667	0	0.333333	0.916667	1.25	0.333333	0.225806	0	0	0	0.15942	0	0.484848	Euchromatin
2	52148881	52151318	Solyc02g089820.3.1	426	3.19375	2.4375	2.66477	2.75	2.91016	3.47396	2.03333	2.59091	2.275	2.2	4.21667	1.75758	0.708333	1.47917	3.11111	2.375	2.27841	3.06818	1.6875	3.45833	3.80208	3.36694	2.55556	0.666667	0.831169	0.655797	2.05833	2.92424	Euchromatin
2	52266467	52267681	Solyc02g089940.3.1	170	0.03125	0.03125	0.03125	0.614583	0.03125	0.109375	0	0	0.583333	0	0.0833333	0	0.583333	0	0.0833333	0.583333	0	0.0833333	0.583333	0.666667	0.0833333	0.0625	0	0	0	0.601449	0	0.166667	Euchromatin
2	52336174	52337285	Solyc07g032640.2.1	969	3.69375	4.25	5.39489	7.11458	3.90234	5.79688	1.76667	3.44545	5.78333	1.225	5.26667	3.69697	6.08333	1.89583	5.77778	3.99242	3.53977	6.63636	5.89583	7.75	5.45833	5.3004	1	2.53333	3.35931	0.15942	1.575	5.87879	Euchromatin
2	52359229	52363832	Solyc02g090090.3.1	567	1.1875	1.77083	1.46023	2.0625	1.40625	1.97396	0.666667	0.272727	0.875	0.25	2.25	0.939394	1.54167	0.75	2.91667	1.14773	0.522727	2.52273	1.125	3.125	2.5	1.70968	0	1.06667	0.415584	1.30072	0.466667	1.56061	Euchromatin
2	52366317	52366805	Solyc02g090100.1.1	489	1.5875	1.79167	1.6875	2.72917	1.66406	1.88542	1.46667	0.2	2.34167	0.75	2.05	1.66667	2.20833	1.29167	1.91667	2.54167	0.75	2.25	2.29167	2.79167	2	1.98387	0.355556	1.2	0	0.931159	1.01667	1.62121	Euchromatin
2	52951038	52951774	Solyc02g090840.3.1	489	2.16875	2.77083	2.48011	3.05208	2.39453	3.0625	1.73333	1.13636	2.18333	1.1875	3.36667	2.13636	1.58333	1.72917	3.91667	2.7197	1.51136	3.7197	1.95833	4.16667	3.57292	2.6996	0.955556	2.06667	0.969697	0.166667	1.48333	3.01515	Euchromatin
2	52957870	52965552	Solyc02g090850.3.1	957	1.25625	1.29167	4.84091	1.375	1.26953	1.38021	0.833333	5.19091	0.875	0.85	1.68333	4.75758	0.708333	0.6875	1.91667	5.46591	5.02841	4.67424	0.8125	1.95833	1.77083	1.3629	0.955556	0.533333	1.59307	0.48913	0.841667	1.04545	Euchromatin
2	52966773	52973162	Solyc02g090860.3.1	963	3.1375	3.3125	2.8608	3.42708	3.20312	3.6875	2.33333	2.75455	3.50833	1.5125	5.16667	2.28788	2.04167	2.22917	4.83333	1.66288	2.57955	3.62121	2.95833	4.375	5.04167	3.48992	1.13333	2.46667	0.796537	0.344203	1.9	2.12121	Euchromatin
2	53007276	53012359	Solyc02g090890.3.1	1865	5.325	5.78125	5.29261	6.77083	5.49609	7.60417	3.7	2.99091	5.1	2.925	7.56667	3.63636	6	3.4375	8	2.90909	3.23295	7.21212	5.4375	8	7.72917	6.87298	2.73333	3.6	1.14286	1.33333	3.325	7.39394	Euchromatin
2	53023946	53030520	Solyc02g090910.3.1	367	0.75	0.802083	0.65625	0.65625	0.769531	0.59375	0.433333	0.1	0.1	0.275	1.1	0.333333	0.333333	0.479167	1	0	0.1875	1	0.1875	1	1.0625	0.764113	0.2	0.666667	0	0	0.375	0	Euchromatin
2	53211996	53215199	Solyc02g091190.3.1	423	0.65625	0.770833	0.65625	0.65625	0.699219	0.604167	0.833333	0	0	0.3125	0.833333	0.833333	0.833333	0.791667	0.555556	0	0.3125	0.833333	0.3125	0.833333	0.729167	0.760081	0	0.866667	0	0	0.525	0.30303	Euchromatin
2	53259517	53263759	Solyc02g091280.3.1	930	3.975	4.05208	3.61364	3.66667	4.00391	3.90104	3.7	2.12727	4.49167	3.0375	5.08333	2.86364	3.45833	3.54167	4.66667	4.10985	2.40341	5.01515	4.10417	3.45833	4.92708	4.03629	2.93333	3.93333	0.34632	0.431159	3.44167	3.0303	Euchromatin
2	53301602	53305234	Solyc02g091340.3.1	232	0.375	0.28125	0.28125	0.28125	0.339844	0.53125	0.1	0.1	0.1	0.15	0.6	0	0	0.0625	0.5	0	0.0625	0.5	0.0625	0.5	0.5625	0.449597	0.2	0	0	0	0.125	0.545455	Euchromatin
2	53310393	53310498	Solyc02g091345.1.1	106	0.425	0.4375	0.40625	0.40625	0.429688	0.53125	0.233333	0.1	0.1	0.2	0.633333	0.166667	0.166667	0.25	0.611111	0	0.125	0.666667	0.125	0.666667	0.625	0.497984	0.2	0.333333	0	0	0.233333	0.484848	Euchromatin
2	53330562	53330719	Solyc02g091410.3.1	158	0.0625	0.354167	0.0625	0.1875	0.171875	0.0625	0.333333	0	0.125	0.125	0	0.333333	0.458333	0.375	0.333333	0.125	0.125	0	0.25	0.125	0.125	0.120968	0	0.533333	0	0.228261	0.233333	0	Euchromatin
2	53403942	53408143	Solyc02g091490.4.1	1170	7.34375	6.25	7.375	6.42708	6.93359	7.72396	6.33333	8.3	6.58333	5.7875	8.21667	5.5	3.08333	5.22917	6.80556	7.58333	7.25	6.58333	5.27083	7.33333	7.6875	7.79435	6.06667	4.06667	0	0.818841	5.95	7.4697	Euchromatin
2	53423709	53424395	Solyc02g091510.3.1	611	1.9	1.13542	2.36364	1	1.61328	1.54167	1.36667	2.56364	1.2	1.4125	1.95	1.5303	0.166667	0.958333	0.861111	1.36364	2.17614	2.11364	0.8125	0.75	1.54167	1.82661	1.6	0.333333	1.52381	0	1.325	1.19697	Euchromatin
2	53459632	53465551	Solyc02g091560.3.1	1557	4.1125	3.6875	3.35795	4.08333	3.95312	5.01042	2.46667	2.14545	2.93333	2.375	5.93333	1.54545	2	2.125	5.33333	1.87879	1.92045	4.87879	2.58333	5.66667	5.70833	4.64919	2.57778	1.86667	0.831169	0.57971	2.43333	4.30303	Euchromatin
2	53472706	53479560	Solyc02g091580.3.1	1674	5.66875	5.16667	5.24716	6.07292	5.48047	5.39583	4.56667	4.49091	6.21667	4.8125	6.73333	3.74242	6.58333	4.29167	6.27778	6.96212	4.21023	6.54545	6.35417	5.75	6.5625	5.53427	5.51111	4.6	3.74026	0.717391	4.925	4.57576	Euchromatin
2	53711612	53712075	Solyc02g091840.3.1	464	0.59375	0.8125	0.772727	0.958333	0.675781	0.9375	0.433333	0.372727	0.558333	0.275	0.6	0.606061	0.791667	0.479167	0.833333	0.731061	0.460227	0.772727	0.645833	0.958333	0.6875	0.975806	0.2	0.666667	0.415584	0.648551	0.375	0.909091	Euchromatin
2	53747964	53748482	Solyc02g091880.3.1	225	0.125	0.125	0.125	0.416667	0.125	0.270833	0	0	0.291667	0	0.166667	0	0.291667	0	0.166667	0.291667	0	0.166667	0.291667	0.458333	0.166667	0.245968	0	0	0	0.431159	0	0.30303	Euchromatin
2	53771657	53771757	Solyc02g091920.3.1	101	0.5	1.5625	0.5	1.5625	0.898438	0.651042	2	0	2	0.75	0.25	2	0	1.25	1.91667	2	0.75	0.25	1.25	1.91667	0.875	0.794355	0	0	0	0	1	0.469697	Euchromatin
2	53815656	53822075	Solyc02g091970.3.1	1038	6.14375	4.85417	5.89773	6.33333	5.66016	5.00521	6.23333	7.47273	8.18333	5.4625	7.06667	5.93939	3.25	4.85417	5.25	7.85606	6.89773	5.60606	6.33333	6.75	6.38542	5.36694	5.55556	3.06667	0.415584	0.797101	5.58333	4.0303	Euchromatin
2	53860847	53861159	Solyc02g092000.3.1	157	0.28125	0.28125	0.28125	0.28125	0.28125	0.630208	0	0	0	0	0.416667	0	0	0	0.416667	0	0	0.416667	0	0.416667	0.416667	0.530242	0	0	0	0	0	0.772727	Euchromatin
2	53965653	53968012	Solyc02g092130.2.1	162	0.4875	0.395833	0.761364	0.28125	0.453125	0.489583	0.366667	0.636364	0.3	0.4	0.5	0.636364	0.166667	0.333333	0.388889	0.636364	0.636364	0.80303	0.25	0.25	0.458333	0.518145	0.466667	0.333333	0.770563	0	0.4	0.5	Euchromatin
2	54041947	54046265	Solyc02g092270.3.1	471	1.4375	1.59375	1.89205	2.47917	1.49609	2.77083	0.166667	0.454545	1.04167	0.0625	2.5	0.621212	1.20833	0.208333	2.66667	1.49621	0.517045	2.95455	1.10417	3.54167	2.5625	2.24597	0	0.333333	0.727273	0.547101	0.125	3.21212	Euchromatin
2	54063831	54067238	Solyc02g092330.3.1	282	1.6625	1.36458	1.76989	1.48958	1.55078	1.125	1.63333	2.26364	1.98333	1.45	1.75	1.0303	0.75	1.35417	1.25	0.44697	1.80114	1.61364	1.52083	1.33333	1.5625	1.46573	1.48889	1.06667	0.588745	0.15942	1.50833	0.469697	Euchromatin
2	54129721	54130161	Solyc02g092430.1.1	441	1	1.21875	0.90625	1.32292	1.08203	1.78125	0.433333	0.1	0.516667	0.275	1.6	0.333333	0.75	0.479167	1.83333	0.416667	0.1875	1.5	0.604167	1.91667	1.6875	1.50202	0.2	0.666667	0	0.710145	0.375	1.9697	Euchromatin
2	54132724	54135533	Solyc02g092440.3.1	475	0.78125	0.885417	0.59375	1.34375	0.820312	1.15625	0.533333	0.2	0.95	0.425	0.95	0.333333	1.08333	0.5	1.08333	0.75	0.25	0.75	1	1.5	1	1.08669	0.4	0.533333	0	1.08696	0.483333	1.31818	Euchromatin
2	54297745	54303446	Solyc02g092640.3.1	942	0.71875	0.9375	0.886364	0.666667	0.800781	1.33854	0.433333	0.372727	0.141667	0.275	1.01667	0.545455	0.375	0.479167	1.25	0.314394	0.4375	1.18939	0.229167	0.958333	1.10417	1.16935	0.2	0.666667	0.484848	0.0833333	0.375	1.5	Euchromatin
2	54404740	54404876	Solyc02g092800.3.1	137	0.21875	0.28125	0.125	0.125	0.242188	0.125	0.266667	0.1	0.1	0.2125	0.1	0.166667	0.166667	0.270833	0.166667	0	0.125	0	0.125	0	0.125	0.245968	0.2	0.333333	0	0	0.25	0	Euchromatin
2	54509975	54511674	Solyc02g092920.3.1	385	1.4125	0.9375	0.9375	0.9375	1.23438	1.63021	0.6	0.6	0.6	0.725	1.6	0	0	0.375	1	0	0.375	1	0.375	1	1.375	1.68145	0.888889	0	0	0	0.633333	1.60606	Euchromatin
2	54640913	54641019	Solyc02g093060.3.1	107	0	0	0	0	0	0	0	0	0	0	0	0	0	0	0	0	0	0	0	0	0	0	0	0	0	0	0	0	Euchromatin
2	54664942	54668447	Solyc02g093110.3.1	483	0.3125	0.3125	0.3125	0.3125	0.3125	0.609375	0	0	0	0	0.333333	0	0	0	0.333333	0	0	0.333333	0	0.333333	0.333333	0.58871	0	0	0	0	0	0.666667	Euchromatin
2	54878162	54880193	Solyc02g093340.3.1	354	2.58125	2.41667	2.89773	2.1875	2.51953	2.72396	2.46667	0.572727	2.7	1.2625	3.96667	2.93939	0.666667	1.95833	3.27778	3.27273	1.46023	4.35606	1.9375	2.91667	3.70833	2.73387	0.6	1.33333	0.484848	0	1.625	1.10606	Euchromatin
2	54895480	54896772	Solyc02g093365.1.1	170	0.0625	0.0625	0.517045	0.229167	0.0625	0.0625	0	0.454545	0.166667	0	0	0.454545	0.166667	0	0	0.621212	0.454545	0.454545	0.166667	0.166667	0	0.120968	0	0	0.658009	0.289855	0	0	Euchromatin
2	54924042	54924175	Solyc02g093410.3.1	134	0.125	0.416667	0.397727	0.166667	0.234375	0.270833	0.333333	0.272727	0.0416667	0.125	0.166667	0.606061	0.375	0.375	0.5	0.314394	0.397727	0.439394	0.166667	0.208333	0.291667	0.241935	0	0.533333	0.415584	0.0833333	0.233333	0.30303	Euchromatin
2	54952998	54953195	Solyc02g093440.3.1	198	0.5625	0.760417	0.559659	1.34375	0.636719	0.677083	0.433333	0.190909	1.1	0.275	0.433333	0.424242	0.666667	0.4375	0.666667	1.09091	0.278409	0.424242	0.9375	1.33333	0.520833	0.8125	0.2	0.533333	0.17316	0	0.358333	0.606061	Euchromatin
2	54967245	54967444	Solyc02g093470.3.1	111	0.2375	0.0625	0.0625	0.0625	0.171875	0.0625	0.2	0.2	0.2	0.275	0.2	0	0	0.125	0	0	0.125	0	0.125	0	0.125	0.120968	0.355556	0	0	0	0.233333	0	Euchromatin
2	55002496	55002623	Solyc02g093520.3.1	128	0.15625	0.21875	0.0625	0.1875	0.179688	0.0625	0.266667	0.1	0.225	0.2125	0.1	0.166667	0.291667	0.270833	0.166667	0.125	0.125	0	0.25	0.125	0.125	0.125	0.2	0.333333	0	0.228261	0.25	0	Euchromatin
2	55007533	55007601	Solyc02g093530.3.1	69	0.4125	0.354167	0.71875	0.28125	0.390625	0.463542	0.366667	0.7	0.3	0.4	0.466667	0.833333	0.166667	0.333333	0.444444	1	0.75	0.583333	0.25	0.416667	0.458333	0.417339	0.466667	0.333333	0	0	0.4	0.530303	Euchromatin
2	55011033	55011093	Solyc02g093540.3.1	61	0	0	0	0	0	0	0	0	0	0	0	0	0	0	0	0	0	0	0	0	0	0	0	0	0	0	0	0	Euchromatin
2	55058830	55062659	Solyc02g093630.3.1	974	2.65	1.625	2.58807	1.46875	2.26562	1.72396	2.86667	1.68182	2.7	2.4625	2.63333	3.34848	0.166667	1.89583	0.916667	3.18182	2.30682	2.76515	1.75	0.75	1.98958	2.18347	2.46667	0.333333	0.34632	0	2.4	1.22727	Euchromatin
2	55063324	55065480	Solyc02g093640.3.1	963	1.71875	1.85417	2.30114	2.5	1.76953	1.77083	1.9	1.33636	2.9	1.35	1.98333	2.63636	1.66667	1.72917	1.97222	3.63636	1.82386	2.65909	2.4375	2.75	1.97917	1.83871	1.13333	1.73333	1.14286	0	1.59167	1.65152	Euchromatin
2	55074009	55076945	Solyc02g093680.3.1	825	3.3625	2.875	3.75284	2.88542	3.17969	4.96354	0.866667	2.60909	1.74167	1.0875	6.2	2.07576	1.20833	0.645833	5.66667	0.950758	2.40909	5.74242	1.54167	4.875	6	4.0746	1.35556	0.333333	0.900433	0.0833333	0.983333	3.9697	Euchromatin
2	55167724	55169434	Solyc02g093820.3.1	202	0.15625	0.0625	0.0625	1.0625	0.121094	0.0625	0.1	0.1	1.1	0.15	0.1	0	1	0.0625	0	1	0.0625	0	1.0625	1	0.0625	0.125	0.2	0	0	0	0.125	0	Euchromatin
2	55173501	55178907	Solyc02g093830.3.1	530	0.4875	0.46875	0.3125	0.645833	0.480469	0.75	0.366667	0.2	0.533333	0.3375	0.7	0.166667	0.5	0.333333	0.666667	0.333333	0.1875	0.5	0.520833	0.833333	0.6875	0.608871	0.355556	0.333333	0	0.463768	0.358333	0.909091	Euchromatin
2	55237862	55241931	Solyc02g093900.3.1	933	0.875	0.927083	1.23864	0.875	0.894531	1.82812	0.166667	0.363636	0	0.0625	1.58333	0.530303	0.166667	0.208333	1.55556	0.363636	0.426136	1.94697	0.0625	1.58333	1.57292	1.45161	0	0.333333	0.588745	0	0.125	2.10606	Euchromatin
2	55246502	55250853	Solyc02g093930.3.1	328	0.90625	0.71875	1.08239	1.13542	0.835938	1.48438	0.2	0.563636	0.616667	0.3	1.53333	0.363636	0.416667	0.125	1.33333	0.780303	0.488636	1.69697	0.541667	1.75	1.45833	1.16331	0.4	0	0.588745	0.572464	0.25	1.72727	Euchromatin
2	55353329	55365860	Solyc02g094090.3.1	394	1.75	1.55208	2.85795	1.5	1.67578	1.09375	2.1	3.76364	2.4	1.3875	1.96667	1.86364	0.5	1.625	1.33333	1.36364	3.05114	2.51515	1.6875	1.16667	1.72917	1.49597	1.06667	1	0.658009	0	1.575	0.333333	Euchromatin
2	55388726	55395156	Solyc02g094120.3.1	1182	2.65625	2.5	2.92045	1.41667	2.59766	1.98438	3.03333	3.24545	1.74167	2.425	2.45	2.87879	1.375	2.47917	2.08333	1.58712	3.10795	2.29545	1.60417	0.791667	2.3125	2.53629	2.28889	1.86667	1.24675	0.0833333	2.60833	1.40909	Euchromatin
2	55399709	55401666	Solyc02g094130.3.1	897	2.56875	1.3125	1.40341	1.4375	2.09766	2.02083	1.9	1.99091	2.025	1.825	2.7	0.0909091	0.125	1.1875	0.833333	0.215909	1.27841	0.924242	1.3125	0.958333	2	2.40726	1.97778	0	0.17316	0.228261	1.69167	1.48485	Euchromatin
2	55405783	55411662	Solyc02g094140.3.1	387	2.00625	2.5625	1.8125	2.52083	2.21484	1.72396	2.36667	1	1.70833	1.6375	1.8	2.16667	2.875	2.33333	2.16667	0.708333	1.4375	1.41667	2.14583	2.125	1.9375	2.2621	1.33333	2.73333	0	0.547101	2.025	0.954545	Euchromatin
2	55442994	55447703	Solyc02g094200.3.1	372	0.55625	0.3125	1.17614	1.3125	0.464844	0.390625	0.3	1.20909	1.3	0.375	0.383333	0.909091	1	0.1875	0.0833333	1.90909	1.09659	0.871212	1.1875	1.08333	0.270833	0.58871	0.466667	0	0.727273	0.927536	0.325	0.166667	Euchromatin
2	55517642	55517713	Solyc02g094320.3.1	72	0.625	0.625	0.625	1.375	0.625	1	0	0	2	0	1	0	2	0	1	2	0	1	2	1	1	0.887097	0	0	0	0	0	1.09091	Euchromatin
2	55563164	55563250	Solyc02g094390.3.1	87	0.0625	0.0625	0.0625	0.104167	0.0625	0.0625	0	0	0.0416667	0	0	0	0.0416667	0	0	0.0416667	0	0	0.0416667	0.0416667	0	0.120968	0	0	0	0.0833333	0	0	Euchromatin
2	55585520	55586632	Solyc02g094420.3.1	323	1.3875	0.8125	0.928977	0.739583	1.17188	0.994792	1.06667	1.17273	0.983333	1.1875	1.31667	0.439394	0.25	0.770833	0.583333	0.356061	0.897727	0.689394	0.708333	0.5	1.04167	1.21169	1.4	0.333333	0.484848	0.15942	1.1	0.80303	Euchromatin
2	55604317	55606778	Solyc02g094440.3.1	563	1.71875	0.78125	0.715909	0.875	1.36719	0.78125	1.86667	1.79091	1.95	1.6125	1.86667	0.257576	0.416667	1.27083	0.333333	0.340909	1.21591	0.257576	1.375	0.416667	1.29167	1.08871	1.62222	0.333333	0.17316	0.456522	1.58333	0.333333	Euchromatin
2	55606657	55606758	Solyc02g094445.1.1	102	0.65	0.3	0.475	0.463889	0.58	0.44	0.5	0.625	0.652778	0.7	0.6	0.25	0.180556	0.4	0.2	0.412037	0.55	0.4	0.558333	0.369444	0.52	0.536842	0.857143	0	0.469697	0.339372	0.711111	0.4	Euchromatin
2	55614716	55617271	Solyc02g094470.3.1	1077	0.4375	0.96875	0.616477	0.552083	0.636719	0.546875	1.1	0.372727	0.308333	0.525	0.35	1.27273	1.20833	0.6875	1.25	0.481061	0.710227	0.522727	0.645833	0.458333	0.6875	0.614919	0.2	0	0.415584	0.387681	0.625	0.409091	Euchromatin
2	55640372	55640884	Solyc02g094490.3.1	513	0.40625	0.854167	0.40625	0.78125	0.574219	0.520833	0.5	0	0.375	0.1875	0.166667	0.5	0.875	0.583333	0.666667	0.375	0.1875	0.166667	0.5625	0.541667	0.354167	0.756048	0	0.866667	0	0.48913	0.358333	0.30303	Euchromatin
2	55655225	55655426	Solyc02g094500.3.1	202	0.03125	0.1875	0.213068	0.40625	0.0898438	0.03125	0.166667	0.181818	0.375	0.0625	0	0.348485	0.541667	0.208333	0.166667	0.556818	0.244318	0.181818	0.4375	0.375	0.0625	0.0625	0	0.333333	0.311688	0.48913	0.125	0	Euchromatin
2	55662532	55670639	Solyc02g094510.3.1	463	1.5	1.91667	1.625	1.66667	1.65625	1.53125	1.33333	1	1.04167	0.9	1.56667	0.333333	0.375	1	2.5	0.0416667	0.75	2.16667	0.791667	2.20833	1.91667	1.92339	0.711111	0.533333	0	0.0833333	1	0.333333	Euchromatin
2	55735055	55735142	Solyc02g094560.3.1	88	0	0	1	0	0	0	0	1	0	0	0	1	0	0	0	1	1	1	0	0	0	0	0	0	0	0	0	0	Euchromatin
3	16817	16978	Solyc03g005000.3.1	162	2	2	2.72727	3.04167	2	2	0	1.90909	3.04167	0	4	1.90909	3.04167	0	4	1.67803	1.90909	3.54545	3.04167	3.04167	4	2.06452	0	0	1.87013	0.0833333	0	0	Euchromatin
3	38299	38431	Solyc03g005030.3.1	133	1.1625	0.84375	0.84375	2.28125	1.04297	1.0625	0.8	0.909091	2.6	1.05	1.33333	0.272727	3	0.5	1.33333	2.72727	0.670455	1.15152	2.75	1.66667	1.33333	1.05847	1.33333	0	0.415584	0	0.9	0.848485	Euchromatin
3	44393	46577	Solyc03g005050.3.1	852	1.90625	2.48958	3.40341	2.52083	2.125	4.26042	1.1	1.82727	0.85	0.525	4.01667	2.66667	1.72222	1.27083	4.33333	2.47727	2.14205	5.34091	1.17708	4.58333	4.13542	3.06048	0.2	1.86667	2.45887	1.05072	0.858333	4.83333	Euchromatin
3	78945	81064	Solyc03g005120.3.1	327	1.7125	1.9375	1.87216	2.03125	1.79688	2.93229	1.13333	1.47273	2.2	0.65	3.2	1.42424	1.66667	1.25	2.77778	0.727273	1.45455	2.12879	2	1.58333	3.04167	2.40121	0.4	1.73333	0.969697	0	0.933333	2.59091	Euchromatin
3	133145	136996	Solyc03g005230.3.1	1017	3.80625	4.375	3.74432	3.64583	4.01953	5.88021	1.4	0.581818	0.483333	0.975	6.01667	1.18182	1.08333	1.25	6.83333	0.265152	0.806818	6.01515	0.708333	5.91667	6.32292	5.27016	0.8	1.2	0.311688	0.15942	1.15	5.51515	Euchromatin
3	149155	149241	Solyc03g005260.3.1	87	0.3625	0.09375	0.09375	0.09375	0.261719	0.09375	0.3	0.3	0.3	0.425	0.3	0	0	0.1875	0	0	0.1875	0	0.1875	0	0.1875	0.183468	0.555556	0	0	0	0.358333	0	Euchromatin
3	156123	160368	Solyc03g005270.3.1	517	2.3625	2.13542	3.05398	2.28125	2.27734	1.94792	2.7	2.07273	1.4	2.2375	2.48333	3.81818	3	2.14583	2	0.818182	2.72727	3.40152	2	2.58333	2.30208	2.1754	2.17778	1.46667	1.21212	0	2.35	1.74242	Euchromatin
3	225060	234222	Solyc03g005390.3.1	234	0.125	0.28125	0.125	0.25	0.183594	0.125	0.166667	0	0.125	0.0625	0	0.166667	0.291667	0.208333	0.166667	0.125	0.0625	0	0.1875	0.125	0.0625	0.245968	0	0.333333	0	0.228261	0.125	0	Euchromatin
3	286145	286219	Solyc03g005410.3.1	75	0.0625	0.0625	0.517045	0.0625	0.0625	0.0625	0	0.454545	0	0	0	0.454545	0	0	0	0.454545	0.454545	0.454545	0	0	0	0.120968	0	0	0.727273	0	0	0	Euchromatin
3	366039	369599	Solyc03g005470.3.1	477	2.7375	2.76042	2.46875	5.96875	2.74609	3.46875	0.633333	0.3	4.8	0.55	4.96667	0.333333	4.83333	0.5625	5	4.5	0.3125	4.66667	4.8125	7	4.97917	3.24798	0.555556	0.533333	0	0.666667	0.591667	1.87879	Euchromatin
3	439062	440791	Solyc03g005600.3.1	682	1.49375	1.98958	1.68466	1.09375	1.67969	2.01562	2.13333	0.290909	0.8	1	2.05	2.42424	1.33333	1.83333	2.19444	1.09091	1.09091	2.34091	1	1.25	2.10417	1.87702	0.355556	1.6	0.17316	0	1.4	2.10606	Euchromatin
3	509522	517469	Solyc03g005730.3.1	1459	1.6125	2.30208	1.5625	1.66667	1.87109	2.00521	2.33333	1.5	1.51667	1.5125	1.75	0.833333	2.25	1.89583	2.83333	1.41667	1.25	2	1.79167	1.75	2.15625	1.95968	1.13333	1.4	0	0.681159	1.76667	2.0303	Euchromatin
3	519952	520230	Solyc03g005740.2.1	279	1.45625	1.97917	1.71307	1.40625	1.65234	2.69792	1.03333	0.581818	0.325	0.5875	2.36667	1.28788	0.958333	1	3	0.579545	0.846591	2.62121	0.5625	2.29167	2.60417	2.20363	0.355556	1.13333	0.727273	0.242754	0.791667	3.09091	Euchromatin
3	538200	539003	Solyc03g005760.1.1	804	12.1875	13.125	12.3807	12.8021	12.5391	15.7656	6.13333	4.79091	4.7	4.35	18.65	5.30303	5.51389	5.6875	18.9167	4.16667	4.98295	18.4545	5.00521	19.5139	18.75	15.5323	3.64444	5.93333	1.03896	2.9529	5.175	10.303	Euchromatin
3	540999	541787	Solyc03g005770.3.1	789	14.5938	17.6042	17.0767	21.334	15.7227	17.0833	13.4667	10.3818	15.7523	9.4625	18.2333	15.0455	17.5972	13.5625	20.3333	15.0293	12.1307	20.4167	16.4441	24.5928	19.0208	17.5363	7.84444	16.4667	9.58009	13.3129	11.7333	14.6515	Euchromatin
3	590091	590377	Solyc03g005870.3.1	287	2.09375	2	2	2.25	2.05859	2.33333	1.5	1.3	2.15	1.575	2.96667	1	2.25	1.4375	2.94444	3.25	1.1875	3.33333	2.1875	2.41667	2.95833	2.16935	1.8	1.6	0	0.391304	1.625	1.72727	Euchromatin
3	755125	758521	Solyc03g006070.3.1	765	1.3375	1.15625	1	1	1.26953	2.39583	0.566667	0.4	0.4	0.5875	2.06667	0.166667	0.166667	0.458333	1.83333	0	0.3125	1.66667	0.3125	1.66667	1.97917	1.90726	0.666667	0.333333	0	0	0.575	2.9697	Euchromatin
3	793445	794727	Solyc03g006140.3.1	461	1.43125	2.13542	3.78125	4.15625	1.69531	1.16146	2.26667	4.2	4.575	1.5	1.21667	3	3.375	2.29167	1.97222	0.375	3.75	4.08333	4.125	4.45833	1.5	1.49798	1.15556	2.8	0	0.48913	1.91667	0.80303	Euchromatin
3	1091259	1093477	Solyc03g006510.3.1	510	1	1.76042	1.81818	2.16667	1.28516	2.26562	0.833333	0.818182	1.16667	0.3125	1.75	1.65152	2	1.04167	2.58333	1.98485	1.13068	2.56818	1.47917	2.91667	2.0625	1.82258	0	1.66667	1.24675	1.13043	0.625	2.56061	Euchromatin
3	1101141	1101199	Solyc03g006520.3.1	59	0.0625	0.0625	0.0625	0.0625	0.0625	0.208333	0	0	0	0	0.166667	0	0	0	0.166667	0	0	0.166667	0	0.166667	0.166667	0.120968	0	0	0	0	0	0.30303	Euchromatin
3	1153814	1161918	Solyc03g006580.3.1	290	0.03125	0.03125	0.03125	0.03125	0.03125	0.03125	0	0	0	0	0	0	0	0	0	0	0	0	0	0	0	0.0625	0	0	0	0	0	0	Euchromatin
3	1257514	1257533	Solyc03g006680.3.1	20	0	0	0	0	0	0	0	0	0	0	0	0	0	0	0	0	0	0	0	0	0	0	0	0	0	0	0	0	Euchromatin
3	1571223	1573452	Solyc03g007030.3.1	297	2.15625	2.40625	2.25284	2.46875	2.25	2.91667	2.2	1.01818	2.25	1.25	2.95	2.40909	0.75	1.6875	2.91667	2.43182	1.53977	2.75	1.6875	3	2.9375	2.78024	0.755556	1	1.14286	0.391304	1.50833	2.62121	Euchromatin
3	1708631	1708660	Solyc03g007110.3.1	30	0.0625	0.0625	0.0625	0.0625	0.0625	0.140625	0	0	0	0	0.0833333	0	0	0	0.0833333	0	0	0.0833333	0	0.0833333	0.0833333	0.125	0	0	0	0	0	0.166667	Euchromatin
3	1765753	1769421	Solyc03g007190.3.1	505	0.7	0.8125	1.71591	1	0.742188	1.10938	0.5	1.29091	0.8	0.3875	0.866667	1.59091	0.5	0.5	0.916667	2.09091	1.40341	1.92424	0.6875	1	0.885417	1.00403	0.355556	0.6	0.17316	0	0.458333	1.30303	Euchromatin
3	1795395	1800606	Solyc03g007240.3.1	1071	2.9875	3.41667	2.6733	4.04167	3.14844	4.57812	2.5	1.52727	3.20833	1.8875	4.23333	2	2.54167	2.3125	4.61111	3.02652	1.70455	3.78788	2.95833	5.18056	4.375	3.9375	1.68889	2.4	0.588745	1.08333	2.18333	5.12121	Euchromatin
3	1831256	1831383	Solyc03g007270.3.1	128	0	0	0	0	0	0	0	0	0	0	0	0	0	0	0	0	0	0	0	0	0	0	0	0	0	0	0	0	Euchromatin
3	1874141	1874263	Solyc03g007310.3.1	123	0	0	0	0.0416667	0	0	0	0	0.0416667	0	0	0	0.0416667	0	0	0.0416667	0	0	0.0416667	0.0416667	0	0	0	0	0	0.0833333	0	0	Euchromatin
3	2043904	2047364	Solyc03g007470.3.1	455	0.75	1.11458	0.747159	0.90625	0.886719	1.25	1.1	0.190909	1.1	0.525	1.18333	1.09091	0.666667	1.02083	1.30556	1.09091	0.528409	1.17424	0.9375	0.916667	1.22917	1.03427	0.2	1.06667	0.17316	0	0.758333	1.4697	Euchromatin
3	2090297	2094767	Solyc03g007520.3.1	317	1.25	0.5	0.772727	0.625	0.96875	0.567708	1.2	1.47273	1.325	1.05	1.28333	0.272727	0.125	0.75	0.0833333	0.397727	1.02273	0.356061	0.875	0.208333	0.833333	0.866935	1.06667	0	0.415584	0.242754	1	0.166667	Euchromatin
3	2191051	2196090	Solyc03g007660.3.1	525	1.26875	1.15625	1.45455	1.08333	1.22656	2.41146	0.466667	0.754545	0.383333	0.4875	2.21667	0.621212	0.25	0.395833	2.08333	0.537879	0.704545	2.37121	0.333333	2	2.16667	1.82258	0.555556	0.333333	0.727273	0.15942	0.483333	2.80303	Euchromatin
3	2201021	2204757	Solyc03g007670.3.1	1029	2.525	2.75	2.45044	4.55208	2.60938	3.97396	1.73333	1.31919	3.48333	0.9625	3.65	1.25253	3.08333	1.60417	3.41667	3.00253	1.29419	3.16919	3.33333	5.33333	3.5625	3.55847	0.555556	1.66667	0.76912	1.06522	1.28333	4.43939	Euchromatin
3	2206333	2210507	Solyc03g007680.3.1	300	1.175	2.3125	1.7017	2.21875	1.60156	1.28125	2.7	1.1	2.3	1.35	1.01667	3.22727	0.5	1.875	2.75	3	1.89773	1.51515	1.625	2.83333	1.66667	1.48992	0.6	0.6	0.831169	0	1.65	0.939394	Euchromatin
3	2271372	2273222	Solyc03g007740.3.1	598	0.89375	0.78125	0.806818	0.75	0.851562	1.42708	0.466667	0.481818	0.425	0.4875	1.46667	0.348485	0.291667	0.395833	1.33333	0.306818	0.431818	1.34848	0.375	1.29167	1.41667	1.12097	0.555556	0.333333	0.311688	0.228261	0.483333	1.57576	Euchromatin
3	2363903	2372244	Solyc03g007810.3.1	1737	4.9875	5.27083	4.5483	8.13542	5.09375	4.30208	4.96667	4.10909	6.91667	4.1625	5.41667	4.57576	4.58333	4.27083	5.94444	7.55303	4.28409	4.46212	6.04167	9.83333	5.61458	5.01008	4.08889	3.73333	3.11688	1.46377	4.48333	2.86364	Euchromatin
3	2470373	2470528	Solyc03g007990.2.1	156	0.0625	0.0625	0.0625	0.0625	0.0625	0.208333	0	0	0	0	0.166667	0	0	0	0.166667	0	0	0.166667	0	0.166667	0.166667	0.120968	0	0	0	0	0	0.30303	Euchromatin
3	2470717	2471358	Solyc03g007995.1.1	642	4.00625	3.46875	3.49716	5.61458	3.80469	3.67708	3	2.19091	5.73333	3.0625	5.2	1.75758	4.83333	2.625	4.61111	3.92424	2.02841	5.25758	5.39583	6	4.97917	3.74395	3.44444	2.4	0.17316	1.01449	3.09167	2.75758	Euchromatin
3	2472890	2477870	Solyc03g008010.3.1	203	0.03125	0.1875	0.03125	0.03125	0.0898438	0.03125	0.166667	0	0	0.0625	0	0.166667	0.166667	0.208333	0.166667	0	0.0625	0	0.0625	0	0.0625	0.0625	0	0.333333	0	0	0.125	0	Euchromatin
3	2730743	2733474	Solyc03g025270.3.1	616	2.275	2.13542	2.3125	2.5625	2.22266	2.22396	2.23333	1.2	2.8	1.7375	2.7	2.16667	1.83333	2	2.11111	2	1.5625	3	2.4375	2.5	2.47917	2.34677	1.6	1.93333	0	0	1.95833	1.9697	Euchromatin
3	2780263	2780322	Solyc03g025310.3.1	60	0	0	0	0.166667	0	0	0	0	0.166667	0	0	0	0.166667	0	0	0.166667	0	0	0.166667	0.166667	0	0	0	0	0	0.289855	0	0	Euchromatin
3	2786930	2789729	Solyc03g025320.3.1	1359	11.7063	12.3125	12.7784	14.9479	11.9336	14.7656	9.73333	4.73636	11.8417	6.4875	17.05	10.9848	10.5417	8.8125	16.1944	12.8598	7.07955	18.6742	11.3542	18.4583	16.7292	13.746	5.04444	8.73333	2.42424	2.44565	7.85	13.1364	Euchromatin
3	2844223	2857191	Solyc03g025410.3.1	337	1.8625	2.32292	2.01705	2.54167	2.03516	2.11979	2.56667	1.85455	2.81667	1.2625	2.31667	1.68182	3.25	2.375	2.36111	3.87121	1.78977	2.40152	2.97917	1.83333	2.33333	2.16935	0.533333	2.46667	0.831169	0.65942	1.79167	1.98485	Euchromatin
3	2934941	2936280	Solyc03g025520.3.1	330	1.6125	1.8125	1.52841	1.4375	1.6875	1.78125	1.2	0.290909	0.2	0.65	2.03333	1.09091	1	1.25	1.83333	0.0909091	0.590909	1.92424	0.5	1.83333	1.95833	2	0.355556	1.6	0.17316	0	0.933333	1.30303	Euchromatin
3	3059222	3061199	Solyc03g025630.3.1	237	0.89375	0.5	0.34375	0.84375	0.746094	0.489583	0.966667	0.8	1.3	0.8625	0.966667	0.166667	0.666667	0.708333	0.333333	0.5	0.5625	0.166667	1.0625	0.666667	0.729167	0.618952	0.888889	0.333333	0	0.521739	0.858333	0.30303	Euchromatin
3	3226627	3226708	Solyc03g025795.1.1	82	0.03125	0.03125	0.03125	0.03125	0.03125	0.03125	0	0	0	0	0	0	0	0	0	0	0	0	0	0	0	0.0625	0	0	0	0	0	0	Euchromatin
3	3226627	3226708	Solyc03g025800.3.1	82	0.03125	0.03125	0.03125	0.03125	0.03125	0.03125	0	0	0	0	0	0	0	0	0	0	0	0	0	0	0	0.0625	0	0	0	0	0	0	Euchromatin
3	3264746	3267090	Solyc03g025840.3.1	696	1.175	1.92708	1.125	1.33333	1.45703	1.99479	1.66667	0.2	0.408333	0.825	1.46667	1.66667	1.875	1.5	2.33333	0.208333	0.75	1.5	0.958333	1.70833	1.79167	1.81452	0.355556	1.46667	0	0.344203	1.15	2.21212	Euchromatin
3	3273469	3275502	Solyc03g025850.3.1	594	1.96875	1.42708	2.02841	2.41667	1.76562	2.26042	1.1	1.19091	2.69167	1.225	2.48333	1.09091	1.79167	0.895833	1.72222	2.88258	1.15341	2.67424	2.35417	2.20833	2.19792	2.16532	1.44444	0.666667	0.17316	0.344203	1.175	2.28788	Euchromatin
3	3348153	3352604	Solyc03g025910.3.1	246	0.78125	0.9375	0.872159	0.78125	0.839844	1.48438	0.166667	0.0909091	0	0.0625	1.58333	0.257576	0.166667	0.208333	1.75	0.0909091	0.153409	1.67424	0.0625	1.58333	1.64583	1.15121	0	0.333333	0.17316	0	0.125	1.5303	Euchromatin
3	3410077	3412459	Solyc03g025950.3.1	711	5.7875	4.82292	5.72727	4.5625	5.42578	5.8125	4.23333	5.03636	4.2	4.2875	7.1	5.10606	1.83333	3.375	6.33333	5.45455	5.0625	5.95455	3.3125	6.33333	6.8125	5.82661	4.8	2.33333	1.66234	0	4.20833	4.78788	Euchromatin
3	3428773	3429315	Solyc03g025980.3.1	121	0.25	0.25	0.25	0.25	0.25	0.75	0	0	0	0	0.666667	0	0	0	0.666667	0	0	0.666667	0	0.666667	0.666667	0.451613	0	0	0	0	0	0.969697	Euchromatin
3	3586653	3586712	Solyc03g026150.3.1	60	0.1875	0.1875	0.1875	0.1875	0.1875	0.395833	0	0	0	0	0.333333	0	0	0	0.333333	0	0	0.333333	0	0.333333	0.333333	0.314516	0	0	0	0	0	0.484848	Euchromatin
3	3656330	3657168	Solyc03g026220.3.1	382	0.34375	0.65625	0.889205	1.01042	0.460938	0.625	0.333333	0.545455	0.666667	0.125	0.333333	0.878788	1	0.416667	0.666667	1.21212	0.670455	0.878788	0.791667	1	0.458333	0.675403	0	0.666667	0.900433	1.1087	0.25	0.575758	Euchromatin
3	3777808	3777897	Solyc03g026315.1.1	90	0.125	0.125	0.215909	0.458333	0.125	0.375	0	0.0909091	0.333333	0	0.333333	0.0909091	0.333333	0	0.333333	0.424242	0.0909091	0.424242	0.333333	0.666667	0.333333	0.225806	0	0	0.17316	0.463768	0	0.484848	Euchromatin
3	3810352	3810447	Solyc03g026350.3.1	96	0	0	0	0	0	0	0	0	0	0	0	0	0	0	0	0	0	0	0	0	0	0	0	0	0	0	0	0	Euchromatin
3	4177970	4181060	Solyc03g031690.3.1	326	0.85625	0.78125	1.44034	0.78125	0.828125	1.14583	0.6	0.963636	0.6	0.525	0.8	1.45455	0	0.375	1	1.45455	1.14773	1.24242	0.375	1	0.875	1.16331	0.533333	0	0.692641	0	0.5	1.15152	Euchromatin
3	4199166	4204759	Solyc03g031740.2.1	647	0.70625	0.822917	0.78125	1.11458	0.75	1.55208	0.533333	0.472727	0.283333	0.4	0.866667	0.484848	0.416667	0.5	1	0.356061	0.477273	0.939394	0.333333	1.375	0.916667	1.56564	0.355556	0.533333	0.484848	0.15942	0.466667	1.56602	Euchromatin
3	4199214	4199928	Solyc03g031720.3.1	455	0.40625	0.697917	0.65625	0.489583	0.515625	0.927083	0.333333	0.272727	0.0833333	0.125	0.666667	0.484848	0.416667	0.375	1	0.356061	0.352273	0.939394	0.208333	0.75	0.791667	0.768145	0	0.533333	0.484848	0.15942	0.233333	1.0303	Euchromatin
3	4352371	4353549	Solyc03g031860.3.1	636	3.9125	3.5625	3.82386	4.22917	3.78125	4.91667	0.9	1.33636	1.31667	1.05	6.56667	1.04545	0.916667	0.75	6.16667	1.96212	1.22727	6.21212	1.16667	7.08333	6.41667	4.54435	1.26667	0.6	0.831169	0.572464	1	3.54545	Euchromatin
3	4453893	4454579	Solyc03g031950.2.1	687	2.36875	3.09375	1.86648	1.88542	2.64062	2.75	2.66667	1.27273	1.29167	1.8	2.33333	1.93939	1.95833	2.58333	3	0.564394	1.52273	1.60606	1.54167	1.625	2.58333	3.03427	1.42222	2.93333	0.415584	0.561594	2.23333	2.48485	Euchromatin
3	4485972	4491361	Solyc03g031970.3.1	675	2.3375	2.01042	2.35511	1.84375	2.21484	2.48958	1.03333	1.33636	0.825	1.1	2.36667	0.969697	0.458333	0.8125	2	0.761364	1.19886	2.30303	0.6875	1.79167	2.22917	2.82863	1.26667	0.533333	1.07359	0.242754	1.05833	2.06061	Heterochromatin
3	4661807	4663123	Solyc03g032130.3.1	231	0.5625	0.5625	0.710227	1.5625	0.5625	1.22396	0	0.181818	1	0	0.916667	0.181818	1	0	0.916667	1.18182	0.181818	1.00758	1	1.91667	0.916667	0.987903	0	0	0.311688	0	0	1.5303	Heterochromatin
3	4685316	4695030	Solyc03g032160.3.1	703	3.46875	2.8125	3.10795	2.88542	3.22266	3.11458	3.1	3.18182	2.425	2.7875	3.76667	1.62121	2.27778	2.45833	2.63889	2.36364	2.59659	3.18939	2.36979	3.03472	3.34375	3.48387	2.88889	1.66667	1.66234	1.62319	2.84167	2.28788	Heterochromatin
3	5104200	5107558	Solyc03g033540.3.1	364	0.5625	0.5625	0.744318	0.5625	0.5625	1.40104	0	0.181818	0	0	1.16667	0.181818	0	0	1.16667	0.181818	0.181818	1.34848	0	1.16667	1.16667	1.00403	0	0	0.311688	0	0	1.75758	Heterochromatin
3	5136892	5137051	Solyc03g033560.3.1	160	0.3125	0.3125	0.3125	0.395833	0.3125	0.53125	0	0	0.0833333	0	0.333333	0	0.0833333	0	0.333333	0.0833333	0	0.333333	0.0833333	0.416667	0.333333	0.540323	0	0	0	0.15942	0	0.575758	Heterochromatin
3	5185338	5188023	Solyc03g033600.3.1	279	0.46875	0.625	0.832386	0.59375	0.527344	1.04167	0.166667	0.363636	0.125	0.0625	0.833333	0.530303	0.291667	0.208333	1	0.488636	0.426136	1.19697	0.1875	0.958333	0.895833	0.832661	0	0.333333	0.588745	0.242754	0.125	1.15152	Heterochromatin
3	5679071	5679138	Solyc03g033950.3.1	68	0.1875	0.1875	0.1875	0.1875	0.1875	0.5	0	0	0	0	0.5	0	0	0	0.5	0	0	0.5	0	0.5	0.5	0.314516	0	0	0	0	0	0.545455	Heterochromatin
3	5805238	5805519	Solyc03g034080.3.1	282	0.59375	0.78125	0.849432	0.59375	0.664062	1.11458	0.333333	0.454545	0	0.125	0.833333	0.484848	0.333333	0.375	0.888889	0.454545	0.465909	0.909091	0.125	0.833333	0.854167	1.01411	0	0.533333	0.519481	0	0.233333	1.24242	Heterochromatin
3	5907786	5909264	Solyc03g034180.3.1	714	2.90625	1.8125	3.90625	4.98958	2.49609	2.11458	2.56667	3.4	4.48333	2.8625	3.06667	5.16667	6.25	1.70833	2.16667	1.08333	4.0625	3.66667	5.14583	4.75	2.72917	2.28831	3.37778	0.333333	0	0.166667	2.59167	1.81818	Heterochromatin
3	5912801	5913049	Solyc03g034190.3.1	249	2.44375	1.96875	2.76989	2.59375	2.26562	3.53646	0.6	2.78182	2.6	0.725	3.35	2.18182	2	0.375	2.75	0.181818	2.55682	2.58333	2.375	2.41667	3.125	3.24798	0.888889	0	0.34632	0	0.633333	3.83333	Heterochromatin
3	5918769	5919685	Solyc03g034200.3.1	360	1.64375	2.09375	1.83239	1.46875	1.8125	2.52604	1.53333	0.563636	0.2	0.775	2.78333	1.69697	1.33333	1.29167	3.02778	0.363636	0.988636	2.94697	0.625	2.58333	2.875	2.15524	0.355556	1.06667	0.588745	0	1.03333	2.40909	Heterochromatin
3	5956539	5958613	Solyc03g034220.3.1	543	1.7625	2.3125	1.38068	2.10417	1.96875	2.45312	1.86667	0.690909	1.39167	1.3	2.35	1.63636	2.45833	1.33333	3.41667	0.882576	1.04545	1.84091	1.79167	2.54167	2.75	2.21371	1.06667	0.533333	0.17316	0.474638	1.4	2.40909	Heterochromatin
3	6228723	6228914	Solyc03g034370.1.1	192	3.90625	3.67083	3.43125	3.18125	4.00279	5.34583	1.15833	0.325	0.325	0.766071	6.575	0.833333	0.833333	0.988095	6.47222	0	0.508929	6.08333	0.508929	6.08333	6.66369	5.05496	0.605556	0.866667	0	0	0.90119	3.65152	Heterochromatin
3	6228759	6229037	Solyc03g034375.1.1	279	3.2625	4.23958	3.4375	2.97917	3.62891	3.61979	3.16667	1.07273	1.29167	1.5875	4.75	3.13636	2.45833	2.70833	5.47222	1.38258	1.84659	4.84091	1.72917	4.04167	5.02083	3.79435	0.711111	2.33333	1.31602	0.431159	2.14167	2.28788	Heterochromatin
3	7256445	7256579	Solyc03g043720.3.1	135	0.0625	0.0625	0.0625	0.0625	0.0625	0.0625	0	0	0	0	0	0	0	0	0	0	0	0	0	0	0	0.125	0	0	0	0	0	0	Heterochromatin
3	7256447	7256579	Solyc03g043715.1.1	133	0.0625	0.0625	0.0625	0.0625	0.0625	0.0625	0	0	0	0	0	0	0	0	0	0	0	0	0	0	0	0.125	0	0	0	0	0	0	Heterochromatin
3	7313090	7316342	Solyc03g043750.3.1	354	1.375	1.45833	1.375	2.375	1.40625	2.625	0.333333	0	1	0.125	2.58333	0.333333	1.33333	0.416667	2.47222	1	0.125	2.58333	1.125	3.58333	2.54167	2.10484	0	0.666667	0	0	0.25	2.83333	Heterochromatin
3	7330918	7331704	Solyc03g043760.3.1	339	0.21875	0.666667	0.21875	0.802083	0.386719	0.447917	0.5	0	0.583333	0.1875	0.25	0.5	1.08333	0.583333	0.75	0.583333	0.1875	0.25	0.770833	0.833333	0.4375	0.429435	0	0.866667	0	0.862319	0.358333	0.5	Heterochromatin
3	7770470	7777083	Solyc03g043960.3.1	315	1.39375	0.59375	1.32102	0.59375	1.09375	0.817708	1.6	0.727273	1.6	1	1.85	1.45455	0	1	0.25	1.45455	1	1.70455	1	0.25	1.25	0.957661	0.711111	0	0.831169	0	1.06667	0.469697	Heterochromatin
3	7813862	7814302	Solyc03g044000.1.1	441	0.21875	0.822917	2.0142	1.17708	0.445312	0.442708	0.666667	1.81818	1.08333	0.25	0.25	2.36364	1.08333	0.791667	0.916667	2.53788	2.02273	2.06818	1.08333	1.33333	0.5	0.429435	0	1.2	0.935065	0.15942	0.483333	0.469697	Heterochromatin
3	7819124	7821804	Solyc03g044010.3.1	198	0.21875	0.6875	0.491477	1.17708	0.394531	0.364583	0.5	0.272727	0.958333	0.1875	0.166667	0.772727	1.45833	0.625	0.666667	1.23106	0.460227	0.439394	1.14583	1.125	0.354167	0.429435	0	1	0.415584	0.0833333	0.375	0.30303	Heterochromatin
3	8209806	8220283	Solyc03g044140.3.1	1002	1.9625	1.73958	1.94886	1.3125	1.87891	2.20312	1.23333	1.43636	0.8	1.1875	2.05	1.13636	0.5	1.04167	1.75	0.636364	1.32386	1.88636	0.6875	1.25	1.9375	2.3871	1.28889	0.866667	1.00433	0	1.20833	2.10606	Heterochromatin
3	8615166	8618975	Solyc03g044260.3.1	420	0.75	0.90625	0.75	0.75	0.808594	0.932292	0.166667	0	0	0.0625	1.08333	0.166667	0.166667	0.208333	1.25	0	0.0625	1.08333	0.0625	1.08333	1.14583	1.02823	0	0.333333	0	0	0.125	0.5	Heterochromatin
3	8871620	8873599	Solyc03g044330.1.1	1980	6.275	6.98958	6.2983	6.10417	6.54297	6.40104	5.63333	4.15455	4.55833	4.25	8.11667	7.78788	2.79167	4.77083	8.91667	6.91288	5.51705	7.03788	3.89583	8.04167	8.41667	6.76815	3.8	4	0.761905	0.807971	4.74167	4.34848	Heterochromatin
3	11433610	11433769	Solyc03g045050.3.1	160	0.45625	0.572917	0.28125	0.28125	0.5	0.640625	0.533333	0.2	0.2	0.4	0.616667	0.333333	0.333333	0.5	0.75	0	0.25	0.416667	0.25	0.416667	0.666667	0.542339	0.355556	0.533333	0	0	0.466667	0.742424	Heterochromatin
3	11519641	11523382	Solyc03g045090.3.1	891	1.50625	1.15625	1.33807	1.40625	1.375	1.66146	0.4	0.581818	0.65	0.55	1.98333	0.181818	0.25	0.25	1.58333	0.431818	0.431818	1.76515	0.5	1.83333	1.83333	1.78831	0.711111	0	0.34632	0.427536	0.466667	1.10606	Heterochromatin
3	22917522	22917722	Solyc03g051810.3.1	201	0.51875	0.46875	1.53125	0.822917	0.5	0.484375	0.8	1.2	0.491667	0.5	0.65	2	1.29167	0.5	0.25	1.29167	1.5	1.75	0.791667	1.04167	0.5	0.514113	0.355556	0	0	0.431159	0.533333	0.409091	Heterochromatin
3	23546429	23547853	Solyc03g052980.3.1	525	0.35	0.75	0.25	0.25	0.5	0.25	0.8	0.2	0.2	0.5	0.2	1	1	0.5	1	0	0.5	0	0.5	0	0.5	0.387097	0.355556	0	0	0	0.533333	0	Heterochromatin
3	23654013	23654177	Solyc03g053010.3.1	165	0.40625	0.40625	0.40625	0.40625	0.40625	0.734375	0	0	0	0	0.75	0	0	0	0.75	0	0	0.75	0	0.75	0.75	0.659274	0	0	0	0	0	0.409091	Heterochromatin
3	24274963	24277939	Solyc03g053110.3.1	467	3.2625	2.0625	3.65341	3.5625	2.8125	1.84375	4	1.09091	1	2.5	4.15	5.09091	5	2.5	1.75	0.0909091	2.59091	4.84091	2.5	4.75	3.25	2.37903	1.77778	0	0.17316	0	2.66667	0.409091	Heterochromatin
3	25355236	25357048	Solyc03g058190.3.1	207	0	0	0	0.25	0	0	0	0	0.25	0	0	0	0.25	0	0	0.25	0	0	0.25	0.25	0	0	0	0	0	0.391304	0	0	Heterochromatin
3	26141447	26148358	Solyc03g058340.3.1	222	0.95	0.375	0.875	1.375	0.734375	0.520833	1	0.4	0.9	0.775	1.16667	1	1.5	0.625	0.166667	0.5	0.625	1.16667	1.125	1.66667	0.791667	0.629032	0.711111	0	0	0.782609	0.766667	0.30303	Heterochromatin
3	26284284	26286017	Solyc03g058380.3.1	151	0.125	0.03125	0.0738636	0.0703125	0.0898438	0.03125	0.1	0.136364	0.133333	0.15	0.1	0.0454545	0.0416667	0.0625	0	0.0833333	0.102273	0.0454545	0.0989583	0.0416667	0.0625	0.0625	0.2	0	0.0909091	0.0833333	0.125	0	Heterochromatin
3	29071299	29074320	Solyc03g058920.3.1	782	0.93125	0.53125	0.53125	1.07292	0.78125	0.838542	0.8	0.8	1.34167	0.5	1.21667	0	0.541667	0.5	0.416667	0.541667	0.5	0.416667	1.04167	0.958333	0.916667	0.885081	0.355556	0	0	0.960145	0.533333	0.651515	Heterochromatin
3	29463206	29463462	Solyc03g058970.3.1	140	0.475	0.125	0.125	0.166667	0.34375	0.125	0.4	0.4	0.441667	0.55	0.4	0	0.0416667	0.25	0	0.0416667	0.25	0	0.291667	0.0416667	0.25	0.241935	0.711111	0	0	0.0833333	0.466667	0	Heterochromatin
3	29516218	29517792	Solyc03g059030.3.1	156	0.35	0.75	0.25	0.25	0.5	0.25	0.8	0.2	0.2	0.5	0.2	1	1	0.5	1	0	0.5	0	0.5	0	0.5	0.387097	0.355556	0	0	0	0.533333	0	Heterochromatin
3	30065246	30085754	Solyc03g059180.3.1	809	5.5625	3.125	6.72159	5.02083	4.64844	2.60417	7.13333	5.10909	3.40833	4.675	6.53333	8.24242	6.54167	4.66667	1.66667	2.11742	6.28409	7.24242	4.58333	5.54167	4.70833	3.70565	3.55556	0.666667	1.24675	0.344203	4.98333	0.606061	Heterochromatin
3	30065296	30065407	Solyc03g059155.1.1	112	0.8875	0.9375	0.4375	0.4375	0.90625	0.583333	1.2	0.6	0.6	1.05	0.766667	1	1	0.75	1.16667	0	0.75	0.166667	0.75	0.166667	0.916667	0.75	1.06667	0	0	0	1	0.30303	Heterochromatin
3	30065296	30065332	Solyc03g059160.2.1	37	0	0	0	0	0	0	0	0	0	0	0	0	0	0	0	0	0	0	0	0	0	0	0	0	0	0	0	0	Heterochromatin
3	30865943	30872469	Solyc03g059310.3.1	570	2.1375	1.09375	2.05398	1.78125	1.74609	1.16667	2.5	1.57273	1.3	1.65	2.53333	2.27273	2	1.5625	0.166667	0.272727	1.83523	2.27273	1.5625	2	1.64583	1.60685	1.26667	0	0.415584	0	1.725	0.333333	Heterochromatin
3	34145580	34154975	Solyc03g062680.3.1	360	1.51875	0.71875	1.71875	1.26042	1.21875	1.10938	1.6	1.8	1.04167	1	2.18333	1.36364	1.04167	1	0.583333	0.950758	1.63636	1.94697	1.04167	1.625	1.58333	1.15121	0.711111	0	1.24675	0.0833333	1.06667	0.712121	Heterochromatin
3	34469369	34482991	Solyc03g062790.3.1	581	1.6	0.78125	1.80682	2.16667	1.29297	0.625	1.96667	0.781818	1.14167	1.3375	1.8	2.34848	2.70833	1.33333	0.166667	0.723485	1.36932	2.18182	1.72917	2.54167	1.1875	1.02016	1.06667	0.333333	0.311688	0.822464	1.425	0	Heterochromatin
3	34548636	34556692	Solyc03g062830.3.1	317	0.475	1.03125	0.375	0.375	0.683594	0.453125	0.966667	0.2	0.2	0.5625	0.283333	1.16667	1.16667	0.708333	1.25	0	0.5625	0.0833333	0.5625	0.0833333	0.645833	0.633065	0.355556	0.333333	0	0	0.658333	0.166667	Heterochromatin
3	34633733	34638135	Solyc03g062890.3.1	417	1.15625	0.40625	1.17898	0.90625	0.875	0.484375	1.2	0.872727	0.6	1.05	1.28333	1.27273	1	0.75	0.0833333	0.272727	1.02273	1.35606	0.75	1.08333	0.833333	0.691532	1.06667	0	0.415584	0	1	0.166667	Heterochromatin
3	36039476	36041030	Solyc03g063240.3.1	273	0.5	0.65625	0.681818	0.5	0.558594	0.890625	0.166667	0.181818	0	0.0625	0.666667	0.348485	0.166667	0.208333	0.833333	0.181818	0.244318	0.848485	0.0625	0.666667	0.729167	0.883065	0	0.333333	0.311688	0	0.125	0.69697	Heterochromatin
3	36173905	36178798	Solyc03g063280.3.1	927	1.04375	0.875	1.05966	1.17708	0.980469	0.46875	1.5	0.490909	0.608333	0.9625	1	1.59091	1.70833	1.125	0.5	0.299242	0.903409	1.09091	1.02083	1.20833	0.8125	0.808468	0.711111	0.6	0.17316	0.344203	1.09167	0	Heterochromatin
3	36181043	36181403	Solyc03g063290.3.1	361	2.0125	0.8125	1.8125	2.0625	1.5625	0.890625	2.4	1.2	1.45	1.5	2.48333	2	2.25	1.5	0.0833333	0.25	1.5	2.08333	1.75	2.33333	1.58333	1.28629	1.06667	0	0	0.456522	1.6	0.166667	Heterochromatin
3	37132968	37149774	Solyc03g063560.3.1	1428	3.85	2.25	3.84091	4	3.25	2.0625	4.8	1.89091	2.05	3	4.7	5.09091	5.25	3	1.5	0.340909	3.09091	4.59091	3.25	4.75	3.5	2.7621	2.13333	0	0.17316	0.391304	3.2	0.545455	Heterochromatin
3	37407373	37410504	Solyc03g063600.4.1	983	1.575	1.60417	1.13352	1.15625	1.58594	1.63021	1.93333	1.32727	1.35	1.2375	2.18333	1.06061	1.08333	1.5625	1.91667	0.477273	1.22727	1.31061	1.25	1.33333	2.08333	1.56653	0.911111	1.13333	0.367965	0.391304	1.45	1.31818	Heterochromatin
3	38846798	38851946	Solyc03g063880.3.1	252	0.125	0.03125	0.03125	0.03125	0.0898438	0.03125	0.1	0.1	0.1	0.15	0.1	0	0	0.0625	0	0	0.0625	0	0.0625	0	0.0625	0.0625	0.2	0	0	0	0.125	0	Heterochromatin
3	43245149	43247567	Solyc03g065250.3.1	1125	5.5	6.35417	5.83807	8.94792	5.82031	4.48958	6.66667	4.08182	7.19167	4.3625	6.76667	9.01515	12.125	4.4375	8.5	5.47348	5.93182	5.84848	9.04167	8.95833	7.41667	5.29234	3.31111	0.866667	1.76623	0.431159	4.68333	1.45455	Heterochromatin
3	43660794	43666901	Solyc03g065340.3.1	953	3.95625	2.69792	3.90057	5.84375	3.48438	3.04167	3.8	1.78182	3.725	2.425	5.56667	3.84848	5.79167	2.54167	2.83333	2.30682	2.55682	5.34848	4.5	7.29167	4.54167	3.37298	1.77778	0.533333	0.34632	0.228261	2.63333	1.42424	Heterochromatin
3	49246283	49246452	Solyc03g013030.3.1	91	0.33125	0.15625	0.15625	0.65625	0.265625	0.359375	0.2	0.2	0.7	0.275	0.45	0	0.5	0.125	0.25	0.5	0.125	0.25	0.625	0.75	0.375	0.296371	0.355556	0	0	0.782609	0.233333	0.409091	Heterochromatin
3	51745285	51747330	Solyc03g078290.3.1	459	0.09375	0.385417	0.275568	0.09375	0.203125	0.171875	0.333333	0.181818	0	0.125	0.0833333	0.515152	0.333333	0.375	0.416667	0.181818	0.306818	0.265152	0.125	0.0833333	0.208333	0.183468	0	0.533333	0.311688	0	0.233333	0.166667	Heterochromatin
3	52262945	52264378	Solyc03g078400.3.1	1134	3.7125	1.6875	4	4	2.95312	2.19792	4.2	1.2	1.2	2.775	4.6	5	5	2.625	0.666667	0	2.625	5.33333	2.625	5.33333	3.125	2.69758	2.13333	0	0	0	2.9	1.24242	Heterochromatin
3	53280872	53281144	Solyc03g079930.3.1	273	1.41875	1.34375	1.20739	1.71875	1.39062	1.19271	1.66667	1.36364	1.875	1.025	1.41667	1.0303	1.54167	1.20833	1.08333	1.23864	1.23864	0.780303	1.75	1.29167	1.29167	1.46573	0.711111	0.533333	0.588745	1.3587	1.16667	0.833333	Heterochromatin
3	53282397	53286154	Solyc03g079940.3.1	909	3.64375	4.02083	3.375	3.6875	3.78516	3.91146	3.3	0.3	4.3	1.55	5.71667	3	4	3.35417	4.41667	4	1.3125	5.41667	4.1875	2.41667	5.22917	4.05645	0.555556	4.13333	0	1	2.375	2.43939	Heterochromatin
3	53303365	53303802	Solyc03g079970.1.1	438	1.125	0.65625	0.65625	0.65625	0.949219	1.39062	0.7	0.7	0.7	0.675	1.61667	0	0	0.4375	0.916667	0	0.4375	0.916667	0.4375	0.916667	1.35417	1.1875	0.733333	0	0	0	0.625	1.56061	Heterochromatin
3	53355338	53361184	Solyc03g080050.3.1	304	0.03125	0.1875	0.03125	0.03125	0.0898438	0.03125	0.166667	0	0	0.0625	0	0.166667	0.166667	0.208333	0.166667	0	0.0625	0	0.0625	0	0.0625	0.0625	0	0.333333	0	0	0.125	0	Heterochromatin
3	53480110	53481791	Solyc03g080160.3.1	675	1.125	1.61458	1.03125	1.23958	1.30859	2.08854	0.766667	0.1	0.308333	0.4	1.51667	0.666667	0.875	0.8125	2.08333	0.208333	0.3125	1.41667	0.520833	1.625	1.72917	1.88105	0.2	1.06667	0	0.344203	0.591667	2.34848	Heterochromatin
3	53498213	53498509	Solyc03g080180.3.1	297	0.76875	0.59375	0.59375	1.09375	0.703125	0.880208	0.2	0.2	0.7	0.275	0.783333	0	0.5	0.125	0.583333	0.5	0.125	0.583333	0.625	1.08333	0.708333	1.01008	0.355556	0	0	0.521739	0.233333	0.712121	Heterochromatin
3	53623053	53623134	Solyc03g081320.3.1	82	0	0	0	0	0	0	0	0	0	0	0	0	0	0	0	0	0	0	0	0	0	0	0	0	0	0	0	0	Heterochromatin
3	53747171	53750497	Solyc03g082367.1.1	492	0.28125	0.84375	0.917614	0.28125	0.492188	0.609375	0.666667	0.636364	0	0.25	0.416667	1.30303	0.666667	0.708333	1.08333	0.636364	0.886364	1.05303	0.25	0.416667	0.666667	0.52621	0	0.933333	1.00433	0	0.45	0.651515	Heterochromatin
3	53747742	53750497	Solyc03g082380.3.1	561	0.3125	0.875	0.948864	0.3125	0.523438	0.640625	0.666667	0.636364	0	0.25	0.416667	1.30303	0.666667	0.708333	1.08333	0.636364	0.886364	1.05303	0.25	0.416667	0.666667	0.58871	0	0.933333	1.00433	0	0.45	0.651515	Heterochromatin
3	53766001	53766516	Solyc03g082390.3.1	516	2.3	2.30208	2.43182	2.25	2.30078	1.91146	1.93333	2.62727	1.7	2.0125	2.4	2.75758	0.666667	1.625	2.88889	2.81818	2.67614	1.86364	1.3125	3.16667	2.58333	2.27823	2.28889	1.33333	1.93939	0	1.99167	0.939394	Heterochromatin
3	53766001	53766516	Solyc03g082395.1.1	516	2.3	2.30208	2.43182	2.25	2.30078	1.91146	1.93333	2.62727	1.7	2.0125	2.4	2.75758	0.666667	1.625	2.88889	2.81818	2.67614	1.86364	1.3125	3.16667	2.58333	2.27823	2.28889	1.33333	1.93939	0	1.99167	0.939394	Heterochromatin
3	53830477	53830553	Solyc03g082480.3.1	77	0.0625	0.0625	0.0625	0.0625	0.0625	0.21875	0	0	0	0	0.166667	0	0	0	0.166667	0	0	0.166667	0	0.166667	0.166667	0.125	0	0	0	0	0	0.333333	Heterochromatin
3	53836388	53836420	Solyc03g082490.3.1	33	0.125	0.375	0.125	0.125	0.21875	0.1875	0.333333	0	0	0.125	0.0833333	0.333333	0.333333	0.375	0.361111	0	0.125	0.0833333	0.125	0.0833333	0.1875	0.225806	0	0.533333	0	0	0.233333	0.166667	Heterochromatin
3	53895727	53895786	Solyc03g082540.3.1	60	0.0625	0.0625	0.0625	0.0625	0.0625	0.135417	0	0	0	0	0.0833333	0	0	0	0.0833333	0	0	0.0833333	0	0.0833333	0.0833333	0.120968	0	0	0	0	0	0.166667	Heterochromatin
3	53926745	53928240	Solyc03g082570.3.1	387	1.0125	0.760417	0.84375	0.927083	0.917969	0.765625	0.733333	0.6	0.683333	0.8	1.13333	0.333333	0.416667	0.625	0.805556	0.0833333	0.5	1.08333	0.583333	1.16667	1.01042	0.905242	0.933333	0.533333	0	0.15942	0.783333	0.5	Heterochromatin
3	53930394	53933859	Solyc03g082580.3.1	601	1.25	0.90625	1.53125	0.78125	1.12109	1.67708	0.666667	1	0.6	0.775	1.85	0.833333	0.166667	0.520833	1.41667	1	0.9375	2.25	0.4375	1.25	1.6875	1.40121	0.933333	0.333333	0	0	0.725	1.80303	Heterochromatin
3	53930394	53933855	Solyc03g082590.3.1	597	1.25	0.90625	1.53125	0.78125	1.12109	1.67708	0.666667	1	0.6	0.775	1.85	0.833333	0.166667	0.520833	1.41667	1	0.9375	2.25	0.4375	1.25	1.6875	1.40121	0.933333	0.333333	0	0	0.725	1.80303	Heterochromatin
3	53953277	53955782	Solyc03g082600.3.1	405	1	0.8125	0.994318	1.85417	0.929688	1.47917	0.2	0.381818	1.24167	0.3	1.7	0.181818	1.04167	0.125	1.5	1.22348	0.306818	1.68182	1.16667	2.54167	1.625	1.27016	0.4	0	0.311688	0.0833333	0.25	1.30303	Heterochromatin
3	53997068	54000482	Solyc03g082660.3.1	1389	1.2375	1.375	2.24432	1.4375	1.28906	2.25521	0.533333	1.38182	0.575	0.4	1.95	1.51515	0.708333	0.541667	2.08333	1.55682	1.43182	2.93182	0.625	2.125	2	1.91935	0.355556	0.666667	1.55844	0.619565	0.483333	2.34848	Heterochromatin
3	54211155	54211388	Solyc03g082885.1.1	234	0.65625	1.45833	0.65625	1.15625	0.957031	1.45312	1.16667	0	1	0.4375	1.08333	1.16667	0.833333	1.20833	1.80556	1	0.4375	1.08333	0.9375	1.41667	1.35417	1.17137	0	1.53333	0	0	0.775	1.77273	Heterochromatin
3	54212704	54212828	Solyc03g082890.3.1	125	0.39375	0.625	0.21875	0.21875	0.480469	0.296875	0.7	0.2	0.2	0.4625	0.283333	0.5	0.5	0.625	0.583333	0	0.3125	0.0833333	0.3125	0.0833333	0.395833	0.421371	0.355556	0.6	0	0	0.558333	0.166667	Heterochromatin
3	54223228	54225062	Solyc03g082920.3.1	1466	4.975	6.40625	5.45739	6.34375	5.51172	6.14583	5.13333	3.36364	4.85	3.925	5.68333	6.19697	5.41667	4.89583	7.88889	2.61364	4.42614	6.11364	5.0625	7.66667	6.51042	6.11089	3.55556	5.4	0.588745	0.391304	4.575	5.98485	Heterochromatin
3	54237364	54237562	Solyc03g082940.3.1	199	0.64375	0.760417	0.46875	0.46875	0.6875	0.661458	0.533333	0.2	0.2	0.4	0.45	0.333333	0.333333	0.5	0.583333	0	0.25	0.25	0.25	0.25	0.5	0.84879	0.355556	0.533333	0	0	0.466667	0.5	Heterochromatin
3	54251604	54251666	Solyc03g082975.1.1	63	0.09375	0.25	0.09375	0.09375	0.152344	0.239583	0.166667	0	0	0.0625	0.166667	0.166667	0.166667	0.208333	0.333333	0	0.0625	0.166667	0.0625	0.166667	0.229167	0.183468	0	0.333333	0	0	0.125	0.30303	Heterochromatin
3	54287945	54288159	Solyc03g083020.3.1	129	0.53125	0.322917	1.20739	0.21875	0.453125	0.21875	0.5	0.863636	0.5	0.5	0.5	1.19697	0.166667	0.416667	0.166667	1.36364	0.988636	1.36364	0.375	0	0.375	0.377016	0.555556	0.333333	0.484848	0	0.5	0	Heterochromatin
3	54528106	54533387	Solyc03g083250.3.1	344	0.69375	0.34375	1.61648	0.34375	0.5625	0.59375	0.4	1.85455	0.4	0.55	0.733333	1.45455	0	0.25	0.333333	1.45455	1.70455	1.30303	0.25	0.333333	0.583333	0.655242	0.711111	0	0.831169	0	0.466667	0.484848	Heterochromatin
3	54555484	54555767	Solyc03g083290.3.1	126	1.04375	0.78125	0.75	0.625	0.945312	0.739583	0.666667	1.5	0.5	0.7125	1.41667	1.16667	0.166667	0.520833	1.08333	1	1.375	0.0833333	0.375	0.916667	1.29167	0.866935	0.822222	0.333333	0	0	0.683333	0.166667	Heterochromatin
3	54667263	54668005	Solyc03g083390.3.1	398	2.8	2.42708	2.7017	2.19792	2.66016	3.27083	1.56667	1.44545	0.941667	1.2	3.81667	1.21212	0.708333	1.35417	2.91667	0.587121	1.35795	3.46212	0.854167	2.95833	3.47917	3.26815	1.08889	1.2	0.831169	0.0833333	1.34167	2.92424	Heterochromatin
3	54727615	54728711	Solyc03g083430.3.1	207	0.15625	0.3125	0.15625	0.15625	0.214844	0.4375	0.166667	0	0	0.0625	0.333333	0.166667	0.166667	0.208333	0.5	0	0.0625	0.333333	0.0625	0.333333	0.395833	0.300403	0	0.333333	0	0	0.125	0.575758	Heterochromatin
3	54769669	54770286	Solyc03g083440.3.1	317	1.28125	1.36458	1.53125	1.28125	1.3125	2.35417	0.333333	1	0	0.125	2.5	0.666667	0.333333	0.375	2.38889	1	0.875	2.16667	0.125	2.5	2.45833	1.90524	0	0.533333	0	0	0.233333	2.27273	Heterochromatin
3	54892335	54892752	Solyc03g083520.3.1	362	0.53125	0.6875	0.803977	0.53125	0.589844	0.791667	0.166667	0.272727	0	0.0625	1	0.439394	0.166667	0.208333	1.16667	0.272727	0.335227	1.27273	0.0625	1	1.0625	0.695565	0	0.333333	0.415584	0	0.125	0.636364	Euchromatin
3	54900203	54902230	Solyc03g083530.3.1	456	0.825	0.979167	1.21875	0.947917	0.882812	0.713542	1	1.3	1.11667	0.8875	0.783333	0.833333	1.25	0.979167	1.02778	1.41667	1.125	1.41667	1.16667	0.833333	0.875	0.800403	0.911111	1.13333	0	0.717391	0.983333	0.651515	Euchromatin
3	54992130	54992192	Solyc03g083610.3.1	63	0.375	0.416667	0.375	0.375	0.390625	0.604167	0.166667	0	0	0.0625	0.916667	0.166667	0.166667	0.208333	0.777778	0	0.0625	0.916667	0.0625	0.916667	0.864583	0.483871	0	0.333333	0	0	0.125	0.166667	Euchromatin
3	55007997	55008536	Solyc03g083615.1.1	540	2.53125	3.51042	4.5	3.95833	2.89844	4.17708	2.46667	2.7	2.75833	1.2625	3.61667	5.16667	2.625	2.10417	4.58333	5.45833	3.625	5.41667	2.70833	4.875	3.97917	3.72581	0.6	1.8	0	1.75	1.68333	4.5	Euchromatin
3	55008015	55008380	Solyc03g083620.1.1	366	1.65625	2.04167	3.625	2.89583	1.80078	2.60938	0.966667	2.7	1.75833	0.7	2.36667	3.66667	2.125	0.979167	2.83333	4.45833	3.0625	4.16667	1.89583	3.625	2.54167	2.34274	0.6	1.2	0	1.75	0.858333	2.75758	Euchromatin
3	55280253	55280414	Solyc03g083910.4.1	162	0.74375	0.34375	0.34375	0.760417	0.59375	0.34375	0.8	0.8	1.21667	0.5	0.8	0	0.416667	0.5	0	0.416667	0.5	0	0.916667	0.416667	0.5	0.5625	0.355556	0	0	0.507246	0.533333	0	Euchromatin
3	55350866	55352462	Solyc03g083970.3.1	513	3.51875	3.76042	3.55966	4.15625	3.60938	3.22396	5	2.09091	5.85	3.375	3.51667	5.75758	1.25	3.625	4.25	6.34091	3.46591	3.34091	4.125	4.66667	3.79167	3.49395	2.66667	1.6	0.17316	0.391304	3.7	2.80303	Euchromatin
3	55795436	55795475	Solyc03g093160.3.1	40	0.03125	0.03125	0.03125	0.03125	0.03125	0.109375	0	0	0	0	0.0833333	0	0	0	0.0833333	0	0	0.0833333	0	0.0833333	0.0833333	0.0625	0	0	0	0	0	0.166667	Euchromatin
3	56142194	56142254	Solyc03g093430.3.1	61	0.53125	0.520833	0.53125	0.572917	0.527344	0.46875	0.166667	0	0.0416667	0.0625	1	0.166667	0.208333	0.208333	0.833333	0.0416667	0.0625	1	0.104167	1.04167	0.9375	0.514113	0	0.333333	0	0.0833333	0.125	0	Euchromatin
3	56284884	56289513	Solyc03g093510.2.1	1011	3.91875	4.0625	3.64773	4.125	3.97266	5.30208	3.03333	0.972727	3.7	1.7	6.45	2.60606	2	2.8125	5.36111	3.27273	1.58523	6.02273	3.0625	4.91667	6.04167	4.66935	1	2.93333	0.484848	0	2.25833	5.07576	Euchromatin
3	56607400	56608871	Solyc03g093640.3.1	143	0	0	0	0	0	0	0	0	0	0	0	0	0	0	0	0	0	0	0	0	0	0	0	0	0	0	0	0	Euchromatin
3	56628334	56628396	Solyc03g093643.1.1	63	0	0	0	0	0	0	0	0	0	0	0	0	0	0	0	0	0	0	0	0	0	0	0	0	0	0	0	0	Euchromatin
3	56745375	56749483	Solyc03g093680.3.1	403	0.65625	0.5625	0.761364	1	0.621094	1.02604	0.1	0.554545	1.1	0.15	0.85	0.454545	1	0.0625	0.75	0.545455	0.517045	0.825758	1.0625	0.916667	0.8125	0.96371	0.2	0	0.519481	0	0.125	1.13636	Euchromatin
3	56752643	56755254	Solyc03g093690.3.1	774	3.30625	3.53125	3.7017	3.14062	3.39062	5.98958	1.43333	1.69091	1.1	1.1375	6.43333	1.92424	1.33333	1.375	6.63889	1.59091	1.77841	6.51515	1.1875	6	6.51042	4.58266	1.06667	1.53333	1.66234	0.84058	1.30833	5.72727	Euchromatin
3	56939145	56940770	Solyc03g093830.3.1	596	2.64375	3.44792	3.26989	5.61458	2.94531	2.64583	3.33333	2.16364	6.28333	2.275	2.43333	4.0303	3.41667	3	3.83333	7.44697	2.86364	3.0303	5.20833	6.41667	2.95833	3.05444	1.82222	2.93333	0.484848	0.15942	2.71667	2.0303	Euchromatin
3	57221048	57223716	Solyc03g094080.3.1	260	0.33125	0.15625	0.15625	0.28125	0.265625	0.15625	0.2	0.2	0.325	0.275	0.2	0	0.125	0.125	0	0.125	0.125	0	0.25	0.125	0.125	0.304435	0.355556	0	0	0.228261	0.233333	0	Euchromatin
3	57232292	57232432	Solyc03g094090.3.1	141	0.0625	0.0625	0.0625	0.0625	0.0625	0.21875	0	0	0	0	0.166667	0	0	0	0.166667	0	0	0.166667	0	0.166667	0.166667	0.125	0	0	0	0	0	0.333333	Euchromatin
3	57579365	57582638	Solyc03g095190.3.1	603	3.33125	3.78125	4.35795	4.20833	3.5	4.60417	2.83333	4.04545	2.58333	2.375	4.3	3.37879	3.91667	2.91667	4.5	6.62879	3.79545	4.37879	3.08333	5.58333	4.375	4.21774	2.33333	3.66667	0.692641	1.4058	2.75	5	Euchromatin
3	57613056	57616894	Solyc03g095220.3.1	906	3.63125	3.61458	3.40625	3.88542	3.625	3.56771	2.3	4.2	4.41667	2.4625	4.43333	5.16667	3.91667	1.875	4.91667	3.41667	4.5625	2.16667	4.22917	3.08333	4.61458	3.91734	2.84444	1.4	0	0.65942	2.39167	2.06061	Euchromatin
3	57669272	57671165	Solyc03g095260.3.1	422	0.15625	0.3125	0.15625	1.36458	0.214844	0.40625	0.166667	0	1.20833	0.0625	0.333333	0.166667	1.375	0.208333	0.5	1.20833	0.0625	0.333333	1.27083	1.54167	0.395833	0.288306	0	0.333333	0	0.387681	0.125	0.484848	Euchromatin
3	57840643	57843917	Solyc03g095360.3.1	403	1.56875	0.96875	0.96875	1.38542	1.34375	2.40625	0.7	0.7	1.11667	1.025	2.41667	0	0.416667	0.4375	1.83333	0.416667	0.4375	1.83333	0.854167	2.25	2.19792	1.8004	1.35556	0	0	0.623188	0.858333	3.0303	Euchromatin
3	57961624	57962087	Solyc03g095410.3.1	183	1.425	1.1875	1.03125	1.03125	1.33594	1.35417	0.866667	0.7	0.7	0.5875	2.03333	0.166667	0.166667	0.645833	1.5	0	0.5	1.33333	0.5	1.33333	1.83333	1.46976	0.466667	0.333333	0	0	0.65	0.818182	Euchromatin
3	58956363	58962113	Solyc03g095840.3.1	1035	2.2375	2.0625	2.0625	2.60417	2.17188	3.375	0.2	0.2	0.741667	0.275	4.2	0	0.541667	0.125	4	0.541667	0.125	4	0.666667	4.54167	4.125	2.87097	0.355556	0	0	0.518116	0.233333	2.66667	Euchromatin
3	59223743	59225955	Solyc03g096000.3.1	420	2.20625	1.65625	2.53125	1.65625	2	2.40625	0.8	1.4	0.8	0.8	3.3	1	0	0.5	2.5	1	1.25	3.5	0.5	2.5	3	2.37702	0.888889	0	0	0	0.733333	1.63636	Euchromatin
3	59839492	59840135	Solyc03g096360.3.1	339	0.09375	0.09375	0.09375	0.09375	0.09375	0.09375	0	0	0	0	0	0	0	0	0	0	0	0	0	0	0	0.1875	0	0	0	0	0	0	Euchromatin
3	60514721	60515556	Solyc03g096730.3.1	414	0.3125	0.3125	0.3125	0.354167	0.3125	0.708333	0	0	0.0416667	0	0.5	0	0.0416667	0	0.5	0.0416667	0	0.5	0.0416667	0.541667	0.5	0.58871	0	0	0	0.0833333	0	0.818182	Euchromatin
3	60594750	60596022	Solyc03g096800.3.1	470	2.45625	2.61458	2.96023	2.60417	2.51562	3.13542	2.16667	2.82727	2.51667	1.675	3.33333	1.87879	1.75	1.97917	3.5	1.87121	2.47159	3.74242	2.22917	3.25	3.39583	2.8871	1.53333	2	1.62771	0.507246	1.90833	2.9697	Euchromatin
3	60599038	60602878	Solyc03g096810.3.1	1116	1.94375	2.44792	2.35795	2.27083	2.13281	3.24479	1.3	1.24545	1.38333	0.75	2.95	1.37879	2.58333	1.29167	3.52778	2.62879	1.29545	3.37879	1.83333	2.41667	3.16667	2.84677	0.466667	1.53333	0.900433	0.15942	1.01667	3.36364	Euchromatin
3	60644597	60646573	Solyc03g096840.3.1	411	2.975	2.54167	3.0625	2.77083	2.8125	4.48958	2.13333	0.2	0.966667	1	4.91667	2.33333	1.5	1.5	3.58333	1.16667	1	5.08333	1.16667	4.36111	4.41667	3.77419	0.355556	0.533333	0	0.289855	1.26667	4.74242	Euchromatin
3	60665987	60666153	Solyc03g096850.3.1	167	0.33125	0.15625	0.247159	0.65625	0.265625	0.302083	0.2	0.290909	0.7	0.275	0.366667	0.0909091	0.5	0.125	0.166667	0.590909	0.215909	0.257576	0.625	0.666667	0.291667	0.304435	0.355556	0	0.17316	0.521739	0.233333	0.30303	Euchromatin
3	60718933	60724587	Solyc03g096920.3.1	892	0.675	0.8125	0.681818	0.625	0.726562	0.807292	0.533333	0.381818	0.325	0.4	0.616667	0.515152	0.458333	0.541667	0.75	0.306818	0.431818	0.598485	0.375	0.541667	0.666667	0.927419	0.355556	0.666667	0.311688	0.242754	0.483333	0.651515	Euchromatin
3	60758088	60759014	Solyc03g096940.3.1	126	0.125	0.28125	0.125	0.125	0.183594	0.28125	0.166667	0	0	0.0625	0.166667	0.166667	0.166667	0.208333	0.333333	0	0.0625	0.166667	0.0625	0.166667	0.229167	0.25	0	0.333333	0	0	0.125	0.333333	Euchromatin
3	60764904	60764951	Solyc03g096950.3.1	48	0.15625	0.15625	0.15625	0.15625	0.15625	0.385417	0	0	0	0	0.333333	0	0	0	0.333333	0	0	0.333333	0	0.333333	0.333333	0.272177	0	0	0	0	0	0.484848	Euchromatin
3	60771146	60772845	Solyc03g096960.3.1	335	1.5725	2.45833	1.88807	1.89792	1.87321	2.17813	2.36667	1.00848	1.86667	1.29821	2.08333	2.53182	2.58333	2.32143	2.83333	2.38182	1.55979	2.39848	2.08631	2.08333	2.3378	1.97034	0.8	2.83333	1.20058	0.666667	1.76804	2.56061	Euchromatin
3	60801511	60801654	Solyc03g097005.1.1	144	1.9375	1.8125	1.8125	2.22917	1.89062	2.34375	0.8	0.8	1.21667	1.1	2.73333	0	0.416667	0.5	3	0.416667	0.5	3	0.916667	3.41667	2.83333	2.17339	1.42222	0	0	0.681159	0.933333	2.09091	Euchromatin
3	60801533	60806709	Solyc03g097010.3.1	339	2	1.875	1.875	2.29167	1.95312	2.5625	0.8	0.8	1.21667	1.1	2.9	0	0.416667	0.5	3.16667	0.416667	0.5	3.16667	0.916667	3.58333	3	2.29839	1.42222	0	0	0.681159	0.933333	2.42424	Euchromatin
3	60856034	60856279	Solyc03g097070.3.1	246	1.175	0.78125	0.78125	1.15625	1.02734	1.03125	1.3	1.3	1.675	1.2	1.1	0	0.375	0.8125	1	0.375	0.8125	1	1.1875	1.375	1.0625	1.03024	1.26667	0	0	0.547101	1.125	1.09091	Euchromatin
3	60905139	60905238	Solyc03g097140.3.1	100	1.075	1.07292	1.0625	1.1875	1.07422	0.958333	1.13333	0.2	1.8	0.65	1.35	1.16667	0.833333	1.0625	0.916667	2	0.5625	1.41667	1.4375	0.75	1.1875	1.10887	0.4	1.13333	0	0	0.858333	0.651515	Euchromatin
3	60942879	60943086	Solyc03g097190.3.1	208	0.8125	1.01042	0.71875	0.802083	0.886719	0.875	0.433333	0.1	0.183333	0.275	1.26667	0.333333	0.416667	0.4375	1.5	0.0833333	0.1875	1.16667	0.270833	1.25	1.35417	0.949597	0.2	0.533333	0	0.15942	0.358333	0.333333	Euchromatin
3	60982691	60983681	Solyc03g097250.3.1	319	1.4875	1.88542	1.5625	1.5625	1.63672	1.43229	1.3	0.4	0.4	0.8875	1.88333	1.16667	1.16667	1.41667	2.13889	0	0.6875	2.25	0.6875	2.25	1.97917	1.67339	0.711111	1.93333	0	0	1.15833	0.742424	Euchromatin
3	61021643	61026410	Solyc03g097270.3.1	708	2.31875	2.89583	2.02273	2.95833	2.53516	3.09375	2.2	0.972727	1.90833	1.4375	3.53333	1.77273	2.70833	2.27083	3.80556	1.48106	1.27273	3.10606	2.20833	4.04167	3.63542	2.81048	1.08889	2.86667	0.415584	0.387681	1.86667	2.75758	Euchromatin
3	61049076	61060990	Solyc03g097290.3.1	1188	4.8875	5.86458	5.5625	6.39583	5.25391	3.81771	5.5	5.2	5.48333	3.9625	5.91667	5.5	6.58333	5.41667	6.41667	9.08333	5.3125	5.91667	5.89583	7	6.10417	4.6371	3.37778	6.33333	0	0.15942	4.80833	1.71212	Euchromatin
3	61087306	61092727	Solyc03g097350.3.1	661	1.9375	2.29167	1.84375	2.38542	2.07031	3.09896	0.6	0.1	0.641667	0.3375	3.68333	0.5	1.04167	0.645833	4.08333	0.541667	0.25	3.58333	0.791667	4.125	3.83333	2.57056	0.2	0.866667	0	0.807971	0.483333	2.74242	Euchromatin
3	61099487	61099537	Solyc03g097355.1.1	51	0.409091	0.545455	0.469697	0.458678	0.477273	0.469697	0.75	0.333333	0.272727	0.375	0.333333	0.583333	0.613636	0.5625	0.583333	0.424242	0.458333	0.444444	0.443182	0.424242	0.458333	0.506494	0	0.5	0.470588	0.415584	0.535714	0.484848	Euchromatin
3	61109828	61115167	Solyc03g097360.3.1	483	1.85	2.38542	1.6875	2.10417	2.05078	3.19271	0.966667	0.2	0.616667	0.5625	3.36667	0.833333	1.25	1	4	0.416667	0.4375	3.16667	0.854167	3.58333	3.60417	2.65726	0.355556	1.26667	0	0.775362	0.775	2.81818	Euchromatin
3	61152540	61153442	Solyc03g097380.3.1	471	0.5625	1.38542	1.22159	0.854167	0.871094	1.35417	1	0.818182	0.291667	0.375	0.916667	1.60606	1.29167	1.08333	1.83333	1.10985	1.11364	1.41667	0.666667	1.20833	1.26042	1.07661	0	1.46667	0.796537	0.547101	0.683333	1.68182	Euchromatin
3	61238265	61248417	Solyc03g097470.3.1	851	1.9	2.35417	1.77273	1.95833	2.07031	2.66667	1.33333	1.07273	0.683333	1	2.46667	1.60606	1.08333	1.375	3	1.35606	1.27273	1.93939	0.833333	2.75	2.66667	2.61694	0.888889	1.73333	0.484848	0.15942	1.21667	2.39394	Euchromatin
3	61312797	61314338	Solyc03g097550.3.1	167	0.71875	0.614583	0.639205	1.40625	0.679688	0.40625	1	0.636364	2	0.375	1	0.727273	1.33333	0.833333	0.333333	1.54545	0.670455	0.545455	1.75	1	0.75	0.590726	0	0.666667	0.692641	0	0.583333	0	Euchromatin
3	61443484	61447680	Solyc03g097675.1.1	548	1.875	1.91667	1.875	1.875	1.89062	2.3125	0.666667	0	0	0.25	2.66667	0.666667	0.666667	0.75	2.33333	0	0.25	2.66667	0.25	2.66667	2.54167	2.41129	0	1.06667	0	0	0.466667	1.75758	Euchromatin
3	61447964	61448770	Solyc03g097680.3.1	300	0.33125	0.3125	0.394886	0.447917	0.324219	0.234375	0.366667	0.363636	0.491667	0.3375	0.283333	0.439394	0.458333	0.333333	0.25	0.564394	0.392045	0.356061	0.479167	0.375	0.270833	0.308468	0.355556	0.333333	0.415584	0.431159	0.358333	0.166667	Euchromatin
3	61552034	61563831	Solyc03g097800.3.1	1131	2.6375	2.1875	1.52841	1.64583	2.46875	2.44792	2.43333	1.69091	1.80833	2.1125	2.85	0.924242	1.04167	2	2.05556	0.299242	1.40341	1.34091	1.52083	1.45833	2.55208	2.66129	2.13333	1.53333	0.17316	0.344203	2.20833	2.16667	Euchromatin
3	61623979	61624824	Solyc03g097870.3.1	456	1.60625	1.59375	1.09375	1.79167	1.60156	1.51562	1.26667	0.8	1.41667	0.975	2.21667	0.666667	0.708333	1.08333	2.08333	1	0.75	1.41667	1.15104	2.40972	2.16667	1.61895	0.888889	0.933333	0	0.166667	1.08333	0.863636	Euchromatin
3	61717073	61719136	Solyc03g097900.3.1	786	0.88125	0.979167	0.713068	0.53125	0.917969	1.20833	0.9	0.581818	0.4	0.7375	1.23333	0.681818	0.5	0.833333	1.33333	0.181818	0.619318	1.01515	0.4375	0.833333	1.27083	1.01008	0.711111	0.866667	0.311688	0	0.825	1.36364	Euchromatin
3	61722960	61724951	Solyc03g097910.3.1	845	1.45625	0.947917	1.25852	1.11458	1.26562	0.802083	1.93333	2.23636	2.05833	1.125	1.76667	0.787879	0.791667	1.375	0.5	1.0947	1.69318	0.80303	1.58333	0.625	1.29167	1.07863	0.711111	0.533333	1.00433	0.648551	1.3	0.30303	Euchromatin
3	61769001	61769174	Solyc03g097950.3.1	174	0.6125	0.4375	0.4375	0.8125	0.546875	0.604167	0.2	0.2	1.325	0.275	0.866667	0	1.125	0.125	0.666667	1.125	0.125	0.666667	1.25	0.458333	0.791667	0.604839	0.355556	0	0	0.228261	0.233333	0.484848	Euchromatin
3	61773758	61776507	Solyc03g097970.3.1	218	0.15625	0.15625	0.15625	0.15625	0.15625	0.442708	0	0	0	0	0.416667	0	0	0	0.416667	0	0	0.416667	0	0.416667	0.416667	0.272177	0	0	0	0	0	0.530303	Euchromatin
3	61792803	61795425	Solyc03g098000.3.1	1266	3.2625	3.14583	2.65341	4.3125	3.21875	4.08333	1.46667	0.890909	2.675	1.35	4.3	0.757576	1.875	1.25	4.16667	1.96591	0.840909	3.59091	2.375	5.375	4.25	4.10887	1.42222	1.06667	0.17316	0.75	1.4	3.42424	Euchromatin
3	61831940	61834480	Solyc03g098050.3.1	450	1.5	1.60417	1.375	2	1.53906	1.25	0.933333	0.4	2.875	0.75	2.16667	0.666667	2.875	0.958333	2.16667	2.875	0.5	2.16667	2.875	1.04167	2.16667	1.47177	0.711111	1.2	0	0.228261	0.883333	0.30303	Euchromatin
3	61942466	61942567	Solyc03g098170.3.1	102	0.33125	0.15625	0.15625	0.15625	0.265625	0.291667	0.2	0.2	0.2	0.275	0.366667	0	0	0.125	0.166667	0	0.125	0.166667	0.125	0.166667	0.291667	0.296371	0.355556	0	0	0	0.233333	0.30303	Euchromatin
3	62010755	62015566	Solyc03g098220.3.1	1210	0.76875	0.75	0.59375	2.21875	0.761719	1.20312	0.366667	0.2	1.825	0.3375	0.95	0.166667	1.79167	0.333333	0.916667	1.625	0.1875	0.75	1.8125	2.375	0.9375	1.12298	0.355556	0.333333	0	0.48913	0.358333	1.31818	Euchromatin
3	62019816	62030095	Solyc03g098230.3.1	1278	4.4875	5.09375	3.77273	5.41667	4.71484	5.70833	3.96667	2.07273	3.71667	2.1125	6.3	2.43939	4.08333	3.625	6.05556	2.18939	2.21023	4.77273	3.85417	6.41667	6.20833	5.59677	1.11111	3.66667	0.484848	2.69565	2.85833	4.84848	Euchromatin
3	62063194	62069128	Solyc03g098280.3.1	2067	3.425	4.52083	3.88352	4.40625	3.83594	5.13021	1.8	1.02727	1.55	0.9875	6.88333	2.22727	2.75	1.97917	8.08333	1.97727	1.47727	7.31061	2	7.83333	7.33333	4.43347	0.555556	2.73333	1.14286	1.72464	1.45	2.40909	Euchromatin
3	62187833	62188083	Solyc03g098460.3.1	251	1.18125	1.29167	1.03125	0.90625	1.22266	1.49479	1.53333	0.3	1.1	0.9125	1.41667	1.5	0.5	1.22917	1.52778	1	0.75	1.25	0.875	1.08333	1.45833	1.37702	0.6	0.866667	0	0	1.1	1.68182	Euchromatin
3	62190279	62193774	Solyc03g098470.3.1	257	0.46875	0.46875	0.46875	0.46875	0.46875	0.822917	0	0	0	0	1	0	0	0	1	0	0	1	0	1	1	0.667339	0	0	0	0	0	0.606061	Euchromatin
3	62336422	62339389	Solyc03g098600.3.1	1175	5.325	5.61458	4.15341	4.75	5.43359	4.75521	6.83333	5.09091	5.85	4.8875	5.11667	4.75758	2.25	5.39583	5.72222	4.34091	4.96591	2.25758	4.5	5.08333	5.34375	5.53629	4.13333	3.6	0.17316	0.471014	5.41667	3.54545	Euchromatin
3	62463200	62464222	Solyc03g098750.3.1	135	0.5625	0.5625	0.5625	0.5625	0.5625	0.890625	0	0	0	0	1.08333	0	0	0	1.08333	0	0	1.08333	0	1.08333	1.08333	0.754032	0	0	0	0	0	0.772727	Euchromatin
3	62761378	62763129	Solyc03g019900.3.1	435	0.21875	0.6875	0.21875	1.15625	0.394531	0.421875	0.5	0	1	0.1875	0.25	0.5	1.16667	0.625	0.75	1	0.1875	0.25	1.0625	1.25	0.4375	0.425403	0	1	0	0	0.375	0.409091	Euchromatin
3	62780135	62782753	Solyc03g019880.3.1	372	2.1	2.65625	1.75	3.78646	2.30859	2.69792	1.56667	0.4	3.56667	0.9875	2.65	1.16667	3.33333	1.625	3.16667	3.16667	0.6875	2.25	3.47917	3.79167	2.84375	2.78226	0.711111	2.06667	0	0.318841	1.30833	2.40909	Euchromatin
3	62792963	62793033	Solyc03g019873.1.1	71	0.5	0.5	0.5	0.5	0.5	0.5	0.833333	0	1	0.3125	0.75	0.833333	0.166667	0.625	0.333333	1	0.3125	0.75	0.6875	0.25	0.59375	0.516129	0	0.333333	0	0	0.458333	0.409091	Euchromatin
3	62792996	62793033	Solyc03g019860.3.1	38	0.5	0.5	0.5	0.5	0.5	0.5	0.833333	0	1	0.3125	0.75	0.833333	0.166667	0.625	0.333333	1	0.3125	0.75	0.6875	0.25	0.59375	0.516129	0	0.333333	0	0	0.458333	0.409091	Euchromatin
3	62843338	62844998	Solyc03g019780.3.1	810	2.62153	2.15625	1.69792	1.73698	2.47656	3.125	1.8	1.13333	1.16667	1.825	3.55	0.666667	0.708333	1.5	2.75	0.0416667	1	2.41667	1.03646	2.45833	3.29167	2.94967	2.04444	1.06667	0	0.0833333	1.88333	2.74242	Euchromatin
3	62866743	62868044	Solyc03g019760.3.1	432	1.5875	1.5625	1.65341	1.5625	1.57812	1.96875	1.6	0.490909	1.6	0.9	2.4	2.09091	0	1	1.83333	2.09091	1.09091	2.42424	1	1.83333	2.1875	1.875	0.533333	0	0.17316	0	1	1.63636	Euchromatin
3	62882565	62883675	Solyc03g019730.3.1	276	0.6875	0.729167	0.6875	0.770833	0.703125	1.22396	0.666667	0	0.0833333	0.25	1.41667	0.666667	0.75	0.583333	0.972222	0.0833333	0.25	1.41667	0.333333	1.5	1.25	0.927419	0	0.533333	0	0.15942	0.4	1.28788	Euchromatin
3	62891967	62892343	Solyc03g019720.4.1	377	2.95	3.14583	2.875	3.20833	3.02344	4.76042	0.966667	0.2	0.533333	0.5875	4.83333	0.833333	1.16667	1.08333	4.72222	0.333333	0.4375	4.83333	0.770833	5.16667	4.79167	4.21774	0.4	1.53333	0	0.463768	0.825	4.63636	Euchromatin
3	62921501	62926615	Solyc03g019680.3.1	378	1.41875	1.40625	1.79545	1.25	1.41406	1.52604	1.16667	1.74545	1.2	1.1625	1.55	2.21212	1.66667	1.02083	1.58333	0.545455	1.92045	1.71212	1.375	1.16667	1.5625	1.57258	1.28889	0.933333	0.935065	0	1.18333	1.48485	Euchromatin
3	63083454	63083457	Solyc03g110860.3.1	4	0	0	0	0	0	0	0	0	0	0	0	0	0	0	0	0	0	0	0	0	0	0	0	0	0	0	0	0	Euchromatin
3	63086343	63086643	Solyc03g110875.1.1	210	0.6375	0.53125	0.53125	0.53125	0.597656	0.78125	0.2	0.2	0.2	0.3	1.03333	0	0	0.125	1	0	0.125	1	0.125	1	1.02083	0.691532	0.4	0	0	0	0.25	0.606061	Euchromatin
3	63106143	63111054	Solyc03g110900.3.1	878	0.78125	0.6875	0.778409	0.6875	0.746094	1.11458	0.1	0.190909	0.1	0.15	0.6	0.0909091	0	0.0625	0.5	0.0909091	0.153409	0.590909	0.0625	0.5	0.5625	1.29435	0.2	0	0.17316	0	0.125	0.969697	Euchromatin
3	63192833	63194551	Solyc03g111010.3.1	525	1.76875	2.38542	1.61932	1.75	2	2.47917	1.73333	0.681818	1.1	1.1625	2.53333	1.68182	1.16667	1.6875	3.22222	1.18182	1.05682	2.34848	1.125	2.5	2.79167	2.2621	0.911111	1.93333	0.311688	0	1.45	2.39394	Euchromatin
3	63231866	63232508	Solyc03g111090.3.1	206	0.6875	0.6875	0.6875	0.854167	0.6875	1.43229	0	0	0.166667	0	1.16667	0	0.166667	0	1.16667	0.166667	0	1.16667	0.166667	1.33333	1.16667	1.16935	0	0	0	0.318841	0	1.69697	Euchromatin
3	63312963	63318451	Solyc03g111180.3.1	483	0.53125	1.36458	0.53125	2.09375	0.84375	0.880208	1	0	2	0.375	0.416667	1	1.66667	1.16667	1.25	2	0.375	0.416667	1.875	1.91667	0.729167	1.01411	0	1.73333	0	0	0.716667	0.80303	Euchromatin
3	63322693	63326107	Solyc03g111200.3.1	735	1.85625	2.53125	1.6875	1.84375	2.10938	2.53646	1.1	0.2	0.358333	0.6375	2.61667	1	1.125	1.1875	3.41667	0.166667	0.5	2.41667	0.645833	2.58333	2.91667	2.53226	0.4	1.6	0	0.311594	0.9	2.13636	Euchromatin
3	63340644	63342792	Solyc03g111230.3.1	522	1.06875	0.8125	1.29261	0.697917	0.972656	1.42708	0.666667	1.13636	0.541667	0.7375	1.53333	0.80303	0.208333	0.520833	1.25	0.67803	1.01136	1.7197	0.416667	1.125	1.42708	1.1875	0.866667	0.333333	1.00433	0.0833333	0.7	1.59091	Euchromatin
3	63430035	63433068	Solyc03g111340.3.1	480	1.33125	1.3125	1.24716	5.40625	1.32422	2.22396	0.366667	0.290909	5.95	0.3375	1.7	0.257576	5.91667	0.333333	1.66667	5.84091	0.278409	1.59091	5.9375	5.41667	1.6875	2.02621	0.355556	0.333333	0.17316	0.623188	0.358333	2.60606	Euchromatin
3	63640363	63665824	Solyc03g111570.3.1	458	0.51875	0.375	0.21875	0.21875	0.464844	0.375	0.566667	0.4	0.4	0.5125	0.566667	0.166667	0.166667	0.458333	0.333333	0	0.3125	0.166667	0.3125	0.166667	0.479167	0.413306	0.533333	0.333333	0	0	0.525	0.333333	Euchromatin
3	63684466	63693991	Solyc03g111575.1.1	1383	1.925	2.34375	1.62216	2.17708	2.08203	3.43229	1.83333	0.590909	1.83333	1.1	3.25	1.42424	1.33333	1.6875	3.30556	1.42424	0.903409	2.84091	1.64583	2.91667	3.27083	2.67944	0.733333	1.73333	0.17316	0.615942	1.40833	3.95455	Euchromatin
3	63697077	63703469	Solyc03g111580.3.1	462	0.75	0.6875	0.78125	0.84375	0.726562	1.0625	0.266667	0.372727	1.1	0.2125	1.1	0.378788	0.833333	0.270833	0.944444	0.909091	0.375	1.0303	1	0.666667	1.04167	0.981855	0.2	0.333333	0.484848	0	0.25	1.06061	Euchromatin
3	63697077	63704023	Solyc03g111590.3.1	685	0.875	0.8125	0.997159	0.96875	0.851562	1.1875	0.266667	0.463636	1.1	0.2125	1.1	0.469697	0.833333	0.270833	0.944444	1	0.465909	1.12121	1	0.666667	1.04167	1.22782	0.2	0.333333	0.658009	0	0.25	1.06061	Euchromatin
3	63734631	63734957	Solyc03g111610.3.1	230	0.0625	0.0625	0.0625	0.729167	0.0625	0.0625	0	0	0.666667	0	0	0	0.666667	0	0	0.666667	0	0	0.666667	0.666667	0	0.125	0	0	0	0.927536	0	0	Euchromatin
3	63758704	63758959	Solyc03g111640.3.1	256	0.7375	0.791667	0.5625	0.645833	0.757812	1.08333	0.533333	0.2	0.283333	0.4	0.866667	0.333333	0.416667	0.5	0.833333	0.0833333	0.25	0.666667	0.333333	0.75	0.854167	1.02419	0.355556	0.533333	0	0.15942	0.466667	1.21212	Euchromatin
3	63827792	63829213	Solyc03g111690.3.1	377	1.51875	1.80208	1.125	1.41667	1.625	2.05729	1.13333	0.5	0.791667	0.9125	2.16667	0.833333	1.125	1.14583	2.5	0.291667	0.625	1.66667	0.916667	1.95833	2.29167	1.86694	0.866667	1.4	0	0.474638	1.06667	2.0303	Euchromatin
3	63862688	63863062	Solyc03g111725.1.1	348	1.5625	0.864583	1.3125	1.60417	1.53516	1.20312	0.933333	1.55	1.96667	1.6	1.5	0.333333	1	0.791667	0.75	1.16667	1.375	1	1.79167	1.16667	1.40625	1.50403	1.88889	0.666667	1	0.92029	1.88333	0.909091	Euchromatin
3	63862702	63863037	Solyc03g111720.3.1	336	1.0625	0.989583	0.8125	1.47917	1.03516	1.32812	0.933333	0.8	1.46667	0.85	1.33333	0.333333	1	0.791667	1.08333	0.666667	0.625	0.833333	1.29167	1.5	1.23958	1.22984	0.888889	0.666667	0	0.92029	0.883333	1.39394	Euchromatin
3	63933393	63937199	Solyc03g111840.3.1	891	3.30625	2.25	3.07955	2.125	2.91016	2.59375	3.26667	2.57273	3.725	2.675	4.03333	2.93939	1.29167	2.52083	1.91667	3.35227	2.71023	3.58333	2.8125	1.20833	3.23958	2.85484	2.57778	1.53333	1.52814	0.242754	2.79167	1.92424	Euchromatin
3	63942552	63944253	Solyc03g111850.3.1	317	0.575	0.65625	0.767045	0.5	0.605469	0.796875	0.566667	0.672727	0.4	0.5125	0.716667	0.80303	0.166667	0.458333	1.08333	0.636364	0.721591	0.871212	0.3125	0.916667	0.854167	0.685484	0.533333	0.333333	0.831169	0	0.525	0.742424	Euchromatin
3	63951702	63951781	Solyc03g111870.3.1	80	0.275	0.78125	0.21875	0.90625	0.464844	0.21875	0.9	0.1	1.025	0.45	0.1	1	0.125	0.5625	1	1.125	0.4375	0	0.6875	1.125	0.4375	0.352823	0.2	0	0	0.228261	0.525	0	Euchromatin
3	64071011	64074481	Solyc03g112050.3.1	1299	2.5125	2.69792	2.71875	3.67708	2.58203	2.94271	2.1	1.7	2.88333	1.7	2.5	2	3.58333	1.77083	2.66667	3.58333	1.8125	2.66667	3.14583	3.58333	2.5625	3.1996	1.62222	1.46667	0	0.942029	1.84167	2.84848	Euchromatin
3	64085487	64085648	Solyc03g112060.3.1	162	1.1125	1.09375	1.11932	1.14583	1.10547	1.71875	0.366667	0.381818	0.408333	0.3375	1.53333	0.348485	0.375	0.333333	1.5	0.390152	0.369318	1.51515	0.395833	1.54167	1.52083	1.56452	0.355556	0.333333	0.311688	0.344203	0.358333	1.87879	Euchromatin
3	64087171	64088225	Solyc03g112075.1.1	768	1.425	1.66667	1.84091	2	1.51562	1.72396	1.23333	1.45455	1.25	1.0625	1.53333	1.86364	1.41667	1.25	1.91667	2.15909	1.60795	1.69697	1.3125	2.58333	1.67708	1.80242	1.06667	1.53333	1.59307	0.391304	1.20833	1.45455	Euchromatin
3	64144406	64144490	Solyc03g112160.3.1	85	0.34375	0.3125	0.883523	0.15625	0.332031	0.3125	0.366667	0.927273	0.2	0.3625	0.366667	0.893939	0.166667	0.333333	0.333333	0.727273	0.914773	0.893939	0.1875	0.166667	0.354167	0.3125	0.4	0.333333	0.415584	0	0.375	0.333333	Euchromatin
3	64179398	64182963	Solyc03g112230.3.1	1162	6.06875	6.36458	6.72992	6.7381	6.17969	5.80729	7.8	4.80212	8.19881	5.9125	5.81667	10.1399	2.1369	5.60417	7.08333	10.8187	6.80379	6.17879	5.9256	7.50893	6.29167	6.29346	5.31111	2.33333	3.60909	1.83644	6.18333	5.60823	Euchromatin
3	64210921	64211685	Solyc03g112270.3.1	765	2.1	2.91667	2.12216	4.07292	2.40625	2.31771	2.56667	0.290909	2.49167	1.1875	2.85	2.59091	3.45833	2.66667	3.05556	2.38258	1.15341	2.92424	2.85417	5.125	2.92708	2.50202	0.4	3.4	0.17316	0.518116	1.85833	1.66667	Euchromatin
3	64224752	64224907	Solyc03g112290.2.1	156	0.21875	0.125	0.125	0.125	0.183594	0.328125	0.1	0.1	0.1	0.15	0.35	0	0	0.0625	0.25	0	0.0625	0.25	0.0625	0.25	0.3125	0.237903	0.2	0	0	0	0.125	0.409091	Euchromatin
3	64268006	64268452	Solyc03g112360.1.1	447	1.9875	1.60417	1.15625	2.09375	1.84375	1.11979	2.06667	1.6	2.525	2	1.6	0.666667	2.125	1.70833	1.05556	2.125	1.25	0.583333	2.375	1.54167	1.39583	1.69153	2.17778	1.33333	0	0.242754	2.01667	0.530303	Euchromatin
3	64526084	64527260	Solyc03g112670.3.1	155	0.125	0.28125	0.215909	0.164062	0.183594	0.359375	0.166667	0.0909091	0.0416667	0.0625	0.25	0.257576	0.208333	0.208333	0.416667	0.132576	0.153409	0.340909	0.104167	0.284722	0.3125	0.25	0	0.333333	0.17316	0.0833333	0.125	0.5	Euchromatin
3	64596847	64598422	Solyc03g112770.3.1	193	1.125	1.1875	1.125	1.54167	1.14844	1.71354	0.666667	0	0.416667	0.25	1.91667	0.666667	1.08333	0.75	1.63889	0.416667	0.25	1.91667	0.666667	2.33333	1.8125	1.45565	0	1.06667	0	0.673913	0.466667	1.86364	Euchromatin
3	64635518	64636865	Solyc03g112850.3.1	318	1.125	1.28125	1.30682	1.20833	1.18359	1.96875	0.166667	0.181818	0.0833333	0.0625	2.08333	0.348485	0.25	0.208333	2.25	0.265152	0.244318	2.26515	0.145833	2.16667	2.14583	1.66532	0	0.333333	0.311688	0.15942	0.125	1.83333	Euchromatin
3	64647913	64651438	Solyc03g112870.3.1	1233	6.675	5.21875	7.24716	4.59375	6.12891	7.33854	4.66667	5.27273	4.65	4.55	8.6	5.63636	1.91667	3.83333	6.27778	5.25	5.40909	8.95455	3.625	5.25	7.72917	7.0625	4.97778	2.93333	3.22078	0.391304	4.56667	7.12121	Euchromatin
3	64669303	64672226	Solyc03g112900.3.1	501	1.59375	1.83333	1.59375	2.03125	1.68359	1.27083	2.5	0	3	0.9375	2	2.5	1.83333	2.04167	1.44444	3	0.9375	2	2.5625	1.33333	1.79167	1.61895	0	1.53333	0	0	1.44167	0.606061	Euchromatin
3	64678989	64685884	Solyc03g112910.3.1	516	0.28125	1.02083	0.28125	0.447917	0.558594	0.4375	0.833333	0	0.166667	0.3125	0.166667	0.833333	1	0.958333	1	0.166667	0.3125	0.166667	0.479167	0.333333	0.479167	0.550403	0	1.4	0	0.289855	0.591667	0.333333	Euchromatin
3	64805993	64809809	Solyc03g113020.3.1	570	2.64375	3.35417	2.83239	2.46875	2.91016	3.17708	2.8	1.26364	0.9	1.8125	3.35	3.5303	2.5	2.39583	4.11111	1.36364	2.11364	3.44697	1.5	3.25	3.63542	3.20766	1.35556	2.06667	0.588745	0	2.16667	2.68182	Euchromatin
3	64862803	64867465	Solyc03g113100.3.1	459	0.71875	0.71875	0.991477	0.71875	0.71875	1.59896	0	0.272727	0	0	1.41667	0.272727	0	0	1.41667	0.272727	0.272727	1.68939	0	1.41667	1.41667	1.21573	0	0	0.484848	0	0	1.71212	Euchromatin
3	64927399	64928571	Solyc03g113240.3.1	573	1.40625	1.45833	0.875	0.916667	1.42578	1.85417	1.36667	0.7	0.741667	1.05	2.03333	0.666667	0.708333	1.1875	2	0.0416667	0.6875	1.33333	0.729167	1.375	2.02083	1.58871	0.955556	1.06667	0	0.0833333	1.175	1.93939	Euchromatin
3	65042056	65046199	Solyc03g113405.1.1	1061	1.125	1.25	1.28409	2.04167	1.17188	1.91667	0.833333	0.663636	2.06667	0.65	1.63333	1.0303	1.5	0.854167	1.61111	2.5303	0.801136	1.86364	1.85417	2	1.625	1.60081	0.6	1.06667	0.588745	0.289855	0.775	2.30303	Euchromatin
3	65152948	65159480	Solyc03g113590.3.1	822	3.09375	4.46875	3.03693	6.23958	3.60938	4.45833	3.53333	0.654545	7.53333	1.55	3.95	3.51515	6	3.75	5	7.24242	1.72727	3.65909	6.95833	6.25	4.34375	4.32056	0.4	4.93333	0.727273	2.03623	2.53333	4.59091	Euchromatin
3	65231570	65231678	Solyc03g113680.3.1	109	0.28125	0.28125	0.28125	0.28125	0.28125	0.541667	0	0	0	0	0.333333	0	0	0	0.333333	0	0	0.333333	0	0.333333	0.333333	0.510081	0	0	0	0	0	0.575758	Euchromatin
3	65275824	65276453	Solyc03g113730.3.1	273	2.28125	2.1875	2.1875	3.1875	2.24609	3.34896	0.1	0.1	1.1	0.15	4.35	0	1	0.0625	4.25	1	0.0625	4.25	1.0625	5.25	4.3125	2.91532	0.2	0	0	0	0.125	2.4697	Euchromatin
3	65319900	65324683	Solyc03g113790.3.1	1028	2.6	3.375	1.75	6.0625	2.89062	3.125	2.96667	1.1	6.225	2.3	2.9	2	6.79167	2.6875	4.08333	6.125	1.4375	2.08333	6.4375	5.54167	3.34375	3.10484	2.11111	2.66667	0	1.31522	2.60833	3.07576	Euchromatin
3	65326138	65333379	Solyc03g113800.3.1	1518	3.05	4.22917	3.2358	3.76042	3.49219	4.97917	3	1.45455	2.29167	2	3.95	2.95455	2.125	2.85417	5.38889	1.74621	2.01705	4.20455	2.22917	5.04167	4.48958	4.41734	1.55556	3.13333	0.761905	0.503623	2.475	5.71212	Euchromatin
3	65457166	65457326	Solyc03g113920.3.1	161	0.0625	0.354167	0.0625	0.0625	0.171875	0.0625	0.333333	0	0	0.125	0	0.333333	0.333333	0.375	0.333333	0	0.125	0	0.125	0	0.125	0.120968	0	0.533333	0	0	0.233333	0	Euchromatin
3	65526320	65526728	Solyc03g113990.3.1	105	0.90625	0.572917	0.40625	0.40625	0.78125	0.526042	0.866667	0.8	0.8	0.925	0.9	0.333333	0.333333	0.708333	0.444444	0	0.625	0.166667	0.625	0.166667	0.729167	0.675403	1.06667	0.533333	0	0	0.9	0.333333	Euchromatin
3	65554822	65558035	Solyc03g114030.3.1	711	2.80625	2.15625	5.66761	2.15625	2.5625	2.66146	3.2	7.23636	3.2	2	3.61667	5.63636	0	2	2.41667	5.63636	6.63636	5.05303	2	2.41667	3.16667	2.63105	1.42222	0	0.865801	0	2.13333	2.5	Euchromatin
3	65574978	65575128	Solyc03g114050.3.1	151	0.51875	0.635417	0.423295	0.34375	0.5625	0.65625	0.533333	0.290909	0.2	0.4	0.7	0.363636	0.333333	0.5	0.833333	0.0909091	0.318182	0.590909	0.25	0.5	0.75	0.618952	0.355556	0.533333	0.17316	0	0.466667	0.545455	Euchromatin
3	65596070	65602149	Solyc03g114070.3.1	462	1.025	1.625	1.60227	1.95833	1.25	1.29688	1.06667	1.32727	1.48333	0.7	1.18333	2.39394	0.416667	0.833333	2.25	2.81061	1.72727	1.31061	1.08333	2.66667	1.58333	1.39113	0.533333	0.533333	0.415584	0.15942	0.8	0.863636	Euchromatin
3	65653937	65658252	Solyc03g114150.3.1	1608	4.625	4.64583	5.08807	5.01042	4.63281	6.48958	3.7	1.38182	4.61667	2.2375	6.86667	4.34848	1.58333	2.95833	6.22222	5.59848	2.49432	7.59848	3.47917	6.5	6.625	5.76411	1.51111	2.06667	0.311688	0.681159	2.675	6.68182	Euchromatin
3	65666778	65666871	Solyc03g114165.1.1	94	0.15625	0.0625	0.0625	0.0625	0.121094	0.0625	0.1	0.1	0.1	0.15	0.1	0	0	0.0625	0	0	0.0625	0	0.0625	0	0.0625	0.125	0.2	0	0	0	0.125	0	Euchromatin
3	65666778	65669826	Solyc03g114170.3.1	225	0.15625	0.0625	0.0625	0.0625	0.121094	0.0625	0.1	0.1	0.1	0.15	0.1	0	0	0.0625	0	0	0.0625	0	0.0625	0	0.0625	0.125	0.2	0	0	0	0.125	0	Euchromatin
3	65669696	65669724	Solyc03g114185.1.1	29	0	0	0	0	0	0	0	0	0	0	0	0	0	0	0	0	0	0	0	0	0	0	0	0	0	0	0	0	Euchromatin
3	65832048	65837116	Solyc03g114340.3.1	1428	3.49375	5.1875	3.85227	5.33333	4.12891	5.39062	3.4	1.55455	4.75833	1.9875	4.81667	3.71212	6.29167	3.77083	6.44444	5.0947	2.36364	5.15909	5.33333	5.875	5.42708	4.97984	1.26667	5.26667	1.8355	0.793478	2.83333	5.37879	Euchromatin
3	65862794	65862880	Solyc03g114370.3.1	87	0.33125	0.614583	0.28125	0.78125	0.4375	0.484375	0.633333	0.1	0.9	0.35	0.383333	0.666667	0.333333	0.5625	0.666667	1	0.3125	0.333333	0.6875	0.833333	0.489583	0.449597	0.2	0.533333	0	0	0.458333	0.575758	Euchromatin
3	65932549	65934078	Solyc03g114450.3.1	682	2.5125	3.3125	3.08523	4.95833	2.8125	4.55729	1.8	0.872727	4.60833	0.975	3.68333	2.27273	4.20833	1.95833	4.30556	5.48106	1.39773	4.35606	4.45833	4.95833	3.91667	3.97984	0.533333	2.66667	0.415584	0.554348	1.43333	5.04545	Euchromatin
3	65949246	65952931	Solyc03g114470.2.1	605	0.96875	0.90625	1.21875	1.65625	0.945312	1.57812	0.2	0.8	0.95	0.275	1.25	1	0.75	0.125	1.25	1.75	0.875	1.25	0.875	2	1.25	1.46976	0.355556	0	0	0.731884	0.233333	1.74242	Euchromatin
3	66120744	66120811	Solyc03g114730.3.1	68	0.125	0.28125	0.125	0.125	0.183594	0.328125	0.166667	0	0	0.0625	0.25	0.166667	0.166667	0.208333	0.416667	0	0.0625	0.25	0.0625	0.25	0.3125	0.237903	0	0.333333	0	0	0.125	0.409091	Euchromatin
3	66317786	66318721	Solyc03g114970.3.1	336	0.7875	0.760417	0.46875	0.802083	0.777344	0.807292	0.833333	0.5	0.833333	0.725	0.85	0.333333	0.666667	0.6875	0.75	0.333333	0.4375	0.416667	0.770833	0.75	0.8125	0.840726	0.733333	0.533333	0	0.637681	0.758333	0.772727	Euchromatin
3	66339815	66339956	Solyc03g115000.3.1	142	0.21875	0.21875	0.21875	0.21875	0.21875	0.614583	0	0	0	0	0.5	0	0	0	0.5	0	0	0.5	0	0.5	0.5	0.409274	0	0	0	0	0	0.787879	Euchromatin
3	66362328	66363371	Solyc03g115020.3.1	525	1.89375	1.84375	1.79261	1.67708	1.875	2.125	2.86667	0.381818	2.53333	1.275	2.7	2.66667	1	1.95833	1.83333	2.33333	1.23864	2.54545	1.95833	1.5	2.375	2.00605	0.355556	0.533333	0.34632	0.550725	1.63333	2.06061	Euchromatin
3	66364320	66366350	Solyc03g115025.1.1	165	0.03125	0.03125	0.667614	0.03125	0.03125	0.03125	0	0.636364	0	0	0	0.636364	0	0	0	0.636364	0.636364	0.636364	0	0	0	0.0625	0	0	1.00433	0	0	0	Euchromatin
3	66399627	66403580	Solyc03g115110.3.1	975	1.93125	1.44792	1.15625	1.23958	1.75	2.11979	1.46667	1.2	1.28333	1.425	2.68333	0.666667	0.75	1.08333	2.02778	0.0833333	1	1.58333	1.08333	1.66667	2.4375	1.93347	1.55556	0.533333	0	0.15942	1.38333	1.86364	Euchromatin
3	66481394	66484908	Solyc03g115200.3.1	327	2.8125	3.15625	2.83807	4.03125	2.94141	4.29167	1.13333	0.681818	4.15	0.9875	5.08333	0.848485	4.58333	1.08333	5.69444	4.43182	0.744318	5.43182	4.3125	4.5	5.3125	3.63508	1	1.2	0.311688	0.391304	1.09167	3.16667	Euchromatin
3	66481446	66483702	Solyc03g115220.3.1	131	2.0625	2.22917	2.11932	1.9375	2.125	2.86458	0.733333	0.581818	2	0.725	3.86667	0.515152	2.33333	0.625	4.33333	2.18182	0.556818	4.18182	2.125	2.33333	4.04167	2.45565	0.8	0.533333	0.311688	0	0.733333	1.60606	Euchromatin
3	66511238	66511407	Solyc03g115243.1.1	170	0.625	0.458333	0.625	1.125	0.5625	0.375	0.666667	0	0.5	0.25	1	0.666667	0.666667	0.583333	0.333333	0.5	0.25	1	0.75	1.5	0.75	0.483871	0	0.533333	0	1	0.4	0	Euchromatin
3	66512447	66515367	Solyc03g115247.1.1	321	1.28125	1.60417	1.37216	1.53125	1.40234	1.3125	1.83333	0.0909091	0.25	0.6875	2.16667	1.92424	2.08333	1.75	1.44444	0.340909	0.778409	2.25758	0.9375	2.41667	1.89583	1.36492	0	1.93333	0.17316	0.449275	1.15833	0.636364	Euchromatin
3	66574942	66576896	Solyc03g115360.3.1	432	1.06875	0.5625	0.653409	0.6875	0.878906	0.979167	0.6	0.690909	0.725	0.85	1.06667	0.0909091	0.125	0.375	0.5	0.215909	0.465909	0.590909	0.5	0.625	0.854167	1.05242	1.11111	0	0.17316	0.228261	0.716667	0.969697	Euchromatin
3	66576900	66576971	Solyc03g115365.1.1	72	0.48125	0.729167	0.34375	0.34375	0.574219	0.619792	0.566667	0.2	0.2	0.4125	0.5	0.5	0.5	0.625	0.777778	0	0.3125	0.333333	0.3125	0.333333	0.604167	0.639113	0.355556	0.866667	0	0	0.525	0.636364	Euchromatin
3	66761728	66766318	Solyc03g115630.3.1	1019	5.3125	4.8125	5.14205	5.375	5.125	4.6875	4.96667	6.05455	4.75	4.9875	5.5	4.62121	4.91667	4.70833	4.83333	9.20455	5.51705	4.95455	4.8125	5.58333	5.25	5.1129	5.55556	5.13333	0.727273	0.913043	5.20833	4.30303	Euchromatin
3	66771973	66774183	Solyc03g115650.3.1	480	0.5625	0.4375	0.6875	0.6875	0.515625	0.619792	0.5	0.5	0.75	0.5	0.583333	1	0.25	0.3125	0.5	1.25	0.6875	0.666667	0.5625	0.75	0.552083	0.608871	0.555556	0	0	0.478261	0.458333	0.69697	Euchromatin
3	66808523	66809428	Solyc03g115680.3.1	216	0	0	0	0	0	0	0	0	0	0	0	0	0	0	0	0	0	0	0	0	0	0	0	0	0	0	0	0	Euchromatin
3	66825902	66826033	Solyc03g115700.3.1	132	0.03125	0.03125	0.122159	0.03125	0.03125	0.109375	0	0.0909091	0	0	0.0833333	0.0909091	0	0	0.0833333	0.0909091	0.0909091	0.174242	0	0.0833333	0.0833333	0.0625	0	0	0.17316	0	0	0.166667	Euchromatin
3	66857560	66860319	Solyc03g115760.3.1	513	0.95625	0.4375	0.801136	0.4375	0.761719	0.755208	0.7	1.06364	0.7	0.775	1.11667	0.363636	0	0.4375	0.416667	0.363636	0.801136	0.780303	0.4375	0.416667	0.854167	0.794355	0.911111	0	0.588745	0	0.691667	0.651515	Euchromatin
3	66894535	66900326	Solyc03g115820.3.1	849	2.175	1.72917	2.42898	1.40625	2.00781	2.20833	2	1.77273	1.625	1.9125	2.58333	2.60606	0.791667	1.625	1.88889	2.39773	2.08523	2.93939	1.3125	1.625	2.32292	2.13105	2.06667	1.2	0.415584	0.228261	1.925	2.30303	Euchromatin
3	66946345	66946626	Solyc03g115860.3.1	189	0.0625	0.354167	0.0625	0.0625	0.171875	0.0625	0.333333	0	0	0.125	0	0.333333	0.333333	0.375	0.333333	0	0.125	0	0.125	0	0.125	0.120968	0	0.533333	0	0	0.233333	0	Euchromatin
3	66975854	66976869	Solyc03g115900.3.1	864	3.5375	3.69792	3.8267	3.45573	3.59766	5.26042	1.83333	1.40909	1.31667	1.525	5.45	1.90909	1.55556	1.8125	5.41667	1.09848	1.59659	6.11364	1.40625	5.52778	5.4375	4.63508	1.48889	2.13333	1.00433	0.847826	1.74167	5.10606	Euchromatin
3	67020176	67021570	Solyc03g115980.1.1	1395	4.375	5.42708	5.0483	6.53125	4.76953	6.88021	3.83333	1.57273	6.15	2.15	6.66667	4.24242	4.25	3.52083	7.30556	7.15909	2.57386	7.57576	5.4375	7.41667	6.90625	5.98992	1.26667	3.6	1.10823	0.449275	2.84167	7.33333	Euchromatin
3	67025337	67026583	Solyc03g115990.2.1	1247	2.75625	2.875	2.52841	3.27083	2.80078	4.8125	0.933333	0.709091	0.783333	0.575	4.75	0.833333	1.41667	0.979167	4.58333	1.2197	0.755682	4.11364	1.02083	5.33333	4.6875	3.97581	0.4	1.26667	0.484848	0.681159	0.775	5.10606	Euchromatin
3	67055208	67056048	Solyc03g116067.1.1	216	0.6125	0.21875	0.21875	0.927083	0.464844	0.21875	0.7	0.7	1.40833	0.525	0.7	0	0.708333	0.4375	0	0.708333	0.4375	0	1.14583	0.708333	0.4375	0.352823	0.466667	0	0	0.431159	0.525	0	Euchromatin
3	67110485	67110655	Solyc03g116110.3.1	171	0.95625	0.59375	0.59375	0.760417	0.820312	1.03646	0.4	0.4	0.566667	0.575	1.06667	0	0.166667	0.25	0.666667	0.166667	0.25	0.666667	0.416667	0.833333	0.916667	1.05444	0.755556	0	0	0.289855	0.483333	1.06061	Euchromatin
3	67140357	67142695	Solyc03g116170.3.1	173	0.09375	0.385417	0.457386	0.09375	0.203125	0.09375	0.333333	0.363636	0	0.125	0	0.69697	0.333333	0.375	0.333333	0.363636	0.488636	0.363636	0.125	0	0.125	0.183468	0	0.533333	0.484848	0	0.233333	0	Euchromatin
3	67311117	67311568	Solyc03g116350.3.1	221	0.34375	0.59375	0.28125	0.28125	0.4375	0.401042	0.5	0.1	0.1	0.3	0.25	0.5	0.5	0.5	0.583333	0	0.25	0.166667	0.25	0.166667	0.375	0.489919	0.2	0.6	0	0	0.4	0.333333	Euchromatin
3	67423390	67424207	Solyc03g116590.3.1	600	2.425	3.48958	3.29545	6.125	2.82422	3.49479	2.76667	2.10909	5.475	1.6875	2.85	3.25758	5.04167	2.625	4.08333	6.60227	2.53977	3.65909	5.3125	6.95833	3.3125	3.36694	1.15556	2.86667	1.93939	1.51812	2.175	3.77273	Euchromatin
3	67423395	67424207	Solyc03g116580.3.1	595	2.425	3.48958	3.29545	6.125	2.82422	3.49479	2.76667	2.10909	5.475	1.6875	2.85	3.25758	5.04167	2.625	4.08333	6.60227	2.53977	3.65909	5.3125	6.95833	3.3125	3.36694	1.15556	2.86667	1.93939	1.51812	2.175	3.77273	Euchromatin
3	67468653	67469592	Solyc03g116670.3.1	345	1.3625	1.79167	1.64205	3.02083	1.52344	2.20833	1.03333	0.654545	2.28333	0.5875	1.61667	1.28788	2.91667	1	2.25	2.53788	0.892045	1.87121	2.52083	3.33333	1.85417	2.09274	0.355556	1.13333	0.519481	0.15942	0.791667	2.34848	Euchromatin
3	67511075	67511738	Solyc03g116740.3.1	525	2.63125	2.125	2.4375	1.89583	2.44141	3.07292	1.43333	0.9	1.18333	1.35	4.26667	1.33333	0.416667	1.10417	3.5	1.08333	1.0625	4.16667	0.895833	3.25	3.97917	2.75806	1.44444	0.666667	0	0.15942	1.34167	2.21212	Euchromatin
3	67516665	67516844	Solyc03g116750.3.1	180	0.55	0.375	0.375	0.375	0.484375	0.708333	0.2	0.2	0.2	0.275	0.866667	0	0	0.125	0.666667	0	0.125	0.666667	0.125	0.666667	0.791667	0.629032	0.355556	0	0	0	0.233333	0.484848	Euchromatin
3	67542206	67544087	Solyc03g116780.3.1	575	2.26875	2.09375	2.27557	2.17708	2.20312	3.875	0.2	0.381818	0.283333	0.275	4.78333	0.181818	0.0833333	0.125	4.58333	0.265152	0.306818	4.76515	0.208333	4.66667	4.70833	3.11895	0.355556	0	0.34632	0.15942	0.233333	2.43939	Euchromatin
3	67542206	67544087	Solyc03g116790.3.1	575	2.26875	2.09375	2.27557	2.17708	2.20312	3.875	0.2	0.381818	0.283333	0.275	4.78333	0.181818	0.0833333	0.125	4.58333	0.265152	0.306818	4.76515	0.208333	4.66667	4.70833	3.11895	0.355556	0	0.34632	0.15942	0.233333	2.43939	Euchromatin
3	67559343	67565670	Solyc03g116810.3.1	1224	1.18125	1.1875	0.9375	1.4375	1.18359	1.58854	0.5	0.3	0.8	0.5	1.88333	0.333333	0.833333	0.479167	1.91667	0.5	0.3125	1.58333	0.8125	2.08333	1.89583	1.41532	0.555556	0.533333	0	0.913043	0.525	1.40909	Euchromatin
3	67772720	67776247	Solyc03g117020.3.1	456	1.80625	1.60417	1.55966	1.55208	1.73047	2.64583	0.5	0.490909	0.483333	0.5875	3.23333	0.257576	0.25	0.416667	3	0.174242	0.403409	2.92424	0.395833	2.91667	3.14583	2.14718	0.711111	0.333333	0.17316	0.15942	0.558333	2.51515	Euchromatin
3	67782586	67785061	Solyc03g117040.3.1	1007	0.9375	1	2.93466	1.01042	0.960938	2.05729	0.266667	2.19091	0.266667	0.2125	1.51667	2.25758	0.333333	0.270833	1.58333	2.25758	2.21591	3.50758	0.291667	1.58333	1.54167	1.62702	0.2	0.333333	0.17316	0.289855	0.25	2.56061	Euchromatin
3	67805693	67809015	Solyc03g117060.3.1	527	2.69375	2.29167	1.84375	2.42708	2.54297	2.33854	1.7	1.2	1.78333	1.4375	3.61667	0.5	1.08333	1.33333	2.91667	0.583333	0.9375	2.41667	1.52083	3	3.35417	2.63911	1.42222	0.866667	0	0.826087	1.49167	1.16667	Euchromatin
3	67967526	67967735	Solyc03g117320.3.1	210	1.2	1.36458	1.5625	1.77083	1.26172	1.375	1.3	1.54545	1.74167	1.2	1.36667	1.71212	1.81944	1.3125	1.55556	2.00379	1.60795	1.67424	1.77083	1.90278	1.4375	1.27621	1.26667	1.6	1.87446	2.21377	1.325	1.60606	Euchromatin
3	68005563	68014029	Solyc03g117360.3.1	1295	2.4125	3.13542	2.51705	4.35417	2.68359	3.70312	1.9	0.854545	3.69167	1.1125	2.98333	1.95455	4.125	2	3.63889	3.74621	1.26705	3.03788	3.85417	4.54167	3.22917	3.60081	0.711111	2.6	0.727273	0.431159	1.54167	3.68182	Euchromatin
3	68109024	68110969	Solyc03g117480.3.1	1182	2.525	2.73958	2.09091	2.20833	2.60547	3.77083	1.43333	0.690909	0.808333	1.1375	3.18333	0.924242	1.04167	1.33333	3.41667	0.299242	0.778409	2.67424	0.895833	2.79167	3.27083	3.60081	1.06667	1.4	0.17316	0.387681	1.29167	3.92424	Euchromatin
3	68187233	68187639	Solyc03g117590.3.1	300	1.8375	1.88542	2.23011	1.59375	1.85547	2.01042	0.633333	0.936364	0.3	0.5	2.71667	0.969697	0.333333	0.5625	2.75	0.636364	0.948864	3.05303	0.3125	2.41667	2.72917	2.18347	0.466667	0.533333	1.00433	0	0.558333	0.954545	Euchromatin
3	68200274	68205101	Solyc03g117600.3.1	1308	4.7	5.21875	5.86932	5.33333	4.89453	4.98438	4.96667	3.38182	5.00833	3.6125	5.5	7.56061	3.375	3.58333	6.83333	4.93561	4.94886	6.56061	4.39583	6.375	6	5.12903	3.11111	1.53333	0.415584	0.387681	3.84167	4.27273	Euchromatin
3	68234116	68234662	Solyc03g117680.3.1	314	1.99375	2.60417	2.73927	3.08333	2.22266	2.57812	3.16667	0.954545	3.58333	1.675	2.91667	3.12121	1.75	2.8125	2.30556	4.90455	1.76705	3.50455	2.89583	2.13333	2.6875	2.58333	0.866667	2.66667	1.26061	0.626087	2.24167	2.18485	Euchromatin
3	68234191	68234638	Solyc03g117670.3.1	126	0.975	1.35417	1.21023	1.125	1.11719	1.34896	0.933333	0.472727	0.8	0.55	1.55	1.27273	0.666667	0.916667	1.80556	1.27273	0.772727	1.85606	0.75	1.41667	1.64583	1.2379	0.355556	1.06667	0.415584	0	0.733333	1.13636	Euchromatin
3	68285954	68290458	Solyc03g117770.3.1	1242	3.0625	4	3.15057	4.76042	3.41406	4.10417	2.63333	1.78182	4.11667	1.7875	4.21667	2.84848	4.25	2.72917	5.19444	3.09848	2.18182	4.26515	4.16667	5.66667	4.58333	3.88105	1.42222	3.46667	0.34632	1.46377	2.28333	3.89394	Euchromatin
3	68291932	68295642	Solyc03g117780.2.1	567	1.33125	1.3125	1.24716	1.15625	1.32422	2.20833	0.366667	0.290909	0.2	0.3375	2.7	0.257576	0.166667	0.333333	2.66667	0.0909091	0.278409	2.59091	0.1875	2.5	2.6875	1.75605	0.355556	0.333333	0.17316	0	0.358333	1.54545	Euchromatin
3	68365684	68368691	Solyc03g117870.3.1	1518	8.325	8.34375	6.96591	8.25	8.33203	9.79688	6.56667	3.69091	6.775	5.3375	11	4.40909	5.54167	5.875	10.2778	5.28409	3.96023	9.65909	6.3125	9.45833	10.7292	9.57258	5.11111	5.66667	0.900433	1.98913	5.90833	8.59091	Euchromatin
3	68381215	68383817	Solyc03g117890.3.1	864	1.35	1.0625	0.75	1.16667	1.24219	1.1875	1.13333	0.8	1.21667	1.025	1.3	0.333333	0.75	0.916667	0.833333	0.416667	0.625	0.5	1.04167	0.916667	1.125	1.42339	1.06667	0.666667	0	0.681159	1.05	0.939394	Euchromatin
3	68386861	68386965	Solyc03g117900.3.1	105	0.375	0.53125	0.886364	0.375	0.433594	0.848958	0.166667	0.545455	0	0.0625	0.916667	0.530303	0.166667	0.208333	1.08333	0.545455	0.539773	1.46212	0.0625	0.916667	0.979167	0.600806	0	0.333333	0.519481	0	0.125	0.712121	Euchromatin
3	68411880	68412799	Solyc03g117950.3.1	342	0.53125	0.583333	1	0.375	0.550781	0.880208	0.466667	1	0.2	0.4	0.816667	0.666667	0.333333	0.458333	0.833333	1	0.875	1.16667	0.25	0.666667	0.822917	0.673387	0.4	0.533333	0	0	0.45	1.12121	Euchromatin
3	68475666	68477838	Solyc03g118010.3.1	660	2.33542	1.42708	5.05398	2.35542	2.51354	3.83021	1.03333	3.97273	0.5	0.65	2.84167	2.73106	0.833333	1	1.66667	3.94773	4.21023	5.35606	0.75	2.85833	3.04167	3.81745	0.355556	1.53333	4.87446	0.6	0.966667	4.61147	Euchromatin
3	68489904	68495983	Solyc03g118020.3.1	2613	5.2125	6.13542	5.40625	5.15625	5.55859	7.23958	2.9	1.9	1.65	2.025	8.23333	3	2.75	2.85417	9.33333	1.75	2.3125	8.33333	2.0625	8.08333	8.64583	6.65121	1.66667	3.33333	1.62771	1.32609	2.49167	6.09091	Euchromatin
3	68509139	68512218	Solyc03g118040.3.1	1617	5.11875	7.15625	5.00284	6.69792	5.88281	8.77604	4.83333	1.1	5.86667	2.5	8.58333	4.80303	5.66667	5.08333	9.97222	5.62121	2.48864	8.37121	5.79167	8.25	9.10417	7.30444	1.22222	6.6	0.831169	0.775362	3.7	8.83333	Euchromatin
3	68558872	68563148	Solyc03g118110.3.1	555	1.40625	1.53125	1.7983	1.30208	1.45312	2.72396	0.533333	1.29091	0.283333	0.425	2.53333	1.42424	0.416667	0.541667	2.66667	1.17424	1.34091	2.51515	0.333333	2.41667	2.58333	2.09476	0.4	0.666667	0.484848	0.15942	0.5	3.18182	Euchromatin
3	68565948	68566714	Solyc03g118130.3.1	256	1.25	0.854167	1.26136	1	1.10156	0.9375	1.4	0.618182	1.85	0.925	1.66667	1.42424	0.583333	1.08333	0.611111	1.88636	0.920455	1.69697	1.375	0.583333	1.27083	1.04839	0.711111	0.666667	0.623377	0.449275	1.05	0.606061	Euchromatin
3	68587508	68588524	Solyc03g118150.3.1	220	1.9875	2.10417	1.86648	2.94792	2.03125	2.88021	1.53333	0.972727	2.74167	0.8375	2.95	1.10606	1.20833	1.3125	2.66667	2.31439	1.02273	2.52273	2.16667	3.45833	2.84375	2.61492	0.466667	1.13333	0.415584	0.0833333	1.08333	2.95455	Euchromatin
3	68597911	68597991	Solyc03g118170.3.1	81	0	0	0	0	0	0	0	0	0	0	0	0	0	0	0	0	0	0	0	0	0	0	0	0	0	0	0	0	Euchromatin
3	68645560	68645967	Solyc03g118240.3.1	408	1.73125	0.8125	1.08523	0.979167	1.38672	1.1875	1.5	1.47273	1.66667	1.275	2	0.409091	0.166667	0.9375	0.5	0.575758	1.07386	0.909091	1.10417	0.666667	1.4375	1.40726	1.26667	0	0.679654	0.289855	1.225	0.787879	Euchromatin
3	68700408	68706881	Solyc03g118290.3.1	2345	8.71875	9.5625	10.5938	12.4271	9.03516	13.4792	1.63333	2.57273	4.8	0.95	12.9667	3.59091	5.77778	1.77083	13.8889	6.46212	2.95455	14.7879	5.16667	16.5	13.3125	12.6048	0.6	2.4	3.37662	5.02899	1.34167	12.9091	Euchromatin
3	68731488	68731735	Solyc03g118340.3.1	166	0.3125	0.125	0.125	0.125	0.242188	0.203125	0.2	0.2	0.2	0.3	0.283333	0	0	0.125	0.0833333	0	0.125	0.0833333	0.125	0.0833333	0.208333	0.25	0.4	0	0	0	0.25	0.166667	Euchromatin
3	68779274	68780638	Solyc03g118410.3.1	402	1.425	0.9375	1.63636	0.9375	1.24219	2.26042	0.6	1.23636	0.6	0.825	2.18333	0.727273	0	0.375	1.66667	0.727273	1.04545	2.39394	0.375	1.66667	1.98958	1.73387	1.06667	0	1.00433	0	0.7	2.84848	Euchromatin
3	68790219	68793671	Solyc03g118430.3.1	534	2.5	2.40625	3.38352	2.40625	2.46484	3.46875	0.1	2.82727	0.1	0.15	4.6	2.72727	0	0.0625	4.5	2.72727	2.78977	3.56061	0.0625	4.5	4.5625	3.20363	0.2	0	1.21212	0	0.125	2.09091	Euchromatin
3	68854080	68854528	Solyc03g118520.3.1	249	1.63125	1.58125	3.0358	1.65268	1.8	2.13125	0.4	1.85455	0.4	0.55	2.73333	1.45455	0.0714286	0.25	2.66667	1.52597	1.70455	4.12121	0.321429	2.7381	2.91667	2.10175	0.711111	0	0.727273	0.142857	0.466667	1.44242	Euchromatin
3	68866505	68868935	Solyc03g118523.1.1	245	0.425	0.25	0.25	0.333333	0.359375	0.619792	0.2	0.2	0.283333	0.275	0.616667	0	0.0833333	0.125	0.416667	0.0833333	0.125	0.416667	0.208333	0.5	0.541667	0.487903	0.355556	0	0	0.15942	0.233333	0.772727	Euchromatin
3	68919797	68919861	Solyc03g118550.3.1	65	0.0625	0.0625	0.301136	0.0625	0.0625	0.0625	0	0.272727	0	0	0	0.272727	0	0	0	0.272727	0.272727	0.272727	0	0	0	0.120968	0	0	0.415584	0	0	0	Euchromatin
3	69000297	69004969	Solyc03g118640.3.1	586	2.00625	1.47917	1.71307	1.86458	1.80859	1.89062	1.43333	1.18182	2.60833	1.4125	2.25	1.01515	1.70833	1.16667	1.47222	2.39015	1.11932	1.93182	2.27083	1.45833	1.95833	2.02621	1.55556	0.866667	0.311688	0.344203	1.40833	1.74242	Euchromatin
3	69006607	69007544	Solyc03g118650.3.1	282	0.60625	0.65625	0.565341	0.625	0.625	0.765625	0.233333	0.136364	0.2	0.2	1.08333	0.19697	0.25	0.25	1.13889	0.159091	0.159091	1.03788	0.21875	1.10417	1.10417	0.72379	0.2	0.333333	0.0909091	0.228261	0.233333	0.333333	Euchromatin
3	69017160	69019744	Solyc03g118670.3.1	540	0.84375	0.5625	0.744318	0.729167	0.738281	0.953125	0.3	0.481818	0.466667	0.45	1.21667	0.181818	0.166667	0.1875	0.916667	0.348485	0.369318	1.09848	0.354167	1.08333	1.10417	0.854839	0.6	0	0.311688	0.318841	0.375	0.954545	Euchromatin
3	69040866	69043227	Solyc03g118710.3.1	498	1.09375	1.59375	1.18466	1.42708	1.28125	2.36979	0.666667	0.0909091	0.333333	0.25	1.66667	0.757576	1	0.75	2.11111	0.424242	0.340909	1.75758	0.583333	2	1.83333	1.96573	0	1.06667	0.17316	0.463768	0.466667	2.9697	Euchromatin
3	69066396	69066533	Solyc03g118750.3.1	138	0.53125	0.34375	0.34375	0.34375	0.460938	0.473958	0.6	0.6	0.6	0.525	0.516667	0	0	0.375	0.416667	0	0.375	0.416667	0.375	0.416667	0.479167	0.465726	0.533333	0	0	0	0.5	0.530303	Euchromatin
3	69101390	69104437	Solyc03g118800.3.1	457	1.45625	1.28125	1.28125	1.36458	1.39062	2.22396	0.2	0.2	0.283333	0.275	2.86667	0	0.0833333	0.125	2.66667	0.0833333	0.125	2.66667	0.208333	2.75	2.79167	1.83669	0.355556	0	0	0.15942	0.233333	1.48485	Euchromatin
3	69125520	69126856	Solyc03g118840.3.1	405	2.1625	1.25	1.09375	1.30208	1.82031	2.17188	1.46667	1.3	1.50833	1.7125	2.71667	0.166667	0.375	1.02083	1.58333	0.208333	0.875	1.41667	1.08333	1.625	2.29167	2.01008	2.06667	0.333333	0	0.344203	1.55	2.25758	Euchromatin
3	69168198	69168478	Solyc03g118905.1.1	281	0.53125	0.541667	0.528409	0.640625	0.535156	1.13542	0.266667	0.190909	0.308333	0.2125	1.01667	0.257576	0.375	0.270833	0.944444	0.299242	0.215909	1.00758	0.333333	1.11111	0.989583	0.802419	0.2	0.333333	0.17316	0.373188	0.25	1.43939	Euchromatin
3	69168610	69169457	Solyc03g118915.1.1	324	0.8125	0.28125	1.05966	0.28125	0.613281	0.28125	0.7	0.790909	0.7	0.8	0.7	1.09091	0	0.4375	0	1.09091	0.903409	1.09091	0.4375	0	0.4375	0.522177	0.955556	0	0.17316	0	0.708333	0	Euchromatin
3	69221748	69223533	Solyc03g119010.3.1	489	0.34375	0.34375	0.707386	0.34375	0.34375	0.713542	0	0.363636	0	0	0.416667	0.363636	0	0	0.416667	0.363636	0.363636	0.780303	0	0.416667	0.416667	0.667339	0	0	0.588745	0	0	0.833333	Euchromatin
3	69239466	69241121	Solyc03g119040.3.1	981	5.25	4.88542	5.95739	4.03125	5.11328	5.4375	4.76667	4.06364	4.1	4.325	6.28333	7.36364	1.33333	3.4375	6.08333	7.36364	5.30114	7.11364	3.0625	4.75	6.20833	5.36492	4.51111	1.46667	0.588745	0	4.25833	5.28788	Euchromatin
3	69270807	69270882	Solyc03g119080.4.1	76	1.49375	1.40625	1.71875	1.34375	1.46094	1.36979	1.3	1.8	1.2	1.3875	1.63333	2.5	0.5	1.125	1.75	3	2.0625	1.33333	0.9375	1.83333	1.67708	1.4375	1.6	1	0	0	1.375	1.18182	Euchromatin
3	69308484	69312788	Solyc03g119130.3.1	360	0.59375	0.885417	0.684659	1.04375	0.703125	1.15104	0.333333	0.0909091	0.45	0.125	0.916667	0.424242	0.783333	0.375	1.25	0.540909	0.215909	1.00758	0.575	1.36667	1.04167	1.02621	0	0.533333	0.17316	0.804831	0.233333	1.16667	Euchromatin
3	69331943	69331987	Solyc03g119140.3.1	45	0.0625	0.0625	0.0625	0.0625	0.0625	0.21875	0	0	0	0	0.166667	0	0	0	0.166667	0	0	0.166667	0	0.166667	0.166667	0.125	0	0	0	0	0	0.333333	Euchromatin
3	69331943	69331987	Solyc03g119150.3.1	45	0.0625	0.0625	0.0625	0.0625	0.0625	0.21875	0	0	0	0	0.166667	0	0	0	0.166667	0	0	0.166667	0	0.166667	0.166667	0.125	0	0	0	0	0	0.333333	Euchromatin
3	69460471	69462639	Solyc03g119330.3.1	261	1.0625	1.26042	0.96875	1.46875	1.13672	1.52083	0.433333	0.1	0.6	0.275	1.93333	0.333333	0.833333	0.4375	2.16667	0.5	0.1875	1.83333	0.6875	2.33333	2.02083	1.38911	0.2	0.533333	0	0.666667	0.358333	0.878788	Euchromatin
3	69476150	69477881	Solyc03g119360.3.1	576	1.5625	1.02083	0.78125	1.40625	1.35938	1.34375	1.3	1.1	1.425	1.425	1.65	0.333333	1.125	1.02083	1	1.125	0.8125	0.75	1.3125	1.375	1.40625	1.40927	1.66667	0.666667	0	0.242754	1.35833	1.34848	Euchromatin
3	69491335	69491429	Solyc03g119380.2.1	95	0.33125	0.447917	0.15625	0.15625	0.375	0.234375	0.533333	0.2	0.2	0.4	0.283333	0.333333	0.333333	0.5	0.416667	0	0.25	0.0833333	0.25	0.0833333	0.333333	0.304435	0.355556	0.533333	0	0	0.466667	0.166667	Euchromatin
3	69554205	69557019	Solyc03g119460.3.1	387	0.09375	0.25	0.366477	0.34375	0.152344	0.171875	0.166667	0.272727	0.25	0.0625	0.0833333	0.439394	0.416667	0.208333	0.25	0.522727	0.335227	0.356061	0.3125	0.333333	0.145833	0.1875	0	0.333333	0.415584	0.449275	0.125	0.166667	Euchromatin
3	69586240	69586562	Solyc03g119520.3.1	234	0.53125	0.4375	0.4375	0.4375	0.496094	1.08854	0.1	0.1	0.1	0.15	0.85	0	0	0.0625	0.75	0	0.0625	0.75	0.0625	0.75	0.8125	0.83871	0.2	0	0	0	0.125	1.40909	Euchromatin
3	69644151	69644414	Solyc03g119600.1.1	264	1.58125	1.35417	1.75	1.14583	1.49609	1.60938	1.03333	0.7	0.783333	0.9	2.28333	1.33333	0.416667	0.8125	1.91667	1.08333	0.9375	2.58333	0.645833	1.66667	2.14583	1.62903	0.911111	0.533333	0	0.15942	0.925	0.984848	Euchromatin
3	69695119	69705716	Solyc03g119650.3.1	692	2.6375	2	1.53125	2.28125	2.39844	1.98438	2.16667	1.7	2.5	2.275	2.48333	1.16667	0.833333	1.70833	1.75	2	1.5	1.08333	1.875	2.08333	2.20833	2.51008	2.6	1.13333	0	0	2.2	1.25758	Euchromatin
3	69732333	69734282	Solyc03g119700.3.1	218	0.55	0.25	0.25	0.666667	0.4375	0.328125	0.4	0.4	0.816667	0.45	0.483333	0	0.416667	0.25	0.0833333	0.416667	0.25	0.0833333	0.666667	0.5	0.333333	0.471774	0.533333	0	0	0.507246	0.4	0.166667	Euchromatin
3	69757175	69757473	Solyc03g119725.1.1	210	0.65625	0.947917	0.747159	0.65625	0.765625	1.07812	0.333333	0.0909091	0	0.125	0.75	0.424242	0.333333	0.375	1.08333	0.0909091	0.215909	0.840909	0.125	0.75	0.875	1.11492	0	0.533333	0.17316	0	0.233333	1.04545	Euchromatin
3	69846619	69851632	Solyc03g119790.3.1	342	2.2625	1.84375	1.84375	2.26042	2.10547	2.84896	0.5	0.5	0.916667	0.65	3.75	0	0.416667	0.3125	3.25	0.416667	0.3125	3.25	0.729167	3.66667	3.5625	2.54637	0.822222	0	0	0.507246	0.558333	2.43939	Euchromatin
3	69977899	69978429	Solyc03g119980.3.1	531	5.31875	7.27083	7.92045	5.29167	6.05078	6.60938	5.6	7.22727	0.991667	2.5125	8.18333	7.89394	5.79167	6.1875	8.38889	7.47348	7.47727	8.38636	2.79167	7.875	8.26042	6.42339	0.733333	8.6	8.20779	0.431159	4.15	5.65152	Euchromatin
3	70000410	70004526	Solyc03g120010.3.1	1040	2.95625	3.67708	2.49148	3.03125	3.22656	2.19792	3.8	3.07273	3.65	2.925	2.71667	3.93939	2.91667	3.625	3.63889	3.52273	3.39773	1.02273	3.375	2.83333	3.0625	2.89718	2.66667	4	0.415584	0.391304	3.4	1.04545	Euchromatin
3	70203231	70207641	Solyc03g120270.3.1	974	1.75625	2.16667	1.8608	1.40625	1.91016	2.65625	1.23333	0.854545	0.4	0.8625	2.23333	1.28788	0.833333	1.25	2.66667	0.454545	1.01705	2.28788	0.5625	1.83333	2.39583	2.46169	0.711111	1.53333	0.796537	0	1.075	2.90909	Euchromatin
3	70307203	70308459	Solyc03g120430.3.1	425	0.99375	0.5	0.875	0.5	0.808594	0.5625	0.9	1.1	0.9	0.95	0.933333	1	0	0.5625	0.166667	1	1.0625	0.833333	0.5625	0.166667	0.645833	0.778226	1.08889	0	0	0	0.858333	0.30303	Euchromatin
3	70307203	70308459	Solyc03g120440.2.1	393	0.53125	0.1875	0.1875	0.1875	0.402344	0.1875	0.5	0.5	0.5	0.5	0.5	0	0	0.3125	0	0	0.3125	0	0.3125	0	0.3125	0.334677	0.555556	0	0	0	0.458333	0	Euchromatin
3	70318105	70322765	Solyc03g120450.3.1	1074	2.2125	2.63542	2.78693	3.25	2.37109	4.27604	1.3	1.11818	2.05	0.75	4.13333	1.81818	1.41667	1.14583	4.5	2.56818	1.38068	4.65152	1.8125	5	4.27083	3.30847	0.466667	1.06667	1.10823	1.26812	0.958333	4.51515	Euchromatin
3	70459825	70460286	Solyc03g120630.3.1	462	1.7625	0.875	0.991477	1.80208	1.42969	1.11458	1.46667	1.57273	2.38333	1.6625	1.8	0.439394	1.25	1.02083	0.666667	1.35606	1.14773	0.772727	1.95833	1.58333	1.375	1.34879	1.97778	0.333333	0.415584	0.971014	1.51667	0.787879	Euchromatin
3	70461611	70463014	Solyc03g120640.3.1	438	0.9125	0.760417	1.49148	0.53125	0.855469	0.895833	0.633333	1.17273	0.5	0.7	1	0.939394	0.333333	0.5625	0.833333	1.27273	1.08523	1.77273	0.4375	0.5	0.9375	0.953629	0.822222	0.533333	0.415584	0	0.691667	0.69697	Euchromatin
3	70493691	70495255	Solyc03g120710.2.1	651	2.475	2.03125	2.49432	2.77083	2.30859	3.92188	1.7	1.49091	0.858333	1.0375	4.61667	1.13636	1.95833	1.25	3.5	1.54924	1.35795	4.46212	1.27083	5.04167	4.19792	3.00403	0.711111	0.6	1.00433	0.648551	1.19167	3.86364	Euchromatin
3	70512383	70515324	Solyc03g120750.3.1	408	0.43125	0.1875	0.1875	0.5625	0.339844	0.265625	0.3	0.3	0.675	0.375	0.383333	0	0.375	0.1875	0.0833333	0.375	0.1875	0.0833333	0.5625	0.458333	0.270833	0.358871	0.466667	0	0	0.59058	0.325	0.166667	Euchromatin
3	70544412	70544441	Solyc03g120775.1.1	30	0.15625	0.15625	0.15625	0.15625	0.15625	0.213542	0	0	0	0	0.0833333	0	0	0	0.0833333	0	0	0.0833333	0	0.0833333	0.0833333	0.272177	0	0	0	0	0	0.166667	Euchromatin
3	70544473	70545296	Solyc03g120780.3.1	288	0.8125	1.0625	1.27841	0.5625	0.90625	1.10417	0.8	1	0.4	0.6	1.06667	1.30303	0.666667	0.833333	1.33333	0.818182	1.11364	1.48485	0.5	0.666667	1.16667	1.02419	0.533333	1.06667	1.24675	0	0.733333	1.09091	Euchromatin
3	70552359	70555944	Solyc03g120810.3.1	261	0.9	0.65625	1.1108	0.65625	0.808594	1.13542	0.3	0.754545	0.3	0.375	1.13333	0.454545	0	0.1875	0.833333	0.454545	0.642045	1.28788	0.1875	0.833333	1.02083	1.07056	0.466667	0	0.727273	0	0.325	1.27273	Euchromatin
3	70582103	70585952	Solyc03g120850.3.1	1476	2.3125	2.77917	3.12727	1.87273	2.48884	3.44687	2.08333	1.57955	1.21818	1.40714	3.35833	2.93939	1.51515	2.05357	3.63889	2.17769	2.09091	4.29545	1.33117	2.55303	3.46429	3.01249	1.11667	2.4	1.14286	0.419913	1.76374	3.65152	Euchromatin
3	70664056	70668311	Solyc03g120940.3.1	515	2.70625	3.11458	2.5767	2.78125	2.85938	3.83854	0.866667	0.245455	0.45	0.525	4.86667	0.712121	0.916667	0.875	5.33333	0.295455	0.420455	4.71212	0.625	4.91667	5.04167	3.48185	0.355556	1.06667	0.0909091	0.391304	0.7	2.63636	Euchromatin
3	70785767	70787287	Solyc03g121070.3.1	543	3.225	2.41667	3.05398	2.86458	2.92188	2.95833	2.26667	2.57273	2.55833	2.3125	4.28333	3.43939	0.625	1.52083	3.47222	3.73106	2.89773	3.35606	1.83333	4.04167	3.97917	2.96976	2.6	0.333333	0.415584	0.735507	2.15	2.16667	Euchromatin
3	70844893	70846613	Solyc03g121180.3.1	1032	5.1125	5.125	5.92614	5.72917	5.11719	5.82812	4.73333	2.56364	4.19167	2.55	7.01667	6.69697	4.125	3.33333	6.75	6.1553	4.11364	7.11364	4.16667	6.70833	6.91667	5.81855	1.37778	1.2	0.623377	1.06884	3.03333	4.59091	Euchromatin
3	70914882	70917612	Solyc03g121270.3.1	570	1.31875	1.53125	1.375	1.95833	1.39844	1.5625	0.466667	0.3	0.883333	0.4375	1.78333	0.166667	0.75	0.395833	2.25	0.583333	0.25	2.08333	0.833333	2.66667	1.95833	1.67742	0.466667	0.333333	0	0.507246	0.45	1.01515	Euchromatin
3	70931461	70935594	Solyc03g121310.2.1	509	0.6875	1.83333	0.778409	1.375	1.11719	1.48438	1.33333	0.0909091	1	0.5	1.08333	1.42424	2.33333	1.5	2.41667	1.09091	0.590909	1.17424	1.5	1.25	1.58333	1.26613	0	2.13333	0.17316	0	0.933333	1.5303	Euchromatin
3	70945724	70947653	Solyc03g121330.3.1	432	0.91875	0.5	0.5	0.666667	0.761719	0.880208	0.5	0.5	0.666667	0.65	0.916667	0	0.166667	0.3125	0.416667	0.166667	0.3125	0.416667	0.479167	0.583333	0.729167	0.955645	0.822222	0	0	0.289855	0.558333	0.80303	Euchromatin
3	70965085	70965214	Solyc03g121370.3.1	130	0.71875	0.604167	0.994318	0.5	0.675781	0.802083	0.566667	0.481818	0.7	0.475	1	0.848485	0.333333	0.520833	0.694444	1.18182	0.619318	1.43182	0.5625	0.416667	0.885417	0.762097	0.466667	0.533333	0.311688	0	0.525	0.742424	Euchromatin
3	71141856	71141935	Solyc03g121580.3.1	80	0	0	0	0	0	0	0	0	0	0	0	0	0	0	0	0	0	0	0	0	0	0	0	0	0	0	0	0	Euchromatin
3	71160823	71168238	Solyc03g121590.3.1	1425	2.15	2.07292	2.10795	3.9375	2.12109	3.61979	1.1	1.21818	2.875	1.1125	3.81667	1.10606	2.375	0.958333	3.80556	2.96591	1.17614	3.67424	2.6875	5.79167	3.8125	2.74597	1.24444	0.866667	1.07359	1.43841	1.125	3.80303	Euchromatin
3	71266030	71269415	Solyc03g121700.3.1	365	0.95625	0.979167	1.32386	1.70833	0.964844	1.3125	0.633333	0.736364	1.88333	0.55	1.3	1.06061	1.91667	0.5625	1.33333	2.31061	0.857955	1.72727	1.89583	1.58333	1.3125	1.19355	0.555556	0.533333	0.415584	0.876812	0.591667	1.36364	Euchromatin
3	71275848	71275888	Solyc03g121710.2.1	41	0	0	0	0.0833333	0	0	0	0	0.0833333	0	0	0	0.0833333	0	0	0.0833333	0	0	0.0833333	0.0833333	0	0	0	0	0	0.15942	0	0	Euchromatin
3	71281432	71281507	Solyc03g121720.2.1	76	0.03125	0.03125	0.03125	0.03125	0.03125	0.109375	0	0	0	0	0.0833333	0	0	0	0.0833333	0	0	0.0833333	0	0.0833333	0.0833333	0.0625	0	0	0	0	0	0.166667	Euchromatin
3	71290127	71291065	Solyc03g121730.3.1	249	0.6875	0.822917	1.14205	1.125	0.738281	0.854167	0.5	0.454545	1.5	0.1875	1.16667	0.954545	1.33333	0.583333	1.05556	1.95455	0.642045	1.62121	1.4375	0.833333	1.125	0.822581	0	0.866667	0.761905	0.731884	0.358333	0.636364	Euchromatin
3	71332197	71333426	Solyc03g121800.3.1	220	0.9875	0.8125	0.8125	0.8125	0.921875	1.59896	0.2	0.2	0.2	0.275	1.86667	0	0	0.125	1.66667	0	0.125	1.66667	0.125	1.66667	1.79167	1.30242	0.355556	0	0	0	0.233333	1.12121	Euchromatin
3	71344145	71349682	Solyc03g121820.3.1	1337	2.20625	2.59375	2.11648	3.23958	2.35156	2.92708	2.1	1.27273	2.75833	1.5875	2.58333	1.9697	1.95833	1.85417	3.08333	2.5947	1.53409	2.4697	2.45833	3.79167	2.77083	2.84073	1.42222	1.73333	1.00433	1.40942	1.8	3	Euchromatin
3	71398626	71401507	Solyc03g121880.3.1	798	0.40625	0.989583	0.497159	0.40625	0.625	0.708333	0.666667	0.0909091	0	0.25	0.333333	0.757576	0.666667	0.75	1	0.0909091	0.340909	0.424242	0.25	0.333333	0.583333	0.792339	0	1.06667	0.17316	0	0.466667	0.636364	Euchromatin
3	71432889	71437555	Solyc03g121950.3.1	697	2.4125	2.79167	2.0625	3.35417	2.55469	3.64583	2.06667	0.4	2.94167	1.175	3.98333	1.66667	2.875	2	3.91667	2.54167	0.875	3.58333	2.91667	4.125	3.95833	3.07258	0.711111	2.26667	0	0.677536	1.58333	3.68182	Euchromatin
3	71441481	71441737	Solyc03g121960.3.1	257	0.09375	0.09375	0.09375	0.135417	0.09375	0.317708	0	0	0.0416667	0	0.25	0	0.0416667	0	0.25	0.0416667	0	0.25	0.0416667	0.291667	0.25	0.183468	0	0	0	0.0833333	0	0.469697	Euchromatin
3	71473763	71479034	Solyc03g121980.3.1	905	2.125	4.07292	2.76136	2.75	2.85547	3.36979	3	0.727273	0.625	1.125	2.91667	3.48485	3.625	3.41667	4.69444	1.35227	1.76136	3.64394	1.75	3.54167	3.58333	3.29435	0	4.93333	0.415584	0.48913	2.11667	3.13636	Euchromatin
3	71539609	71539796	Solyc03g122090.3.1	188	2.36875	2.34375	2.625	2.70312	2.35938	2.13542	2.26667	1.7	1.78333	2.1625	2.73333	2.16667	2.25	2.27083	2.5	0.0833333	1.875	3.83333	1.95833	3.90278	2.64583	2.28629	2.33333	2.73333	0	0.15942	2.35	1.57576	Euchromatin
3	71580763	71584498	Solyc03g122180.3.1	461	1.425	1.69792	1.625	1.25	1.52734	2.01562	1.03333	2.2	0.2	0.5875	2.28333	2.16667	0.833333	1.08333	2.36111	2	2.1875	1.41667	0.4375	2.08333	2.3125	1.77823	0.355556	1.4	0	0	0.825	1.98485	Euchromatin
3	71587173	71588597	Solyc03g122190.3.1	275	1.7625	0.96875	1.46875	1.30208	1.46484	1.60417	1.5	0.9	1.83333	1.025	2.5	1	0.333333	0.9375	1	1.33333	0.9375	2	1.27083	1.33333	1.9375	1.55847	0.822222	0	0	0.550725	1.05833	1.42424	Euchromatin
3	71660205	71663903	Solyc03g122310.3.1	921	1.8125	2.98958	2.44886	2.27083	2.25391	3.48958	2	0.636364	1.33333	0.75	2.83333	2.63636	2.33333	2.125	3.72222	1.9697	1.38636	3.4697	1.70833	2.83333	3.16667	2.97984	0	2.8	1.03896	0.57971	1.35	4.06061	Euchromatin
3	71759062	71761052	Solyc03g123370.3.1	1158	2.275	2.5625	2.75568	2.35417	2.38281	3.32812	1.06667	1.21818	0.816667	0.8	3.2	1.48485	1.08333	1.08333	3.5	1.23485	1.31818	3.65152	0.916667	3.25	3.3125	3.08468	0.711111	1.33333	0.796537	0.688406	0.966667	3.42424	Euchromatin
3	71835650	71837663	Solyc03g123500.4.1	1161	3.3875	3.14583	3.06818	3.25	3.29688	4.98438	2.3	2.02727	2.175	2.025	4.78333	1.72727	1.875	1.9375	4.36111	1.60227	1.91477	4.2197	2.0625	4.45833	4.625	4.24194	2.06667	1.6	1.14286	1.13406	2.125	5.74242	Euchromatin
3	71846728	71846823	Solyc03g123520.3.1	96	0.0625	0.21875	0.0625	0.0625	0.121094	0.140625	0.166667	0	0	0.0625	0.0833333	0.166667	0.166667	0.208333	0.25	0	0.0625	0.0833333	0.0625	0.0833333	0.145833	0.125	0	0.333333	0	0	0.125	0.166667	Euchromatin
3	71875392	71877416	Solyc03g123560.3.1	399	0.69375	1.07292	1.61648	1.71875	0.835938	0.828125	0.8	1.47273	1.575	0.5	0.533333	0.939394	1.04167	0.791667	1	0.647727	1.27273	1.60606	1.375	1.70833	0.708333	1.01411	0.355556	0.933333	0.415584	0.59058	0.65	0.636364	Euchromatin
3	71915076	71919680	Solyc03g123610.3.1	860	2.225	1.97917	1.74716	2.34375	2.13281	2.375	2.06667	0.990909	2.9	1.2375	2.98333	1.25758	1.16667	1.72917	2.02778	2.09091	1.09091	2.17424	2.25	2.25	2.625	2.40927	0.822222	1.4	0.17316	0	1.51667	2.13636	Euchromatin
3	71950057	71950497	Solyc03g123660.3.1	165	0.34375	0.375	0.21875	0.302083	0.355469	0.427083	0.366667	0.2	0.283333	0.3375	0.4	0.166667	0.25	0.333333	0.5	0.0833333	0.1875	0.333333	0.270833	0.416667	0.4375	0.377016	0.355556	0.333333	0	0.15942	0.358333	0.484848	Euchromatin
3	71975681	71976494	Solyc03g123730.3.1	358	1.20625	0.96875	1.34091	1.25	1.11719	1.28646	1.06667	0.190909	0.1	0.5125	2.15	1.25758	1.16667	0.770833	1.41667	0.0909091	0.590909	2.34091	0.5	2.25	1.875	1.20968	0.2	0.333333	0.17316	0	0.65	0.469697	Euchromatin
3	72003905	72010760	Solyc03g123760.3.1	1752	3.26875	3.77083	3.89773	4.33333	3.45703	4.36458	3.73333	2.17273	4.58333	2.3375	3.96667	4.43939	2.25	3.0625	3.58333	5.35606	3.02273	4.60606	3.70833	3.91667	3.82292	4.2621	1.66667	2.33333	1.31602	1.03623	2.78333	4.60606	Euchromatin
3	72043386	72046025	Solyc03g123830.3.1	1884	3.65	3.75	3.40341	3.3125	3.6875	5.32292	2.2	1.92727	1.4	2.025	5.01667	2.54545	1	1.875	5.41667	1.54545	2.15909	4.35606	1.25	5.08333	5.16667	4.7621	2.13333	1.6	0.831169	0	2.1	5.37879	Euchromatin
3	72047166	72051123	Solyc03g123840.3.1	595	0.28125	0.4375	0.28125	0.364583	0.339844	0.78125	0.166667	0	0.0833333	0.0625	0.666667	0.166667	0.25	0.208333	0.833333	0.0833333	0.0625	0.666667	0.145833	0.75	0.729167	0.514113	0	0.333333	0	0.15942	0.125	0.969697	Euchromatin
3	72072547	72074888	Solyc03g123880.3.1	867	1.325	2.45833	2.21591	2.625	1.75	2.0625	1.86667	1.27273	1.6	1	1.81667	2.48485	2.66667	1.95833	3.02778	2	1.72727	2.87121	2	3.41667	2.27083	1.93145	0.533333	2.53333	1.35065	0	1.45	1.95455	Euchromatin
3	72095502	72109396	Solyc03g123900.3.1	1398	2.70625	1.71875	1.93466	3.19792	2.33594	2.23438	2.26667	2.32727	3.41667	2.15	3.28333	0.939394	2.08333	1.70833	1.75	1.96212	1.80682	2.08333	2.91667	3.5	2.70833	2.3246	2.31111	0.933333	0.831169	0.623188	2.11667	1.92424	Euchromatin
3	72112587	72116013	Solyc03g123910.3.1	785	1.2875	1.76042	1.21023	1.85417	1.46484	1.26562	1.56667	0.672727	1.31667	0.9875	1.48333	1.43939	2.08333	1.66667	1.69444	1.18939	0.960227	1.35606	1.60417	2	1.5625	1.48387	0.711111	2.2	0.415584	1.37681	1.325	0.80303	Euchromatin
3	72241092	72241617	Solyc03g124030.3.1	177	0	0	0	0	0	0	0	0	0	0	0	0	0	0	0	0	0	0	0	0	0	0	0	0	0	0	0	0	Euchromatin
4	33262	33322	Solyc04g005030.3.1	61	0.5	0.15625	0.15625	0.15625	0.371094	0.15625	0.5	0.5	0.5	0.5	0.5	0	0	0.3125	0	0	0.3125	0	0.3125	0	0.3125	0.272177	0.555556	0	0	0	0.458333	0	Euchromatin
4	242154	245740	Solyc04g005330.3.1	642	1.9	1.375	2.35227	2.125	1.70312	1.60938	0.6	3.52727	1.35	0.825	2.85	3	0.75	0.375	2.25	3.75	3.32955	1.25	1.125	3	2.625	1.77016	1.06667	0	1.38528	0.623188	0.7	0.5	Euchromatin
4	249150	251360	Solyc04g005340.2.1	1074	1.5625	2.0625	5.48295	1.77083	1.75	3.01042	0.666667	5.54545	0.208333	0.25	2.75	6.21212	0.875	0.583333	3.41667	5.75379	5.79545	4.96212	0.458333	2.95833	3	2.5	0	0.533333	0.831169	0.394928	0.4	3.07576	Euchromatin
4	352760	353067	Solyc04g005530.2.1	308	3.71875	3.92708	3.78125	3.78125	3.79688	4.73438	4.2	1.4	4	2.575	5.08333	5	0.666667	3	5.13889	5	2.75	5.08333	2.75	5.08333	5.10417	4.3246	1.77778	1.2	0	0	2.91667	4.62121	Euchromatin
4	387611	387684	Solyc04g005590.3.1	74	0	0	0	0	0	0	0	0	0	0	0	0	0	0	0	0	0	0	0	0	0	0	0	0	0	0	0	0	Euchromatin
4	419665	420716	Solyc04g005650.2.1	1052	3.59375	4.13542	3.375	3.45833	3.79688	4.71875	3.13333	2.3	2.38333	2.1625	3.96667	0.833333	0.916667	2.4375	4.83333	0.0833333	1.75	4	1.83333	4.08333	4.29167	4.81855	1.75556	1.53333	0	0.15942	2.41667	4.54545	Euchromatin
4	447265	448381	Solyc04g005680.3.1	453	1.01875	1.13542	1.02557	0.84375	1.0625	1.59375	0.866667	0.381818	0.2	0.525	1.7	0.848485	0.666667	0.875	1.5	0.181818	0.556818	1.68182	0.375	1.5	1.625	1.31653	0.355556	1.06667	0.34632	0	0.7	1.72727	Euchromatin
4	454618	454870	Solyc04g005690.3.1	253	0	0	0.0909091	0	0	0	0	0.0909091	0	0	0	0.0909091	0	0	0	0.0909091	0.0909091	0.0909091	0	0	0	0	0	0	0.17316	0	0	0	Euchromatin
4	548555	551178	Solyc04g005860.3.1	247	0.39375	0.21875	0.21875	0.21875	0.328125	0.510417	0.2	0.2	0.2	0.275	0.533333	0	0	0.125	0.333333	0	0.125	0.333333	0.125	0.333333	0.458333	0.425403	0.355556	0	0	0	0.233333	0.606061	Euchromatin
4	833285	833869	Solyc04g007120.3.1	309	0.125	0.4375	0.125	0.541667	0.242188	0.270833	0.333333	0	0.416667	0.125	0.166667	0.333333	0.75	0.416667	0.5	0.416667	0.125	0.166667	0.541667	0.583333	0.291667	0.245968	0	0.666667	0	0.507246	0.25	0.30303	Euchromatin
4	1237663	1241312	Solyc04g007550.3.1	1712	7.275	8.67708	6.95455	9.95833	7.80078	7.82812	11.5	1.45455	14.0833	5.1125	8.75	10.9545	4.25	8.41667	8.66667	13.5379	5.01705	8.20455	10.3958	9.33333	8.71875	8.2379	1.42222	3.93333	0.761905	0.166667	6.775	7.04545	Euchromatin
4	1289652	1291500	Solyc04g007610.3.1	188	0.15625	0.739583	0.15625	0.15625	0.375	0.15625	0.666667	0	0	0.25	0	0.666667	0.666667	0.791667	0.666667	0	0.25	0	0.25	0	0.25	0.300403	0	1.2	0	0	0.483333	0	Euchromatin
4	1390848	1391041	Solyc04g007705.1.1	194	0.09375	0.09375	0.09375	0.135417	0.09375	0.239583	0	0	0.0416667	0	0.166667	0	0.0416667	0	0.166667	0.0416667	0	0.166667	0.0416667	0.208333	0.166667	0.183468	0	0	0	0.0833333	0	0.30303	Euchromatin
4	1390864	1394490	Solyc04g007710.3.1	933	1.89375	2.70833	1.80966	3.92708	2.19922	2.70833	2.03333	0.890909	2.93333	1.2625	2.06667	1.92424	3.5	2.08333	2.83333	3.42424	1.27841	1.75758	3.14583	4.33333	2.35417	2.73992	0.888889	2.6	0.17316	0.586957	1.675	2.78788	Euchromatin
4	1532928	1537941	Solyc04g007860.3.1	785	2.5875	2.94792	2.58239	3.17708	2.72266	3.875	0.966667	0.572727	1.13333	0.625	4.96667	0.939394	1.5	0.979167	5.33333	1.10606	0.710227	4.93939	1.27083	5.5	5.10417	3.32056	0.466667	1.2	0.415584	0.775362	0.808333	2.63636	Euchromatin
4	1566099	1566593	Solyc04g007890.3.1	495	1.89375	2.875	1.625	2.47917	2.26172	2.31771	2.63333	0.3	2.34167	1.3	1.3	2.33333	1.04167	2.1875	2.83333	2.04167	1.0625	1	1.85417	2.375	1.875	2.78629	0.555556	1.73333	0	0.0833333	1.74167	1.84848	Euchromatin
4	1622845	1630688	Solyc04g007970.3.1	495	0.8	0.90625	0.769886	0.53125	0.839844	1.03125	0.766667	0.609091	0.5	0.7	1.03333	0.666667	0.666667	0.770833	1.16667	0.545455	0.630682	1.0303	0.5625	0.666667	1.08333	0.90121	0.733333	0.933333	0.519481	0	0.775	1.18182	Euchromatin
4	1623214	1630688	Solyc04g007960.3.1	436	0.21875	0.375	0.21875	0.21875	0.277344	0.645833	0.166667	0	0	0.0625	0.5	0.166667	0.166667	0.208333	0.666667	0	0.0625	0.5	0.0625	0.5	0.5625	0.421371	0	0.333333	0	0	0.125	0.878788	Euchromatin
4	1920642	1921192	Solyc04g008240.3.1	224	0.93125	0.40625	0.40625	0.40625	0.734375	0.609375	0.6	0.6	0.6	0.825	0.85	0	0	0.375	0.25	0	0.375	0.25	0.375	0.25	0.625	0.780242	1.06667	0	0	0	0.7	0.409091	Euchromatin
4	1956991	1957491	Solyc04g008280.2.1	501	0.90625	0.90625	0.90625	1.07292	0.90625	1.73438	0	0	0.166667	0	2.08333	0	0.166667	0	2.08333	0.166667	0	2.08333	0.166667	2.25	2.08333	1.29637	0	0	0	0.289855	0	1.31818	Euchromatin
4	1978361	1979623	Solyc04g008290.3.1	393	1.3125	1.91667	1.55682	1.3125	1.53906	2.41146	0.666667	0.363636	0	0.25	2.33333	1.0303	0.666667	0.791667	3	0.363636	0.613636	2.43939	0.25	2.33333	2.58333	2.09677	0	1.2	0.692641	0	0.483333	2.09091	Euchromatin
4	2017589	2018434	Solyc04g008380.3.1	846	2.7625	3.14583	3.4858	3.28125	2.90625	2.5	2.63333	3.25455	2.4	1.8125	3.38333	3.95455	3.16667	2.75	3.19444	3.45455	3.51705	3.03788	2.6875	3.58333	3.3125	2.96573	1.46667	3.53333	0.727273	0	2.30833	1.34848	Euchromatin
4	2078843	2078975	Solyc04g008460.3.1	133	0.75625	0.65625	0.65625	0.65625	0.71875	1.21875	0.2	0.2	0.2	0.3	1.03333	0	0	0.125	1	0	0.125	1	0.125	1	1.02083	1.05444	0.4	0	0	0	0.25	1.36364	Euchromatin
4	2118127	2118429	Solyc04g008490.2.1	303	1.35625	1.72917	1.28125	1.69792	1.49609	2.40625	1.06667	0.2	0.616667	0.6	2.48333	1	1.41667	1.125	2.61111	0.416667	0.5	2.41667	0.916667	2.83333	2.53125	1.90927	0.355556	1.46667	0	0.507246	0.85	2.4697	Euchromatin
4	2146009	2147622	Solyc04g008520.3.1	185	1.275	1.125	1.05966	0.96875	1.21875	1.83333	0.566667	0.490909	0.4	0.6625	1.48333	0.257576	0.166667	0.458333	1.33333	0.0909091	0.403409	1.25758	0.3125	1.16667	1.42708	1.74798	0.8	0.333333	0.17316	0	0.625	1.9697	Euchromatin
4	2159162	2163336	Solyc04g008540.3.1	369	0.1875	0.09375	0.184659	0.71875	0.152344	0.239583	0.1	0.190909	0.725	0.15	0.266667	0.0909091	0.625	0.0625	0.166667	0.715909	0.153409	0.257576	0.6875	0.791667	0.229167	0.183468	0.2	0	0.17316	0.48913	0.125	0.30303	Euchromatin
4	2196322	2197270	Solyc04g008590.3.1	254	0.53125	0.75	0.4375	1.27083	0.613281	0.9375	0.433333	0.1	0.933333	0.275	0.766667	0.333333	1.16667	0.479167	1	0.833333	0.1875	0.666667	1.02083	1.5	0.854167	0.822581	0.2	0.666667	0	0.956522	0.375	0.969697	Euchromatin
4	2270901	2270993	Solyc04g008640.3.1	93	0	0	0.545455	0.0833333	0	0	0	0.545455	0.0833333	0	0	0.545455	0.0833333	0	0	0.628788	0.545455	0.545455	0.0833333	0.0833333	0	0	0	0	0.831169	0.15942	0	0	Euchromatin
4	2332705	2332897	Solyc04g008680.3.1	105	0.09375	0.09375	0.09375	0.09375	0.09375	0.09375	0	0	0	0	0	0	0	0	0	0	0	0	0	0	0	0.175403	0	0	0	0	0	0	Euchromatin
4	2379346	2381136	Solyc04g008710.3.1	367	4.8375	3.78125	4.1392	3.09375	4.44141	3.77083	6.16667	3.37273	5.7	4.45	5.16667	4.87879	1	4.39583	3.38889	4.36364	3.9375	4.31818	3.9375	2.5	4.5	4.18347	3.8	1.73333	3.04762	0	4.725	3.45455	Euchromatin
4	2399697	2402600	Solyc04g008740.3.1	1533	9.08125	5.71875	10.0341	5.3125	7.82031	7.03125	7.76667	6.20909	7.7	7.35	10.7	9.72727	1.66667	5.77083	5.27778	10.7273	7.52841	12.7273	5.4375	4.66667	8.66667	7.85887	7.88889	2.93333	0.831169	0	7.20833	4.9697	Euchromatin
4	2411909	2411998	Solyc04g008750.3.1	90	0.65625	0.59375	0.65625	0.697917	0.632812	0.697917	0.5	0	1.16667	0.1875	1.08333	0.5	0.666667	0.5	0.666667	1.16667	0.1875	1.08333	0.979167	0.416667	0.927083	0.695565	0	0.6	0	0.289855	0.325	0.5	Euchromatin
4	2428122	2430429	Solyc04g008800.3.1	287	0.53125	0.9375	0.53125	1.34375	0.683594	0.78125	0.5	0	1	0.1875	0.333333	0.5	0.5	0.5	0.833333	1	0.1875	0.333333	0.8125	1.33333	0.520833	0.993952	0	0.6	0	0	0.325	0.484848	Euchromatin
4	2432143	2434080	Solyc04g008810.3.1	387	3.425	3.60417	3.64773	3.1875	3.49219	3.4375	3.23333	3.37273	2.7	3.125	3.41667	3.42424	1.33333	2.64583	4.13889	2.72727	3.39205	3.66667	2.1875	4	3.6875	3.68952	3.4	2	3.39394	0	3.14167	3.15152	Euchromatin
4	2500545	2500668	Solyc04g008880.3.1	124	0.625	1.11458	1.1108	0.53125	0.808594	0.59375	1.16667	1.13636	0.5	0.75	0.5	1	0.666667	1.0625	1	0.636364	1.08523	0.969697	0.5625	0.333333	0.6875	0.739919	0.555556	1.06667	0.831169	0	0.925	0.484848	Euchromatin
4	2500545	2500668	Solyc04g008890.3.1	124	0.625	1.11458	1.1108	0.53125	0.808594	0.59375	1.16667	1.13636	0.5	0.75	0.5	1	0.666667	1.0625	1	0.636364	1.08523	0.969697	0.5625	0.333333	0.6875	0.739919	0.555556	1.06667	0.831169	0	0.925	0.484848	Euchromatin
4	2597693	2600578	Solyc04g009030.3.1	1200	4.71875	4.07292	5.08523	5.14583	4.47656	5.74479	4.1	2.96364	5.20833	3.4125	5.4	5.45455	1.875	2.97917	4.86111	6.93561	3.89773	5.62121	3.95833	6.04167	5.19792	5.45968	3.33333	1.33333	1.45455	0.692029	3.46667	6.27273	Euchromatin
4	2697479	2697652	Solyc04g009200.3.1	174	0.54375	0.572917	1.63636	1.75	0.554688	1.08854	0.233333	1.73636	1.9	0.2	0.933333	1.68182	1.83333	0.25	0.944444	0.181818	1.71591	1.52273	1.875	1.58333	0.9375	0.830645	0.2	0.333333	0.34632	0	0.233333	1.34848	Euchromatin
4	2835700	2839949	Solyc04g009410.3.1	609	1.78125	1.40625	2.71875	1.40625	1.64062	2.61979	1	2.30909	1	0.9	2.36667	2.45455	0	0.625	1.83333	2.45455	2.36364	3.19697	0.625	1.83333	2.16667	2.3246	0.933333	0	1.87013	0	0.85	3	Euchromatin
4	2845361	2845595	Solyc04g009430.3.1	235	1.6125	1.125	1.125	1.16667	1.42969	2.41667	0.6	0.6	0.641667	0.75	2.26667	0	0.0416667	0.375	1.66667	0.0416667	0.375	1.66667	0.416667	1.70833	2.04167	2.02419	0.933333	0	0	0.0833333	0.65	2.90909	Euchromatin
4	2930808	2932333	Solyc04g009510.3.1	202	0.4	0.447917	0.15625	0.15625	0.417969	0.15625	0.633333	0.3	0.3	0.5	0.3	0.333333	0.333333	0.5625	0.333333	0	0.3125	0	0.3125	0	0.3125	0.296371	0.466667	0.533333	0	0	0.558333	0	Euchromatin
4	2975937	2976339	Solyc04g009580.3.1	403	0.64375	0.875	0.832386	1.42708	0.730469	0.692708	0.7	0.563636	1.15833	0.4625	0.45	0.863636	1.45833	0.625	0.75	1.32197	0.676136	0.613636	1.27083	1.20833	0.5625	0.893145	0.355556	0.6	0.588745	0.0833333	0.558333	0.469697	Euchromatin
4	3081987	3086135	Solyc04g009770.3.1	1257	4.45	4.94792	4.73295	5.10417	4.63672	5.14583	3.83333	4.27273	4.91667	2.4625	6.86667	3.13636	2.75	2.875	7.5	4.64394	3.84659	5.93939	4.10417	6.58333	7.10417	4.94758	1.82222	1.53333	2.56277	0.855072	2.79167	3.21212	Euchromatin
4	3265252	3265533	Solyc04g009950.3.1	282	0.8	0.5	0.5	0.5	0.6875	0.921875	0.4	0.4	0.4	0.45	0.983333	0	0	0.25	0.583333	0	0.25	0.583333	0.25	0.583333	0.833333	0.895161	0.533333	0	0	0	0.4	0.984848	Euchromatin
4	3545512	3548344	Solyc04g010220.3.1	376	0.21875	0.375	0.491477	0.21875	0.277344	0.364583	0.166667	0.272727	0	0.0625	0.166667	0.439394	0.166667	0.208333	0.333333	0.272727	0.335227	0.439394	0.0625	0.166667	0.229167	0.409274	0	0.333333	0.415584	0	0.125	0.30303	Euchromatin
4	3562356	3565125	Solyc04g010240.3.1	372	0.15625	0.3125	0.338068	0.984375	0.214844	0.380208	0.166667	0.181818	0.833333	0.0625	0.25	0.348485	1	0.208333	0.416667	1.01515	0.244318	0.431818	0.895833	1.08333	0.3125	0.308468	0	0.333333	0.311688	1.23913	0.125	0.469697	Euchromatin
4	3583744	3583769	Solyc04g010260.3.1	26	0	0	0	0	0	0	0	0	0	0	0	0	0	0	0	0	0	0	0	0	0	0	0	0	0	0	0	0	Euchromatin
4	3839760	3843969	Solyc04g011360.3.1	651	0.71875	0.729167	0.4375	1.1875	0.722656	0.661458	0.633333	0.3	1.05	0.575	0.55	0.333333	1.08333	0.5625	0.583333	0.75	0.3125	0.25	1.0625	1	0.5625	0.850806	0.6	0.533333	0	0.391304	0.608333	0.469697	Euchromatin
4	3847879	3847883	Solyc04g011370.3.1	5	0	0	0	0	0	0	0	0	0	0	0	0	0	0	0	0	0	0	0	0	0	0	0	0	0	0	0	0	Euchromatin
4	3865699	3866010	Solyc04g011390.1.1	312	2.8375	2.60417	2.3125	2.72917	2.75	3.33333	1.73333	1.4	1.81667	2.05	2.96667	0.333333	0.75	1.25	2.83333	0.416667	1	2.5	1.41667	2.91667	2.91667	3.34677	2.48889	0.533333	0	0.710145	1.86667	3.69697	Euchromatin
4	3869161	3871818	Solyc04g011400.3.1	1032	2.0125	2.07292	2.2358	2.59375	2.03516	3.46875	0.633333	0.754545	1.125	0.575	2.8	0.787879	1.20833	0.5625	2.83333	1.32955	0.767045	2.95455	1.15625	3.375	2.8125	3.11089	0.6	0.533333	0.658009	1.27174	0.608333	3.69697	Euchromatin
4	3885672	3888684	Solyc04g011430.3.1	498	0.625	0.53125	0.985795	0.53125	0.589844	0.96875	0.1	0.554545	0.1	0.15	0.6	0.454545	0	0.0625	0.5	0.454545	0.517045	0.954545	0.0625	0.5	0.5625	1.00202	0.2	0	0.727273	0	0.125	0.909091	Euchromatin
4	3903303	3903509	Solyc04g011465.1.1	86	0.125	0.03125	0.03125	0.03125	0.0898438	0.03125	0.1	0.1	0.1	0.15	0.1	0	0	0.0625	0	0	0.0625	0	0.0625	0	0.0625	0.0625	0.2	0	0	0	0.125	0	Euchromatin
4	3938085	3939655	Solyc04g011500.3.1	1134	1.50625	2.28125	1.36648	1.40625	1.79688	1.17708	2.26667	1.47273	0.85	1.475	1.36667	2.93939	1.91667	1.91667	2.61111	1.52273	2.02273	0.439394	1.25	1.41667	1.83333	1.61895	1.11111	1.6	0.415584	0.391304	1.75	0.30303	Euchromatin
4	3944723	3949001	Solyc04g011510.3.1	765	1.36875	2.41667	1.28977	1.10417	1.76172	1.375	2.43333	0.863636	0.666667	1.45	1	2.36364	2.16667	2.1875	2.5	0.530303	1.42614	0.833333	1.22917	0.666667	1.5625	1.7379	0.955556	2.13333	0.588745	0.289855	1.84167	0.909091	Euchromatin
4	3982032	3982782	Solyc04g011545.1.1	131	1.63125	2.1875	1.71591	2.4375	1.83984	2.99479	1.56667	0.590909	1.9	0.9	2.58333	1.66667	0.333333	1.14583	3.41667	2	0.994318	2.65909	1.3125	3.75	2.89583	2.41935	0.555556	0.533333	0.658009	0	1.05833	3.43939	Euchromatin
4	3982742	3982870	Solyc04g011550.2.1	129	0.75	1.25	0.931818	1.58333	0.9375	1.72396	0.666667	0.181818	1.08333	0.25	1.41667	0.848485	0.416667	0.583333	2.08333	1.26515	0.431818	1.59848	0.833333	2.5	1.66667	1.31452	0	0.533333	0.311688	0.15942	0.4	1.98485	Euchromatin
4	4053661	4056404	Solyc04g011620.3.1	561	3.2	3.84375	3.15057	4.96875	3.44141	4.34375	2.93333	1.38182	3.2	2.175	4.23333	2.51515	4.33333	2.83333	5	2.18182	1.80682	4.51515	3.625	6.33333	4.52083	4.01008	1.91111	3.2	0.34632	0	2.58333	4.36364	Euchromatin
4	4429037	4430253	Solyc04g012120.3.1	768	1.875	2.6875	2.5625	2.75	2.17969	3.38542	2.66667	2.45455	3	1	3.33333	0.878788	0.333333	1.83333	3.5	0.545455	1.86364	3.19697	2	3.33333	3.39583	2.75806	0	0.533333	0.831169	0	1.4	3.60606	Euchromatin
4	4545267	4545606	Solyc04g014250.3.1	340	0.49375	1.1875	0.528409	0.4375	0.753906	0.692708	1.03333	0.190909	0.1	0.5	0.45	1.09091	1	1.14583	1.13889	0.0909091	0.528409	0.507576	0.4375	0.416667	0.708333	0.774194	0.2	1.6	0.17316	0	0.791667	0.651515	Euchromatin
4	4625538	4631085	Solyc04g014370.3.1	580	3.1088	2.51042	2.98222	2.95949	3.18302	4.60764	2.1	0.857576	0.766667	1.62222	4.35	1.9697	2	1.8125	3.61111	0.646465	1.52462	4.19697	1.47917	4.16667	4.35417	4.03857	1.06667	1.6	0.779221	0.588235	2.19167	5.12987	Euchromatin
4	4639164	4641724	Solyc04g014390.3.1	360	0.6875	0.5	0.772727	0.5	0.617188	0.614583	0.2	0.472727	0.2	0.3	1.11667	0.272727	0	0.125	0.916667	0.272727	0.397727	1.18939	0.125	0.916667	1.04167	0.633065	0.4	0	0.415584	0	0.25	0.166667	Euchromatin
4	4691517	4691820	Solyc04g014425.1.1	304	0.40625	0.40625	0.588068	0.65625	0.40625	0.890625	0	0.181818	0.25	0	0.583333	0.181818	0.25	0	0.583333	0.431818	0.181818	0.765152	0.25	0.833333	0.583333	0.764113	0	0	0.34632	0.391304	0	0.984848	Euchromatin
4	4692602	4694724	Solyc04g014460.3.1	452	1.4125	0.65625	1.47443	0.822917	1.12891	0.859375	1.1	0.972727	1.26667	1.1	1.35	1.27273	0.166667	0.6875	0.25	1.43939	1.08523	1.52273	0.854167	0.416667	0.9375	1.1875	1.22222	0	0.519481	0.318841	1.00833	0.409091	Euchromatin
4	4725514	4725909	Solyc04g014490.1.1	396	1.2875	1.22917	1.46023	1.35417	1.26562	2.22917	0.733333	0.472727	0.366667	0.5	2.36667	0.939394	0.833333	0.625	1.88889	0.439394	0.647727	2.60606	0.541667	2.5	2.1875	1.77419	0.4	0.533333	0.415584	0.318841	0.583333	2.15152	Heterochromatin
4	4729688	4730777	Solyc04g014500.3.1	550	1.46875	1.95833	1.375	2.5	1.65234	2.15104	0.766667	0.1	1.225	0.4	2.35	0.666667	1.79167	0.8125	2.91667	1.125	0.3125	2.25	1.4375	3.375	2.5625	2.02419	0.2	1.06667	0	1.82246	0.591667	1.71212	Heterochromatin
4	4783155	4783545	Solyc04g014510.3.1	113	1.03125	0.59375	0.59375	0.677083	0.867188	0.734375	0.6	0.6	0.683333	0.65	1.35	0	0.0833333	0.375	0.75	0.0833333	0.375	0.75	0.458333	0.833333	1.125	0.832661	0.755556	0	0	0.15942	0.583333	0.409091	Heterochromatin
4	4828508	4831860	Solyc04g014560.3.1	355	1.44375	1.53125	2.03125	2.40625	1.47656	1.05208	2.13333	3	3.375	1.225	1.73333	1.66667	2.04167	1.83333	1.22222	0.375	2.5	1.33333	2.875	1.70833	1.54167	1.30847	0.755556	1.6	0	0.48913	1.55	0.484848	Heterochromatin
4	4833440	4838070	Solyc04g014570.3.1	1797	3.35	3.3125	3.27273	3.66667	3.33594	4.52604	1.4	0.672727	1.06667	0.925	4.73333	1.27273	1.66667	1.375	4.27778	0.939394	0.897727	4.60606	1.29167	5	4.5625	4.47177	0.711111	1.6	0.415584	0.92029	1.16667	3.93939	Heterochromatin
4	4833797	4834274	Solyc04g014572.1.1	228	0.625	0.583333	0.625	0.625	0.609375	0.5	0.333333	0	0	0.125	1	0.333333	0.333333	0.375	0.666667	0	0.125	1	0.125	1	0.875	0.629032	0	0.533333	0	0	0.233333	0	Heterochromatin
4	4934500	4935882	Solyc04g014670.3.1	249	0.76875	1.17708	0.71875	1.71875	0.921875	1.19271	0.933333	0.2	1.2	0.55	0.85	1	2	0.916667	1.41667	1	0.5	0.75	1.5	1.75	1.0625	1.12702	0.355556	1.06667	0	0	0.733333	1.28788	Heterochromatin
4	4938344	4939811	Solyc04g014680.3.1	368	1.93125	2.05208	1.90625	2.23958	1.97656	2.15625	1.6	0.4	0.733333	1.025	2.33333	1.66667	2	1.5	2.44444	0.333333	0.875	2.33333	1.20833	2.66667	2.375	2.29234	0.755556	1.6	0	0.463768	1.28333	1.45455	Heterochromatin
4	4976612	4976908	Solyc04g014700.3.1	297	1.025	0.875	0.875	1.25	0.96875	1.26562	0.4	0.4	0.775	0.55	1.58333	0	0.375	0.25	1.58333	0.375	0.25	1.58333	0.625	1.95833	1.58333	1.11694	0.711111	0	0	0.59058	0.466667	1.07576	Heterochromatin
4	4976612	4976908	Solyc04g014710.3.1	297	1.025	0.875	0.875	1.25	0.96875	1.26562	0.4	0.4	0.775	0.55	1.58333	0	0.375	0.25	1.58333	0.375	0.25	1.58333	0.625	1.95833	1.58333	1.11694	0.711111	0	0	0.59058	0.466667	1.07576	Heterochromatin
4	4983133	4985072	Solyc04g014720.3.1	690	4.15	4.04167	4.4375	4.625	4.10938	5.77604	1.83333	2.1	2.375	2.05	6.78333	1.06061	1.20833	1.3125	7.16667	1.60227	1.71023	7.56061	1.9375	7.70833	6.92708	4.95968	2.42222	0.533333	1.21212	1.37319	1.89167	4.84848	Heterochromatin
4	5053323	5053385	Solyc04g014810.3.1	63	0	0	0	0	0	0	0	0	0	0	0	0	0	0	0	0	0	0	0	0	0	0	0	0	0	0	0	0	Heterochromatin
4	5228043	5228721	Solyc04g015020.3.1	106	0	0	0	0	0	0	0	0	0	0	0	0	0	0	0	0	0	0	0	0	0	0	0	0	0	0	0	0	Heterochromatin
4	5249858	5254314	Solyc04g015050.3.1	400	1.3875	1.04167	1.23864	1.125	1.25781	1.64062	0.833333	1.46364	0.7	0.95	2.01667	1.0303	0.333333	0.6875	1.58333	1.36364	1.30114	1.2803	0.5625	1.91667	1.85417	1.43548	1.13333	0.533333	0.658009	0	0.908333	1.56061	Heterochromatin
4	5249858	5254314	Solyc04g015060.2.1	400	1.3875	1.04167	1.23864	1.125	1.25781	1.64062	0.833333	1.46364	0.7	0.95	2.01667	1.0303	0.333333	0.6875	1.58333	1.36364	1.30114	1.2803	0.5625	1.91667	1.85417	1.43548	1.13333	0.533333	0.658009	0	0.908333	1.56061	Heterochromatin
4	5324580	5324778	Solyc04g015150.3.1	113	0.15625	0.15625	0.15625	0.15625	0.15625	0.213542	0	0	0	0	0.0833333	0	0	0	0.0833333	0	0	0.0833333	0	0.0833333	0.0833333	0.272177	0	0	0	0	0	0.166667	Heterochromatin
4	5473678	5478550	Solyc04g015270.3.1	997	1.40625	4.77083	1.58523	2.47917	2.66797	2.15625	4.1	0.372727	1.26667	1.65	1.1	4.27273	5.16667	4.5625	4.88889	1.43939	1.83523	1.27273	2.72917	2.16667	2.52083	2.52823	0.2	6.4	0.415584	0.318841	2.925	1.78788	Heterochromatin
4	5527225	5530102	Solyc04g015340.3.1	463	1.33125	1.15625	1.7358	1.73958	1.26562	2.59896	0.2	1.65455	0.783333	0.275	2.78333	1.45455	0.583333	0.125	2.58333	2.03788	1.57955	2.37121	0.708333	3.16667	2.70833	1.8246	0.355556	0	0.658009	0.507246	0.233333	2.92424	Heterochromatin
4	5577522	5582196	Solyc04g015370.3.1	387	0.93125	0.979167	1.03977	0.8125	0.949219	1.30208	0.633333	0.627273	0.425	0.575	1.08333	0.69697	0.458333	0.5625	1.16667	0.488636	0.653409	1.19697	0.4375	0.958333	1.11458	1.25403	0.6	0.533333	0.623377	0.228261	0.608333	1.36364	Heterochromatin
4	5888311	5888447	Solyc04g015585.1.1	137	0.09375	0.09375	0.09375	0.09375	0.09375	0.09375	0	0	0	0	0	0	0	0	0	0	0	0	0	0	0	0.183468	0	0	0	0	0	0	Heterochromatin
4	5968894	5977165	Solyc04g015680.3.1	863	2.8	3.46875	3.3608	3.94792	3.05078	3.21875	4.03333	4.15455	4.74167	2.025	3.86667	2.78788	3.375	3.52083	3.66667	1.49621	3.64205	3.62121	4.22917	4.20833	3.79167	3.09879	0.911111	3.2	0.761905	1.32246	2.75833	3.06061	Heterochromatin
4	6034607	6038501	Solyc04g015750.3.1	938	2.39375	1.84375	2.77557	3.26042	2.1875	2.75521	1.6	2.18182	2.74167	1.475	2.75	2.18182	2.54167	1	2.08333	2.72348	2.18182	2.93182	2.66667	3.29167	2.5	2.8246	1.55556	0	0.34632	0.605072	1.38333	2.59091	Heterochromatin
4	6179029	6186319	Solyc04g015830.3.1	1904	7.4375	6.36458	5.68466	6.0599	7.03516	5.76042	7.63333	6.19091	7.83333	7.175	7.53333	3.75758	4.5	5.9375	5.88889	4.25758	5.27841	5.25758	6.58333	4.49306	6.91667	6.80444	7.66667	3.73333	0.17316	1.13768	7.15833	4.27273	Heterochromatin
4	7034531	7034712	Solyc04g016240.3.1	182	0.09375	0.09375	0.09375	0.177083	0.09375	0.317708	0	0	0.0833333	0	0.25	0	0.0833333	0	0.25	0.0833333	0	0.25	0.0833333	0.333333	0.25	0.183468	0	0	0	0.15942	0	0.469697	Heterochromatin
4	7065471	7065642	Solyc04g016260.3.1	172	0.1875	0.1875	0.8125	0.1875	0.1875	0.447917	0	1	0	0	0.416667	1	0	0	0.416667	1	1	0.583333	0	0.416667	0.416667	0.314516	0	0	0	0	0	0.530303	Heterochromatin
4	7158868	7165647	Solyc04g016360.3.1	756	2.9875	4.14583	4.39205	6.85417	3.42188	4.25	2.2	4.65455	6.11667	1.025	4.7	5.78788	4.58333	2.375	5.5	8.37121	5.07955	3.45455	5.54167	7.41667	5	4.14516	0.355556	3.2	0.796537	0.971014	1.63333	3.15152	Heterochromatin
4	7187002	7188809	Solyc04g016380.3.1	151	0.125	0.03125	0.03125	0.03125	0.0898438	0.03125	0.1	0.1	0.1	0.15	0.1	0	0	0.0625	0	0	0.0625	0	0.0625	0	0.0625	0.0625	0.2	0	0	0	0.125	0	Heterochromatin
4	7755341	7755423	Solyc04g017680.3.1	83	0.61875	0.885417	0.59375	0.59375	0.71875	0.786458	0.733333	0.4	0.4	0.575	0.716667	0.333333	0.333333	0.625	1.25	0	0.375	0.916667	0.375	0.916667	0.916667	0.756048	0.533333	0.533333	0	0	0.633333	0.712121	Heterochromatin
4	7762394	7762984	Solyc04g017690.3.1	489	1.9375	2.13542	1.84375	2.09375	2.01172	2.70833	0.433333	0.1	0.35	0.275	3.1	0.333333	0.583333	0.4375	3.33333	0.25	0.1875	3	0.4375	3.25	3.1875	2.65524	0.2	0.533333	0	0.391304	0.358333	1.84848	Heterochromatin
4	16855492	16859515	Solyc04g026350.3.1	326	0.0625	0.0625	0.0625	0.8125	0.0625	0.140625	0	0	0.75	0	0.0833333	0	0.75	0	0.0833333	0.75	0	0.0833333	0.75	0.833333	0.0833333	0.125	0	0	0	0.391304	0	0.166667	Heterochromatin
4	17547129	17547212	Solyc04g026274.1.1	84	0.625	1.125	0.625	0.625	0.8125	1.04167	0.666667	0	0	0.25	1	0.666667	0.666667	0.583333	1.66667	0	0.25	1	0.25	1	1.25	0.935484	0	0.533333	0	0	0.4	0.969697	Heterochromatin
4	18864812	18865255	Solyc04g026100.1.1	444	1.175	0.90625	1.17898	1.48958	1.07422	0.713542	0.9	1.17273	1.48333	1.05	1.11667	0.272727	0.583333	0.5625	1.08333	0.856061	0.835227	1.35606	1.14583	1.66667	1.10417	0.993952	1.26667	0	0.415584	0.797101	0.925	0.166667	Heterochromatin
4	19595739	19595815	Solyc04g026030.3.1	77	0.09375	0.385417	0.09375	0.09375	0.203125	0.09375	0.333333	0	0	0.125	0	0.333333	0.333333	0.375	0.333333	0	0.125	0	0.125	0	0.125	0.183468	0	0.533333	0	0	0.233333	0	Heterochromatin
4	29940378	29940476	Solyc04g024590.3.1	99	0.125	0.625	0.125	0.125	0.3125	0.125	0.666667	0	0	0.25	0	0.666667	0.666667	0.583333	0.666667	0	0.25	0	0.25	0	0.25	0.225806	0	0.533333	0	0	0.4	0	Heterochromatin
4	30123981	30124030	Solyc04g024530.3.1	50	0.125	0.125	0.125	0.125	0.125	0.125	0	0	0	0	0	0	0	0	0	0	0	0	0	0	0	0.225806	0	0	0	0	0	0	Heterochromatin
4	30457647	30463353	Solyc04g024500.3.1	345	0.40625	1.19792	0.40625	1.15625	0.703125	0.552083	1	0	0.75	0.375	0.166667	1	1.75	0.958333	1.16667	0.75	0.375	0.166667	1.125	0.916667	0.541667	0.764113	0	1.06667	0	0.391304	0.633333	0.30303	Heterochromatin
4	32439814	32454787	Solyc04g045340.3.1	1752	3.06875	3.125	2.89773	3.83333	3.08984	2.95312	1.16667	0.772727	1.70833	0.95	2.91667	0.939394	1.875	0.895833	3.08333	1.48106	0.835227	2.68939	1.77083	3.625	2.97917	4.00806	0.911111	0.533333	0.415584	0.344203	0.991667	0.651515	Heterochromatin
4	33616221	33617787	Solyc04g045480.3.1	315	0.34375	0.75	0.616477	2.09375	0.496094	0.34375	0.5	0.272727	1.75	0.1875	0	0.772727	2.25	0.5	0.5	2.02273	0.460227	0.272727	1.9375	1.75	0.1875	0.627016	0	0.6	0.415584	1.17391	0.325	0	Heterochromatin
4	34433906	34434169	Solyc04g045620.3.1	264	0.15625	0.65625	0.15625	0.989583	0.34375	0.234375	0.666667	0	1.08333	0.25	0.0833333	0.666667	0.416667	0.583333	0.75	1.08333	0.25	0.0833333	0.833333	1.16667	0.333333	0.288306	0	0.533333	0	0.15942	0.4	0.166667	Heterochromatin
4	35885879	35893178	Solyc04g047720.3.1	236	0.56875	0.21875	1.09375	0.302083	0.4375	0.21875	0.4	1	0.483333	0.55	0.4	1	0.0833333	0.25	0	1.08333	1	1	0.333333	0.0833333	0.25	0.417339	0.711111	0	0	0.15942	0.466667	0	Heterochromatin
4	35901249	35901336	Solyc04g047727.1.1	88	0.36875	0.71875	0.71875	0.71875	0.5	0.28125	0.8	0.8	0.8	0.5	0.2	0	0	0.5	1	0	0.5	1	0.5	1	0.5	0.417339	0.355556	0	0	0	0.533333	0	Heterochromatin
4	37591474	37592762	Solyc04g047770.3.1	1041	2.69375	5.04167	4.79545	4.5	3.57422	1.89062	5.5	5.04545	4.75	3.475	1.58333	1.54545	1.25	3.77083	6.08333	0.795455	3.73295	5.62879	3.4375	5.33333	3.27083	2.96371	2.51111	1.06667	0.831169	0.391304	3.825	0.166667	Heterochromatin
4	39268102	39268375	Solyc04g049070.3.1	274	0.625	0.916667	1.07955	0.625	0.734375	1.15625	0.333333	0.454545	0	0.125	1.16667	0.787879	0.333333	0.375	1.5	0.454545	0.579545	1.62121	0.125	1.16667	1.29167	0.939516	0	0.533333	0.519481	0	0.233333	1.18182	Heterochromatin
4	39965658	39969228	Solyc04g049180.3.1	189	0.125	0.125	0.125	1.375	0.125	0.125	0	0	1.25	0	0	0	1.25	0	0	1.25	0	0	1.25	1.25	0	0.225806	0	0	0	0.391304	0	0	Heterochromatin
4	41439452	41441788	Solyc04g049330.3.1	336	0.1875	0.1875	0.278409	1.47917	0.1875	0.291667	0	0.0909091	1.29167	0	0.166667	0.0909091	1.29167	0	0.166667	1.38258	0.0909091	0.257576	1.29167	1.45833	0.166667	0.314516	0	0	0.17316	0.474638	0	0.30303	Heterochromatin
4	41469113	41474752	Solyc04g049350.3.1	1172	1.21875	1.04167	1.76136	8.75	1.15234	1.17708	1.43333	1.73636	9.1	0.65	1.6	1.51515	8.33333	1.0625	0.833333	9.18182	1.65341	1.68182	8.8125	8.5	1.3125	1.26613	0.2	0.533333	1.17749	0	0.858333	0.939394	Heterochromatin
4	41724836	41725410	Solyc04g049380.3.1	336	1	0.625	1.18182	1.08333	0.859375	0.973958	1	0.181818	1.45833	0.375	1.41667	1.18182	0.458333	0.625	0.416667	1.64015	0.556818	1.59848	1.08333	0.875	1.04167	1.02823	0	0	0.311688	0.735507	0.5	0.712121	Heterochromatin
4	41739183	41747870	Solyc04g049390.3.1	308	1.09375	0.625	1	1.95833	0.917969	0.625	1.1	0.1	1.1	0.525	1.1	1	0	0.6875	0	2.33333	0.4375	1	0.6875	0.333333	0.6875	1.02016	0.2	0	0	2.13333	0.625	0	Heterochromatin
4	41913726	41917058	Solyc04g049450.3.1	781	1.125	1.41667	1.85227	1.375	1.23438	2.72917	0.333333	0.727273	0.25	0.125	2.16667	1.06061	0.583333	0.375	2.5	0.977273	0.852273	2.89394	0.375	2.41667	2.29167	2.04839	0	0.533333	0.415584	0.391304	0.233333	3.09091	Heterochromatin
4	42043429	42045900	Solyc04g049490.3.1	589	0	0	0	0.541667	0	0	0	0	0.541667	0	0	0	0.541667	0	0	0.541667	0	0	0.541667	0.541667	0	0	0	0	0	0.605072	0	0	Heterochromatin
4	42786844	42792875	Solyc04g049670.3.1	1824	2.1875	2.88542	3.9858	2.46875	2.44922	2.33854	2.43333	3.35455	1.85	1.025	2.85	3.60606	2.08333	2.1875	3.08333	3.02273	3.44886	4.02273	1.9375	2.5	2.9375	2.66331	0.2	2.13333	1.38528	1.21014	1.55833	1.31818	Heterochromatin
4	42812518	42812875	Solyc04g049677.1.1	358	0.58125	1.03125	0.40625	0.90625	0.75	0.65625	1.2	0.2	0.7	0.65	0.533333	1	1.5	0.75	1.33333	0.5	0.5	0.333333	1	0.833333	0.833333	0.72379	0.355556	0	0	0.521739	0.733333	0.484848	Heterochromatin
4	42992157	42992429	Solyc04g049690.3.1	273	0.0625	0.354167	0.0625	0.0625	0.171875	0.0625	0.333333	0	0	0.125	0	0.333333	0.333333	0.375	0.333333	0	0.125	0	0.125	0	0.125	0.120968	0	0.533333	0	0	0.233333	0	Heterochromatin
4	43091018	43091104	Solyc04g049710.3.1	87	0.03125	0.03125	0.03125	0.197917	0.03125	0.109375	0	0	0.166667	0	0.0833333	0	0.166667	0	0.0833333	0.166667	0	0.0833333	0.166667	0.25	0.0833333	0.0625	0	0	0	0.289855	0	0.166667	Heterochromatin
4	46244911	46260202	Solyc04g050240.3.1	405	1.125	0.75	0.75	0.75	0.984375	1.63542	0.6	0.6	0.6	0.525	1.93333	0	0	0.375	1.33333	0	0.375	1.33333	0.375	1.33333	1.70833	1.27419	0.533333	0	0	0	0.5	1.75758	Heterochromatin
4	47221307	47221686	Solyc04g050470.3.1	288	0.34375	0.34375	0.34375	0.59375	0.34375	0.609375	0	0	0.25	0	0.416667	0	0.25	0	0.416667	0.25	0	0.416667	0.25	0.666667	0.416667	0.586694	0	0	0	0.449275	0	0.651515	Heterochromatin
4	47292363	47292542	Solyc04g050490.3.1	180	0.03125	0.03125	0.03125	0.78125	0.03125	0.03125	0	0	0.75	0	0	0	0.75	0	0	0.75	0	0	0.75	0.75	0	0.0625	0	0	0	0.391304	0	0	Heterochromatin
4	49984948	49986860	Solyc04g051190.3.1	392	2.08125	1.5625	1.0625	1.41667	1.88672	1.21875	2.76667	2.1	1.54167	1.8	2.03333	0.666667	1.70833	1.89583	1	1.04167	1.5625	0.333333	1.60417	0.875	1.64583	1.72581	1.35556	0.533333	0	0.0833333	1.95833	0.575758	Heterochromatin
4	50004961	50005199	Solyc04g051205.1.1	150	0.15625	0.15625	0.15625	0.239583	0.15625	0.15625	0	0	0.0833333	0	0	0	0.0833333	0	0	0.0833333	0	0	0.0833333	0.0833333	0	0.296371	0	0	0	0.15942	0	0	Heterochromatin
4	50333866	50335213	Solyc04g051340.3.1	221	0.09375	0.09375	0.09375	0.09375	0.09375	0.09375	0	0	0	0	0	0	0	0	0	0	0	0	0	0	0	0.183468	0	0	0	0	0	0	Heterochromatin
4	50377266	50385493	Solyc04g051370.3.1	1326	6.8	7.34375	6.58807	6.71875	7.00391	6.08333	9.7	3.39091	6.55	5.75	7	9.51515	7.91667	8.0625	7.33333	5.06818	5.6875	6.36364	7.0625	5.25	7.125	6.86895	3.75556	6.4	2.25108	1.6087	7.05833	4.60606	Heterochromatin
4	50811013	50811074	Solyc04g051580.3.1	62	0.0625	0.0625	0.0625	0.395833	0.0625	0.0625	0	0	0.333333	0	0	0	0.333333	0	0	0.333333	0	0	0.333333	0.333333	0	0.120968	0	0	0	0.463768	0	0	Heterochromatin
4	51036681	51040094	Solyc04g051800.3.1	1095	2.83125	2.22917	2.30114	3.85417	2.60547	2.54167	1.63333	1.66364	5.34167	1.425	3.96667	0.69697	4.375	1.1875	3	4.4053	1.30114	3.0303	4.97917	2.375	3.60417	2.79032	1.44444	0.533333	0.484848	0.0833333	1.425	1.27273	Heterochromatin
4	51068507	51071659	Solyc04g051820.3.1	297	0.15625	0.15625	0.15625	0.239583	0.15625	0.385417	0	0	0.0833333	0	0.333333	0	0.0833333	0	0.333333	0.0833333	0	0.333333	0.0833333	0.416667	0.333333	0.272177	0	0	0	0.15942	0	0.484848	Heterochromatin
4	51079720	51081614	Solyc04g051830.3.1	132	0	0	0	0	0	0	0	0	0	0	0	0	0	0	0	0	0	0	0	0	0	0	0	0	0	0	0	0	Heterochromatin
4	51098377	51100293	Solyc04g051850.3.1	286	1.85	1.4375	1.1875	1.47917	1.69531	1.86979	1.13333	0.8	1.09167	1.15	2.55	0.333333	0.625	0.875	1.97222	0.291667	0.625	1.75	0.916667	2.04167	2.33333	1.85081	1.28889	0.533333	0	0.474638	1.11667	1.43939	Heterochromatin
4	51108393	51108522	Solyc04g051860.3.1	130	0.625	0.25	0.25	0.25	0.484375	0.25	0.6	0.6	0.6	0.525	0.6	0	0	0.375	0	0	0.375	0	0.375	0	0.375	0.439516	0.533333	0	0	0	0.5	0	Heterochromatin
4	51653358	51656211	Solyc04g053120.3.1	464	0.1875	0.479167	0.1875	1.1875	0.296875	0.411458	0.333333	0	1	0.125	0.25	0.333333	1.33333	0.375	0.583333	1	0.125	0.25	1.125	1.25	0.375	0.366935	0	0.533333	0	0	0.233333	0.469697	Heterochromatin
4	51847413	51851624	Solyc04g054190.3.1	631	2.875	2.57292	2.28125	2.53125	2.76172	3.33333	1.23333	0.9	1.15	1.375	4.33333	0.333333	0.583333	0.9375	4.16667	0.25	0.6875	3.83333	0.9375	4.08333	4.27083	3.19556	1.62222	0.533333	0	0.449275	1.29167	2.18182	Heterochromatin
4	52491768	52497788	Solyc04g054460.3.1	462	1.10625	1.26042	1.4858	1.44792	1.16406	1.22396	0.8	0.654545	0.616667	0.525	1.41667	1.12121	1.08333	0.833333	1.41667	0.871212	0.829545	1.87121	0.791667	1.83333	1.41667	1.34879	0.4	1.06667	0.519481	0.73913	0.683333	0.80303	Heterochromatin
4	52506937	52509952	Solyc04g054475.1.1	309	0.7375	0.25	0.431818	0.25	0.554688	0.40625	0.6	0.781818	0.6	0.75	0.766667	0.181818	0	0.375	0.166667	0.181818	0.556818	0.348485	0.375	0.166667	0.541667	0.475806	0.933333	0	0.311688	0	0.65	0.333333	Heterochromatin
4	52533296	52534624	Solyc04g054480.3.1	725	0.96875	0.96875	1.24148	3.61458	0.96875	1.8125	0	0.272727	4.08333	0	2.16667	0.272727	4.08333	0	2.16667	4.35606	0.272727	2.43939	4.08333	3.08333	2.16667	1.35282	0	0	0.415584	0.15942	0	1.63636	Heterochromatin
4	53026231	53032345	Solyc04g054710.3.1	1188	1.85	1.4375	2.04545	2.72396	1.69531	2.20833	1.33333	1.94545	2.61667	1.375	2.16667	1.87879	2.5	1	1.69444	1.87879	1.92045	2.12879	2.57292	2.81944	1.98958	2.08468	1.55556	0.533333	0.519481	1.76812	1.31667	2.4697	Euchromatin
4	53123555	53124376	Solyc04g054740.3.1	368	1.84375	2.0625	2.92614	2.9375	1.92578	1.40104	2.1	2.98182	2.7	2	1.65	1.04545	1	1.3125	2.75	2.04545	2.25568	3.53788	2.0625	3.75	2.0625	1.73387	2.15556	0	0.991342	0	1.85833	0.772727	Euchromatin
4	53225447	53226363	Solyc04g054810.3.1	480	0.9375	0.84375	0.84375	0.96875	0.902344	1.625	0.1	0.1	0.225	0.15	1.26667	0	0.125	0.0625	1.16667	0.125	0.0625	1.16667	0.1875	1.29167	1.22917	1.50202	0.2	0	0	0.25	0.125	1.51515	Euchromatin
4	53347281	53348318	Solyc04g054910.3.1	834	3.09375	4.6875	3.35795	4.6875	3.69141	4.76562	2.63333	0.845455	2.175	1.325	4.38333	2.87879	4.20833	2.47917	6.41667	2.42045	1.60795	4.62879	2.9375	5.95833	5.14583	4.54839	0.6	2.66667	0.900433	1.59783	1.875	4.28788	Euchromatin
4	53694059	53694217	Solyc04g055120.3.1	159	0.5625	0.854167	0.5625	0.5625	0.671875	0.5625	0.333333	0	0	0.125	1	0.333333	0.333333	0.375	1.33333	0	0.125	1	0.125	1	1.125	0.637097	0	0.533333	0	0	0.233333	0	Euchromatin
4	53722480	53725071	Solyc04g055160.3.1	660	1.21875	2.67708	2.21875	2.13542	1.76562	2.84896	1.66667	1	0.916667	0.625	2.16667	2.66667	2.58333	1.875	3.83333	1.91667	1.625	3.16667	1.54167	3.08333	2.79167	2.24798	0	2.66667	0.900433	1.17391	1.16667	3.27273	Euchromatin
4	53726392	53729282	Solyc04g055170.3.1	654	1.20625	1.61458	1.69034	1.03125	1.35938	1.97396	0.866667	0.927273	0.2	0.525	1.78333	1.0303	0.666667	0.875	2.25	0.727273	0.965909	2.31061	0.375	1.58333	1.95833	1.73589	0.355556	1.06667	0.831169	0	0.7	2.16667	Euchromatin
4	53766135	53766215	Solyc04g055200.3.1	81	0.925	0.625	0.625	0.625	0.8125	0.625	0.4	0.4	0.4	0.45	1.4	0	0	0.25	1	0	0.25	1	0.25	1	1.25	0.741935	0.533333	0	0	0	0.4	0	Euchromatin
4	54053599	54053916	Solyc04g056350.1.1	318	0.5	0.5	0.5	0.5	0.5	1.08333	0	0	0	0	0.666667	0	0	0	0.666667	0	0	0.666667	0	0.666667	0.666667	0.927419	0	0	0	0	0	1.27273	Euchromatin
4	54104636	54107937	Solyc04g056390.3.1	912	3.42917	4.8125	4.34848	7.04167	3.94792	4.16146	3.73333	4.23636	4.8	2.25	4.21667	4.57576	6.33333	3.70833	5.75	8.54545	4.36364	4.23485	5.375	8.25	4.79167	4.33333	1.51111	4.4	2.77056	1.18841	2.98333	3.37879	Euchromatin
4	54470234	54472059	Solyc04g056560.3.1	198	0.625	0.625	0.897727	0.625	0.625	1.1875	0	0.272727	0	0	1.5	0.272727	0	0	1.5	0.272727	0.272727	1.77273	0	1.5	1.5	0.923387	0	0	0.415584	0	0	0.545455	Euchromatin
4	54516796	54516847	Solyc04g056600.3.1	52	0	0	0	0	0	0	0	0	0	0	0	0	0	0	0	0	0	0	0	0	0	0	0	0	0	0	0	0	Euchromatin
4	55059248	55059332	Solyc04g057993.1.1	85	0.54375	0.552083	0.514205	0.46875	0.546875	0.46875	0.466667	0.527273	0.6	0.475	0.6	0.545455	0.666667	0.458333	0.666667	0.363636	0.534091	0.363636	0.625	0	0.625	0.570565	0.533333	0.533333	0.484848	0	0.5	0	Euchromatin
4	55186112	55186687	Solyc04g058150.3.1	219	0.85	1.25	1.10227	1.375	1	1.13542	1.3	0.554545	1.425	0.75	0.883333	1.63636	0.125	0.8125	1.58333	1.76136	0.960227	1.2197	0.9375	1.70833	1.14583	1.14919	0.466667	0	0.484848	0.242754	0.825	1.07576	Euchromatin
4	55382134	55386908	Solyc04g063230.3.1	2112	7.14375	6.44792	6.41761	6.55208	6.88281	8.83854	4	2.83636	4.33333	3.35	9.66667	3	3	3.33333	8.33333	3.33333	2.89773	8.66667	3.83333	8	9.16667	8.63105	3.28889	2.66667	1.62771	2.00725	3.56667	7.84848	Euchromatin
4	55395164	55396252	Solyc04g063240.3.1	324	2.15	1.48958	1.96307	2.19792	1.90234	1.79167	1.46667	1.21818	1.89167	1.525	2.4	1.36364	0.958333	1.08333	1.58333	2.20076	1.27273	2.34091	1.54167	2.54167	2.09375	2.03831	1.73333	0.533333	0.17316	0.431159	1.45	1.31818	Euchromatin
4	55417562	55423463	Solyc04g063280.3.1	324	0.0625	0.0625	0.0625	0.479167	0.0625	0.140625	0	0	0.416667	0	0.0833333	0	0.416667	0	0.0833333	0.416667	0	0.0833333	0.416667	0.5	0.0833333	0.125	0	0	0	0.507246	0	0.166667	Euchromatin
4	55433631	55435263	Solyc04g063290.3.1	843	2.9125	3.34375	2.9858	2.80208	3.07422	5.0625	1.5	1.13636	0.833333	1.075	4.83333	1.63636	1.33333	1.4375	5.33333	0.969697	1.32386	4.69697	1.02083	4.66667	5.02083	4.16734	0.911111	1.6	0.900433	0.615942	1.29167	5.48485	Euchromatin
4	55663851	55679704	Solyc04g064500.3.1	781	1.20625	1.6875	1.17614	1.52083	1.38672	1.4375	2.03333	1.06364	1.78333	1.025	1.53333	1.69697	0.416667	1.4375	2.05556	1.44697	1.30114	1.19697	1.27083	1.91667	1.72917	1.40726	0.466667	0.533333	0.484848	0.15942	1.25833	1.27273	Euchromatin
4	55682757	55686335	Solyc04g064510.3.1	522	0.49375	0.25	0.25	0.25	0.402344	0.395833	0.3	0.3	0.3	0.375	0.466667	0	0	0.1875	0.166667	0	0.1875	0.166667	0.1875	0.166667	0.354167	0.479839	0.466667	0	0	0	0.325	0.30303	Euchromatin
4	55856617	55863257	Solyc04g064700.3.1	689	1.0625	0.75	2.49432	0.75	0.945312	1.95833	0.4	1.78182	0.4	0.55	1.8	2.18182	0	0.25	1.5	2.18182	1.93182	3.18182	0.25	1.5	1.6875	1.40323	0.711111	0	0.311688	0	0.466667	2.51515	Euchromatin
4	57917354	57920683	Solyc04g070983.1.1	270	0.125	0.416667	0.125	0.125	0.234375	0.125	0.333333	0	0	0.125	0	0.333333	0.333333	0.375	0.333333	0	0.125	0	0.125	0	0.125	0.241935	0	0.533333	0	0	0.233333	0	Euchromatin
4	58068329	58068595	Solyc04g071075.1.1	259	0.28125	0.28125	0.463068	0.697917	0.28125	0.786458	0	0.181818	0.416667	0	0.583333	0.181818	0.416667	0	0.583333	0.598485	0.181818	0.765152	0.416667	1	0.583333	0.546371	0	0	0.311688	0.507246	0	1.04545	Euchromatin
4	58156233	58159372	Solyc04g071140.3.1	459	1.4125	1.21875	0.9375	2.16406	1.33984	1.56771	1.43333	0.6	2.64167	1.0375	1.68333	0.833333	1.52778	1.16667	1.36111	2.04167	0.6875	1.08333	2.22396	2.29167	1.5625	1.5	0.888889	0.866667	0	0.98913	1.15833	1.65152	Euchromatin
4	58354150	58354368	Solyc04g071340.4.1	129	0.55	0.28125	0.28125	0.28125	0.449219	0.28125	0.3	0.3	0.3	0.425	0.3	0	0	0.1875	0	0	0.1875	0	0.1875	0	0.1875	0.530242	0.555556	0	0	0	0.358333	0	Euchromatin
4	58626335	58628639	Solyc04g071565.1.1	459	1.1875	1.29167	1.48864	1	1.22656	2.1875	0.533333	0.7	0.2	0.425	1.78333	0.833333	0.333333	0.5	1.91667	0.5	0.75	2.06818	0.25	1.58333	1.83333	1.83468	0.4	0.533333	0.930736	0	0.483333	2.5303	Euchromatin
4	58664498	58665518	Solyc04g071610.3.1	333	1.55	1	1.40625	1.15625	1.34375	1.47396	1.26667	0.5	1.35	0.9375	2.01667	1.16667	0.416667	0.895833	0.972222	1.25	0.75	1.91667	1	1.16667	1.625	1.51411	0.822222	0.333333	0	0.391304	0.983333	1.31818	Euchromatin
4	58671771	58672448	Solyc04g071620.3.1	567	2.73125	4.22917	2.17614	7.4375	3.29297	2.51562	4.5	1.86364	7.625	2.95	2.33333	3.30303	6.45833	4.14583	4.38889	6.67045	2.40341	1.87879	7.1875	7.625	3.10417	3.06855	2.24444	4.26667	1.01299	1.93841	3.625	1.78788	Euchromatin
4	58672266	58672355	Solyc04g071615.1.1	90	0.0625	0.0625	0.0625	0.0625	0.0625	0.140625	0	0	0	0	0.0833333	0	0	0	0.0833333	0	0	0.0833333	0	0.0833333	0.0833333	0.125	0	0	0	0	0	0.166667	Euchromatin
4	58716415	58722640	Solyc04g071650.3.1	2098	7.76875	6.85417	6.74432	9.29167	7.42578	8.08854	6.33333	6.26364	9.06667	6.7125	8.63333	4.19697	10.6667	5.52083	7.91667	10.4394	5.48864	7.72727	9.66667	9	8.36458	8.02823	7.71111	5	4.15584	1.24638	6.68333	8.45455	Euchromatin
4	58769068	58769120	Solyc04g071710.3.1	53	0	0	0	0	0	0	0	0	0	0	0	0	0	0	0	0	0	0	0	0	0	0	0	0	0	0	0	0	Euchromatin
4	58950947	58951132	Solyc04g071860.3.1	186	0.26875	0.09375	1.5142	0.09375	0.203125	0.171875	0.2	1.34545	0.2	0.275	0.283333	1.54545	0	0.125	0.0833333	1.54545	1.42045	1.62879	0.125	0.0833333	0.208333	0.183468	0.355556	0	0.692641	0	0.233333	0.166667	Euchromatin
4	58983250	58986553	Solyc04g071880.3.1	638	4.6	4.65625	4.85227	5.0625	4.62109	5.95312	0.9	1.03636	1.4	0.7375	8.81667	0.954545	0.5	0.75	8.91667	1.27273	1.00568	9.05303	1.0625	9.41667	8.85417	5.40726	0.711111	0.6	1.03896	0	0.791667	3.10606	Euchromatin
4	59084922	59085002	Solyc04g071980.3.1	81	0	0	0	1	0	0	0	0	1	0	0	0	1	0	0	1	0	0	1	1	0	0	0	0	0	0	0	0	Euchromatin
4	59211586	59211732	Solyc04g072060.3.1	147	0	0	0	0	0	0	0	0	0	0	0	0	0	0	0	0	0	0	0	0	0	0	0	0	0	0	0	0	Euchromatin
4	59406314	59422184	Solyc04g072290.3.1	640	0.425	0.71875	0.340909	0.25	0.535156	0.473958	0.7	0.290909	0.2	0.4625	0.45	0.590909	0.5	0.75	0.75	0.0909091	0.403409	0.340909	0.3125	0.25	0.5625	0.491935	0.355556	1	0.17316	0	0.608333	0.469697	Euchromatin
4	59514531	59514648	Solyc04g072410.3.1	118	0.25	0.25	0.25	0.25	0.25	0.458333	0	0	0	0	0.416667	0	0	0	0.416667	0	0	0.416667	0	0.416667	0.416667	0.387097	0	0	0	0	0	0.530303	Euchromatin
4	59537523	59537600	Solyc04g072440.3.1	78	0.3125	0.3125	0.494318	0.3125	0.3125	0.59375	0	0.181818	0	0	0.75	0.181818	0	0	0.75	0.181818	0.181818	0.931818	0	0.75	0.75	0.443548	0	0	0.311688	0	0	0.409091	Euchromatin
4	59543957	59546146	Solyc04g072450.3.1	507	3.06538	4.22569	4.06563	6.66929	3.49489	4.00649	3.13333	2.87273	5.4197	2.32917	3.55333	3.98485	6.52778	3.35417	4.81667	6.62913	3.28788	4.61515	5.83049	7.12652	4.01875	4.00241	2.07302	4.53333	3.45887	2.29696	2.90152	3.84242	Euchromatin
4	59712275	59713671	Solyc04g072660.3.1	303	0.3125	0.46875	0.3125	0.3125	0.371094	0.765625	0.166667	0	0	0.0625	0.583333	0.166667	0.166667	0.208333	0.75	0	0.0625	0.583333	0.0625	0.583333	0.645833	0.580645	0	0.333333	0	0	0.125	0.954545	Euchromatin
4	59715629	59717828	Solyc04g072670.3.1	945	3.53125	3.28125	3.61932	3.35417	3.4375	4.18229	2.1	2.69091	2.14167	2.3125	4.48333	1.95455	1.04167	1.625	4.66667	1.99621	2.41477	4.5	1.72917	4.70833	4.55208	4.05242	2.71111	1	2.38961	0.75	2.19167	3.72727	Euchromatin
4	59843504	59843949	Solyc04g072785.1.1	246	0.21875	0.21875	0.400568	0.21875	0.21875	0.65625	0	0.181818	0	0	0.5	0.181818	0	0	0.5	0.181818	0.181818	0.681818	0	0.5	0.5	0.425403	0	0	0.311688	0	0	0.909091	Euchromatin
4	59843739	59843922	Solyc04g072780.3.1	184	0.34375	0.635417	0.34375	0.34375	0.453125	0.765625	0.333333	0	0	0.125	0.5	0.333333	0.333333	0.375	0.833333	0	0.125	0.5	0.125	0.5	0.625	0.655242	0	0.533333	0	0	0.233333	0.909091	Euchromatin
4	59964069	59973756	Solyc04g072910.3.1	643	1.5	2.08333	1.68182	2.125	1.71875	2.1875	0.666667	0.181818	0.625	0.25	2.41667	0.848485	1.29167	0.75	3.08333	0.806818	0.431818	2.59848	0.875	3.04167	2.66667	2.08871	0	1.06667	0.34632	0.48913	0.466667	1.80303	Euchromatin
4	60085772	60086971	Solyc04g073970.3.1	349	0.625	1.05208	0.863636	2.6875	0.785156	1.19271	0.833333	0.272727	3	0.3125	0.916667	1.04545	2.5	0.791667	1.41667	3.27273	0.5625	1.18939	2.8125	2.41667	1.10417	1.02823	0	0.866667	0.484848	0	0.525	1.25758	Euchromatin
4	60104454	60104876	Solyc04g073990.3.1	222	0.49375	0.625	0.678977	0.40625	0.542969	0.802083	0.5	0.472727	0.2	0.3875	0.733333	0.772727	0.5	0.5	0.833333	0.272727	0.585227	0.939394	0.3125	0.666667	0.770833	0.643145	0.355556	0.6	0.415584	0	0.458333	0.969697	Euchromatin
4	60148070	60152180	Solyc04g074040.3.1	777	2.21875	2.94792	1.75	3.52083	2.49219	2.15625	2.6	1.1	3.18333	1.9375	2.13333	1.5	1.91667	2.14583	3.33333	2.08333	1.25	1.83333	2.70833	3.91667	2.58333	2.53226	1.71111	1.66667	0	1.35507	2.15	1.48485	Euchromatin
4	60305854	60307909	Solyc04g074230.3.1	732	1.59375	2.89583	2.82102	3.05208	2.08203	2.95312	2.33333	1.72727	3.08333	0.875	2.25	3.39394	2.41667	2.45833	3.27778	4.81061	2.35227	3.31061	2.83333	3.16667	2.63542	2.62298	0	3.2	1.00433	0.15942	1.56667	3.40909	Euchromatin
4	60318453	60321642	Solyc04g074240.3.1	972	3.775	4.48958	5.625	4.85417	4.04297	5.60417	1.56667	5.4	1.94167	0.9625	6.06667	6.16667	2.04167	1.625	6.83333	6.54167	5.6875	4.83333	1.97917	7.20833	6.35417	5.16935	0.666667	2.06667	0	0.960145	1.29167	4.78788	Euchromatin
4	60355756	60355812	Solyc04g074270.3.1	57	0	0	0.0909091	0.0416667	0	0	0	0.0909091	0.0416667	0	0	0.0909091	0.0416667	0	0	0.132576	0.0909091	0.0909091	0.0416667	0.0416667	0	0	0	0	0.17316	0.0833333	0	0	Euchromatin
4	60362804	60367115	Solyc04g074290.3.1	623	1.8125	1.71875	2.44602	1.80208	1.77734	3.52604	0.1	0.827273	0.183333	0.15	3.18333	0.727273	0.0833333	0.0625	3.08333	0.810606	0.789773	3.81061	0.145833	3.16667	3.14583	2.79234	0.2	0	1.07359	0.15942	0.125	4.22727	Euchromatin
4	60386714	60388501	Solyc04g074300.3.1	843	3.2125	4.64583	3.69318	4.33333	3.75	4.71354	3.4	1.21818	1.98333	1.65	4.56667	3.81818	3.91667	3.54167	5.58333	2.40152	2.19318	4.98485	2.70833	5.75	4.94792	4.43952	0.666667	4.53333	1.31602	0.833333	2.51667	4.66667	Euchromatin
4	60555324	60557594	Solyc04g074480.3.1	813	0.8125	1.02083	0.8125	1.6875	0.890625	1.74479	0.333333	0	1.25	0.125	1.33333	0.333333	0.916667	0.375	1.61111	1.25	0.125	1.33333	1.125	2.41667	1.4375	1.42339	0	0.533333	0	0.427536	0.233333	1.9697	Euchromatin
4	60586774	60588391	Solyc04g074510.3.1	807	2.14375	2.55208	1.84375	2.53125	2.29688	2.02083	3.1	0.6	3.375	1.6875	2.15	3	1.375	2.52083	2.38889	3.375	1.5	1.75	2.625	2.29167	2.23958	2.36492	0.933333	1.86667	0	0.706522	2.13333	1.59091	Euchromatin
4	60616111	60616152	Solyc04g074545.1.1	42	0.03125	0.03125	0.03125	0.03125	0.03125	0.109375	0	0	0	0	0.0833333	0	0	0	0.0833333	0	0	0.0833333	0	0.0833333	0.0833333	0.0625	0	0	0	0	0	0.166667	Euchromatin
4	60617283	60621401	Solyc04g074550.3.1	549	2.2875	1.59375	2.44318	1.4375	2.02734	2.84896	1.36667	1.41818	1.2	1.3875	2.85	1.62121	0.166667	0.958333	1.91667	1.45455	1.49432	3.03788	0.8125	1.75	2.5	2.66532	1.55556	0.333333	0.727273	0	1.30833	3.04545	Euchromatin
4	60624149	60624397	Solyc04g074560.1.1	249	1.74375	1.90625	1.5	1.5	1.80469	3.03125	0.8	0.3	0.3	0.5625	2.96667	0.5	0.5	0.770833	3.05556	0	0.375	2.66667	0.375	2.66667	3	2.45565	0.466667	0.866667	0	0	0.683333	3.27273	Euchromatin
4	60624710	60624880	Solyc04g074570.1.1	171	0.28125	0.28125	0.372159	0.28125	0.28125	0.776042	0	0.0909091	0	0	0.583333	0.0909091	0	0	0.583333	0.0909091	0.0909091	0.674242	0	0.583333	0.583333	0.538306	0	0	0.17316	0	0	1.01515	Euchromatin
4	60630405	60630815	Solyc04g074580.1.1	411	2.03125	2.16667	1.875	1.64583	2.08203	2.43229	1.86667	1.6	1.28333	1.75	2.25	2.66667	0.75	1.54167	2.5	2.08333	2	2	1.08333	1.91667	2.34375	2.35484	1.86667	1.2	0	0.15942	1.78333	2.69697	Euchromatin
4	60693383	60693938	Solyc04g074690.3.1	210	0.1875	0.34375	0.1875	0.270833	0.246094	0.359375	0.166667	0	0.0833333	0.0625	0.25	0.166667	0.25	0.208333	0.416667	0.0833333	0.0625	0.25	0.145833	0.333333	0.3125	0.334677	0	0.333333	0	0.15942	0.125	0.409091	Euchromatin
4	60752619	60753014	Solyc04g074730.1.1	396	2.5	2.22917	2.34375	2.69792	2.39844	2.83854	1.9	0.6	2.66667	1.3625	3.05	1.83333	1.16667	1.45833	2.44444	2.66667	1.0625	3	2.10417	2.66667	2.82292	2.96169	1.15556	0.866667	0	0.666667	1.49167	2.36364	Euchromatin
4	60778645	60779159	Solyc04g074770.2.1	334	2.0125	2.16667	1.8125	1.97917	2.07031	2.97396	0.766667	0.3	0.466667	0.6	3.03333	0.5	0.666667	0.791667	3.16667	0.166667	0.375	2.83333	0.541667	3	3.08333	2.75806	0.555556	1	0	0.289855	0.716667	2.69697	Euchromatin
4	60795951	60796352	Solyc04g074800.3.1	127	1.6125	1.25	1.33523	1.25	1.47656	2.44271	0.4	0.490909	0.4	0.575	2.98333	0.0909091	0	0.25	2.58333	0.0909091	0.340909	2.65909	0.25	2.58333	2.83333	1.89919	0.755556	0	0.17316	0	0.483333	2.31818	Euchromatin
4	60905222	60906049	Solyc04g074910.3.1	249	0.6875	1.30208	0.6875	0.6875	0.917969	1.67188	0.833333	0	0	0.3125	1.41667	0.833333	0.833333	1	1.86111	0	0.3125	1.41667	0.3125	1.41667	1.58333	1.20968	0	1.53333	0	0	0.608333	2.04545	Euchromatin
4	61113559	61116532	Solyc04g076060.3.1	771	1.77232	2.41815	1.67857	2.54167	2.01451	3.6689	0.933333	0.1	1.05833	0.4625	3.18333	0.833333	1.79167	1.02083	3.91667	0.958333	0.375	3.08333	1.33333	3.81944	3.45833	2.91621	0.2	1.4	0	1.51812	0.716667	4.40303	Euchromatin
4	61127805	61134125	Solyc04g076090.3.1	1854	4.58125	4.30208	5.68182	3.75	4.47656	5	3.9	4.75455	3.325	3.525	6.11667	4.68182	2.45833	3.54167	5.52778	5.26136	4.72727	7.13636	3	4.95833	5.89583	4.66935	3.66667	3.53333	1.17749	1.02536	3.76667	4.81818	Euchromatin
4	61153368	61154553	Solyc04g076110.3.1	352	1.6125	1.53125	1.55966	1.21875	1.58203	2.1875	0.833333	0.790909	0.5	0.725	2	0.69697	0.333333	0.729167	1.83333	0.363636	0.755682	1.86364	0.4375	1.5	1.9375	2.08669	0.733333	0.666667	0.484848	0	0.775	2.33333	Euchromatin
4	61230083	61237103	Solyc04g076210.2.1	513	0.8625	1.1875	0.75	1.3125	0.984375	0.96875	1.16667	0.4	1.6	0.8375	0.85	1.16667	1.16667	1.20833	1.16667	2	0.6875	0.75	1.4375	1.25	0.96875	1.00403	0.711111	1.53333	0	0	1.04167	1.01515	Euchromatin
4	61257414	61260041	Solyc04g076230.3.1	618	2.9375	2.82292	4.06534	3.65625	2.89453	3.61979	1.93333	4.10909	2.725	2.05	3.83333	4.9697	1.45833	1.375	4.25	5.76136	4.43182	4.05303	2.25	5.04167	3.98958	3.3004	2.35556	0.533333	0.484848	0.503623	1.91667	3.71212	Euchromatin
4	61366766	61372842	Solyc04g076380.3.1	1940	7.05	7.82292	6.37784	8.07292	7.33984	10.375	4.36667	2.33636	4.49167	2.775	9.78333	2.75758	2.45833	3.35417	10.75	2.88258	2.49432	8.7197	3.72917	10.875	10.1458	9.63105	2.02222	2	1.00433	1.3442	3.19167	10.0758	Euchromatin
4	61590510	61593087	Solyc04g076620.3.1	500	0.61875	0.375	0.647727	0.375	0.527344	0.723958	0.3	0.572727	0.3	0.375	0.716667	0.272727	0	0.1875	0.416667	0.272727	0.460227	0.689394	0.1875	0.416667	0.604167	0.689516	0.466667	0	0.484848	0	0.325	0.772727	Euchromatin
4	61756489	61756539	Solyc04g076790.3.1	51	0	0	0	0	0	0	0	0	0	0	0	0	0	0	0	0	0	0	0	0	0	0	0	0	0	0	0	0	Euchromatin
4	61788195	61792766	Solyc04g076830.3.1	655	1.28125	1.28125	1.55398	1.53125	1.28125	2.15625	0	0.272727	0.25	0	2.33333	0.272727	0.25	0	2.33333	0.522727	0.272727	2.60606	0.25	2.58333	2.33333	1.84879	0	0	0.415584	0.449275	0	2.0303	Euchromatin
4	61847156	61850844	Solyc04g076850.3.1	1050	5.5	4.57292	5.29261	4.59375	5.15234	4.49479	4.46667	3.63636	4.425	4.15	7.05	5.30303	1.29167	3.16667	5.66667	5.26136	4.26136	6.80303	3.25	5.625	6.53125	4.94153	4.4	1.2	1.03896	0.880435	4.03333	2.69697	Euchromatin
4	61882566	61885537	Solyc04g076870.3.1	1635	5.1875	4.625	4.0625	4.3125	4.97656	7.41146	2.46667	1.8	2.05	1.825	8.88333	0.666667	0.916667	1.83333	7.75	0.25	1.375	7.08333	1.625	7.33333	8.45833	6.33468	1.6	0.933333	0	0.449275	1.95	6.62121	Euchromatin
4	61906580	61907919	Solyc04g076880.3.1	902	2.8375	2.34375	2.68466	2.51042	2.65234	2.65104	4.3	0.390909	4.46667	1.875	3.63333	4.09091	0.166667	2.6875	2.33333	4.25758	1.77841	3.42424	2.85417	2.5	3.14583	2.71976	0.466667	0	0.17316	0.318841	2.325	2.33333	Euchromatin
4	61911116	61911448	Solyc04g076890.3.1	333	0.71875	0.71875	1.1733	0.71875	0.71875	1.59375	0	0.454545	0	0	1.41667	0.454545	0	0	1.41667	0.454545	0.454545	1.87121	0	1.41667	1.41667	1.23185	0	0	0.519481	0	0	1.71212	Euchromatin
4	62076473	62078953	Solyc04g077020.3.1	1353	2.8875	3.23958	2.59375	7.30208	3.01953	3.82812	2.46667	1.9	8.23333	1.5875	3.5	2.16667	7.16667	2.4375	3.5	6.33333	2	2.66667	7.83333	6.5	3.5	3.77621	1.17778	2.86667	0	0.608696	2.03333	4.0303	Euchromatin
4	62158718	62159192	Solyc04g077120.3.1	115	0.1875	0.1875	0.1875	0.1875	0.1875	0.380208	0	0	0	0	0.25	0	0	0	0.25	0	0	0.25	0	0.25	0.25	0.334677	0	0	0	0	0	0.469697	Euchromatin
4	62172316	62174108	Solyc04g077150.3.1	322	0.375	0.375	0.375	0.375	0.375	0.666667	0	0	0	0	0.333333	0	0	0	0.333333	0	0	0.333333	0	0.333333	0.333333	0.685484	0	0	0	0	0	0.666667	Euchromatin
4	62438460	62441569	Solyc04g077440.3.1	1563	5.76875	5.8125	4.86932	4.6875	5.78516	7.45312	3.6	1.58182	1.4	2.625	7	2.51515	2.33333	3.16667	6.08333	0.181818	1.93182	5.93182	1.75	5.75	6.65625	7.56048	2.26667	2.93333	0.311688	0	3.01667	6.98485	Euchromatin
4	62535327	62536460	Solyc04g077500.3.1	675	1.7125	1.77083	4.19318	2	1.73438	2.53125	1.06667	3.21818	1.025	0.775	2.56667	3.48485	1.29167	1.08333	2.33333	3.44318	3.31818	4.98485	1.125	2.79167	2.47917	2.2621	0.666667	1.33333	1.31602	0.851449	0.95	2.54545	Euchromatin
4	62766492	62768197	Solyc04g077780.3.1	582	1.05	0.875	0.875	0.958333	0.984375	2.1875	0.2	0.2	0.283333	0.275	2.2	0	0.0833333	0.125	2	0.0833333	0.125	2	0.208333	2.08333	2.125	1.50403	0.355556	0	0	0.15942	0.233333	2.54545	Euchromatin
4	62794659	62794800	Solyc04g077820.3.1	142	0.28125	0.729167	0.366477	0.28125	0.449219	0.609375	0.5	0.0909091	0	0.1875	0.416667	0.590909	0.5	0.583333	0.916667	0.0909091	0.278409	0.507576	0.1875	0.416667	0.604167	0.534274	0	0.866667	0.17316	0	0.358333	0.651515	Euchromatin
4	62864086	62868177	Solyc04g077920.3.1	473	1.0375	1.05208	1.09659	1.8125	1.04297	1.125	0.733333	0.954545	1.375	0.7375	1.4	0.909091	1.20833	0.666667	1.5	1.60227	0.9375	1.31818	1.3125	2.375	1.4375	1.09274	0.822222	0.666667	0.935065	0.945652	0.758333	0.909091	Euchromatin
4	62923338	62927492	Solyc04g077970.3.1	461	1.675	1.5	1.68182	1.91667	1.60938	2.95833	0.2	0.381818	0.616667	0.275	2.36667	0.181818	0.416667	0.125	2.16667	0.598485	0.306818	2.34848	0.541667	2.58333	2.29167	2.55645	0.355556	0	0.311688	0.746377	0.233333	3.54545	Euchromatin
4	63001070	63003872	Solyc04g078070.3.1	234	0.51875	0.833333	0.46875	0.802083	0.636719	0.729167	0.866667	0.2	0.883333	0.525	0.616667	1	0.416667	0.75	0.888889	1.08333	0.5	0.583333	0.708333	0.833333	0.71875	0.671371	0.355556	0.666667	0	0.15942	0.65	0.863636	Euchromatin
4	63044560	63045136	Solyc04g078130.3.1	192	0.375	0.447917	0.375	1	0.402344	0.854167	0.166667	0	0.625	0.0625	0.833333	0.166667	0.791667	0.208333	0.805556	0.625	0.0625	0.833333	0.6875	1.45833	0.822917	0.600806	0	0.333333	0	0.59058	0.125	1	Euchromatin
4	63090984	63091563	Solyc04g078195.1.1	192	0.51875	0.791667	0.34375	0.34375	0.621094	0.791667	0.7	0.2	0.2	0.4625	0.7	0.5	0.5	0.708333	1	0	0.3125	0.5	0.3125	0.5	0.8125	0.671371	0.355556	0.866667	0	0	0.591667	0.939394	Euchromatin
4	63090984	63091563	Solyc04g078200.3.1	198	0.51875	0.791667	0.34375	0.34375	0.621094	0.791667	0.7	0.2	0.2	0.4625	0.7	0.5	0.5	0.708333	1	0	0.3125	0.5	0.3125	0.5	0.8125	0.671371	0.355556	0.866667	0	0	0.591667	0.939394	Euchromatin
4	63112244	63112380	Solyc04g078250.3.1	137	0	0	0	0	0	0	0	0	0	0	0	0	0	0	0	0	0	0	0	0	0	0	0	0	0	0	0	0	Euchromatin
4	63200071	63200502	Solyc04g078380.2.1	432	1.15	1.39583	0.8125	0.979167	1.24219	1.55208	1.06667	0.4	0.566667	0.775	1.4	0.666667	0.833333	1.04167	1.66667	0.166667	0.5	1	0.666667	1.16667	1.5	1.49194	0.666667	1.2	0	0.318841	0.933333	1.57576	Euchromatin
4	63217023	63217202	Solyc04g078390.2.1	180	1.33125	1.125	1.0625	3.27083	1.25391	2.14583	0.466667	0.3	4.25833	0.4875	2.71667	0.166667	3.79167	0.395833	2.33333	3.95833	0.25	2.41667	4.08333	1.875	2.57292	1.64516	0.555556	0.333333	0	0.0833333	0.483333	1.5303	Euchromatin
4	63317717	63317889	Solyc04g078510.3.1	173	0.60625	0.677083	0.59375	0.760417	0.632812	0.770833	0.633333	0.1	0.266667	0.35	0.666667	0.666667	0.833333	0.5625	0.666667	0.166667	0.3125	0.666667	0.479167	0.833333	0.666667	0.780242	0.2	0.533333	0	0.289855	0.458333	0.848485	Euchromatin
4	63330175	63330315	Solyc04g078540.3.1	141	0.28125	0.4375	0.360795	0.28125	0.339844	0.28125	0.166667	0.0909091	0	0.0625	0	0.257576	0.166667	0.208333	0.166667	0.0909091	0.153409	0.0909091	0.0625	0	0.0625	0.530242	0	0.333333	0.17316	0	0.125	0	Euchromatin
4	63370404	63375957	Solyc04g078610.3.1	1862	4.81875	5.94792	3.90625	4.30208	5.24219	6.30208	3.53333	1.2	1.61667	2.25	6.86667	2.33333	2.63889	3.375	8	0.416667	1.625	5.66667	2	6.08333	7.29167	6.12702	1.64444	3.73333	0	0.768116	2.85	5.45455	Euchromatin
4	63394687	63397770	Solyc04g078620.3.1	306	0.90625	0.96875	0.8125	0.979167	0.929688	1.36458	0.766667	0.690909	0.566667	0.6625	1.33333	0.666667	0.833333	0.770833	1.33333	0.893939	0.681818	1.09091	0.666667	1.5	1.33333	1.1129	0.666667	0.933333	0.415584	0.289855	0.75	1.60606	Euchromatin
4	63467634	63468360	Solyc04g078680.3.1	153	0.8125	0.625	0.625	0.625	0.742188	0.625	0.533333	0.2	0.7	0.425	1.11667	0.333333	0.5	0.5	0.638889	0.5	0.25	0.916667	0.625	0.5	0.9375	0.762097	0.4	0.533333	0	0.521739	0.483333	0.166667	Euchromatin
4	63471770	63472018	Solyc04g078690.3.1	159	0.125	0.416667	0.397727	0.125	0.234375	0.270833	0.333333	0.272727	0	0.125	0.166667	0.606061	0.333333	0.375	0.5	0.272727	0.397727	0.439394	0.125	0.166667	0.291667	0.241935	0	0.533333	0.415584	0	0.233333	0.30303	Euchromatin
4	63501020	63501741	Solyc04g078750.3.1	468	1.375	1.64583	1.375	1.375	1.47656	2.47396	0.666667	0	0	0.25	2.41667	0.666667	0.666667	0.75	2.47222	0	0.25	2.41667	0.25	2.41667	2.4375	2.06048	0	1.06667	0	0	0.466667	2.65152	Euchromatin
4	63575686	63576782	Solyc04g078820.3.1	309	0.99375	0.53125	0.375	0.541667	0.820312	0.625	0.866667	0.7	0.866667	1.0375	1.03333	0.166667	0.333333	0.645833	0.5	0.166667	0.5	0.333333	0.666667	0.5	0.833333	0.71371	1.26667	0.333333	0	0.289855	0.95	0.484848	Euchromatin
4	63670345	63671240	Solyc04g078920.3.1	378	0.9375	0.90625	0.75	1.75	0.925781	0.979167	0.366667	0.2	1.2	0.3625	1.53333	0.166667	1.16667	0.333333	1.5	1	0.1875	1.33333	1.1875	2.33333	1.52083	0.975806	0.4	0.333333	0	0	0.375	0.484848	Euchromatin
4	63827107	63829283	Solyc04g079180.3.1	723	3.4625	3.09375	3.02841	3.14583	3.32422	4.32812	1.16667	2.25455	1.20833	1.4125	5.38333	1.71212	0.375	0.833333	5.25	1.75379	2.05114	3.96212	0.895833	5.29167	5.33333	3.94758	1.73333	0.333333	1.00433	0.387681	1.275	3.65152	Euchromatin
4	63832363	63837050	Solyc04g079200.3.1	939	2.40625	1.78125	2.10511	1.84375	2.17188	2.33333	1.73333	2.03636	1.775	1.475	2.98333	0.969697	0.708333	1.29167	1.91667	0.996212	1.63636	2.2197	1.375	1.95833	2.58333	2.45363	1.46667	0.666667	1.00433	0.59058	1.5	1.95455	Euchromatin
4	63908585	63909044	Solyc04g079315.1.1	293	0.21875	0.21875	0.946023	0.21875	0.21875	0.442708	0	0.727273	0	0	0.25	0.727273	0	0	0.25	0.727273	0.727273	0.977273	0	0.25	0.25	0.421371	0	0	0.415584	0	0	0.469697	Euchromatin
4	63916583	63927138	Solyc04g079320.3.1	544	1.2	1.58333	1.125	1.20833	1.34375	1.86458	0.866667	0.2	0.283333	0.55	1.41667	0.666667	0.75	0.708333	2.08333	0.0833333	0.375	1.41667	0.458333	1.5	1.66667	1.81855	0.4	0.533333	0	0.15942	0.65	1.92424	Euchromatin
4	64058628	64059667	Solyc04g079550.3.1	438	0.635417	0.635417	0.96875	0.938447	0.635417	1.32292	0	0.4	0.363636	0	1.4	0.4	0.363636	0	1.4	0.618182	0.4	1.64	0.363636	1.61818	1.4	0.986179	0	0	0.673684	0.623377	0	1.31717	Euchromatin
4	64203430	64205552	Solyc04g079780.3.1	671	2.55625	2.57292	2.96875	3.88542	2.5625	3.72917	1.76667	1.7	3.26667	1.575	3.6	2.33333	2.5	1.60417	3.63889	4.16667	1.9375	3.91667	2.97917	4.91667	3.61458	3.1875	1.62222	1.6	0	0.289855	1.69167	4.19697	Euchromatin
4	64203430	64205651	Solyc04g079790.3.1	765	3.36429	3.25595	3.77679	6.10823	3.2872	4.67783	2.26667	2.2	5.49394	2.075	4.35	2.83333	4.47727	2.02083	4.30556	6.39394	2.4375	4.66667	5.03977	6.33333	4.30903	4.13764	2.62222	2.1	0.666667	0.705439	2.225	5.2303	Euchromatin
4	64339295	64339421	Solyc04g079930.3.1	127	0.60625	0.489583	0.519886	0.40625	0.5625	0.505208	0.6	0.527273	0.8	0.425	0.833333	0.484848	0.333333	0.541667	0.444444	0.454545	0.511364	0.545455	0.625	0.166667	0.6875	0.546371	0.355556	0.533333	0.519481	0	0.5	0.333333	Euchromatin
4	64369601	64373071	Solyc04g079970.3.1	552	1.8875	2.55208	1.78693	2.96875	2.13672	1.88542	1.66667	1.27273	2	1.35	2.16667	2.39394	1.66667	1.375	3.41667	2.72727	1.69318	1.68939	1.875	3.75	2.63542	2.17137	1.28889	1.06667	0.658009	0	1.45	1.07576	Euchromatin
4	64505594	64505723	Solyc04g080160.3.1	130	0.78125	0.6875	0.6875	0.6875	0.746094	0.802083	0.1	0.1	0.1	0.15	1.26667	0	0	0.0625	1.16667	0	0.0625	1.16667	0.0625	1.16667	1.22917	0.850806	0.2	0	0	0	0.125	0.30303	Euchromatin
4	64564409	64564475	Solyc04g080230.3.1	67	0.53125	0.84375	0.616477	0.78125	0.648438	1.21875	0.333333	0.0909091	0.25	0.125	0.916667	0.393939	0.583333	0.416667	1.25	0.340909	0.204545	1.00758	0.375	1.16667	1.04167	0.981855	0	0.666667	0.17316	0.449275	0.25	1.40909	Euchromatin
4	64615851	64617317	Solyc04g080290.3.1	336	0.65625	0.8125	0.3125	0.395833	0.714844	0.3125	1.16667	0.5	0.583333	0.75	0.5	0.666667	0.75	0.895833	0.666667	0.0833333	0.5625	0	0.645833	0.0833333	0.5625	0.560484	0.555556	0.533333	0	0.15942	0.858333	0	Euchromatin
4	64704824	64705714	Solyc04g080440.3.1	147	0.03125	0.03125	0.03125	0.03125	0.03125	0.109375	0	0	0	0	0.0833333	0	0	0	0.0833333	0	0	0.0833333	0	0.0833333	0.0833333	0.0625	0	0	0	0	0	0.166667	Euchromatin
4	64775492	64780930	Solyc04g080570.3.1	822	4.0875	4.69792	4.11364	3.75	4.31641	6.17188	1.9	0.763636	0.4	1.0875	7.48333	1.86364	1.5	1.79167	7.91667	0.363636	1.17614	7.44697	0.8125	7.08333	7.64583	5.25	0.666667	1.93333	0.588745	0	1.44167	5.28788	Euchromatin
4	64785205	64785427	Solyc04g080580.3.1	111	0.21875	0.21875	0.21875	0.21875	0.21875	0.651042	0	0	0	0	0.583333	0	0	0	0.583333	0	0	0.583333	0	0.583333	0.583333	0.393145	0	0	0	0	0	0.833333	Euchromatin
4	64787899	64791614	Solyc04g080590.3.1	825	3.61875	3.76042	3.34943	3.17708	3.67188	5.57292	1.33333	1.01818	0.883333	1.25	5.88333	1.60606	1.41667	1	6.41667	0.356061	1.23864	5.35606	1.08333	5.16667	6.08333	4.82056	1.33333	0.533333	0.415584	0.15942	1.23333	5.28788	Euchromatin
4	64811019	64811217	Solyc04g080610.3.1	199	0.59375	0.885417	0.673295	1.03125	0.703125	1.33333	0.333333	0.0909091	0.458333	0.125	0.833333	0.363636	0.791667	0.375	1.16667	0.549242	0.193182	0.924242	0.583333	1.23611	0.958333	1.13911	0	0.533333	0.17316	0.721014	0.233333	1.57576	Euchromatin
4	64824803	64825270	Solyc04g080630.3.1	390	1.24375	0.5	0.5	0.5	0.964844	0.5	0.9	0.9	0.9	1.15	0.9	0	0	0.5625	0	0	0.5625	0	0.5625	0	0.5625	0.947581	1.44444	0	0	0	0.991667	0	Euchromatin
4	64876951	64878577	Solyc04g080700.3.1	538	4.43036	5.25744	4.17808	6.36134	4.74051	4.68244	3.8	2.06667	5.87424	3.225	5.37	3.11111	5.53788	3.875	6.46667	6.62374	2.45833	5.5	5.74811	7.00758	5.78125	4.97917	3.2	4.8	0.627451	2.08809	3.7	3.55758	Euchromatin
4	64878676	64878854	Solyc04g080705.1.1	179	0.276786	0.133929	0.133929	0.905357	0.219643	0.290179	0.166667	0.166667	0.766667	0.233333	0.333333	0	0.9	0.1	0.166667	0.9	0.1	0.166667	0.82	1.06667	0.266667	0.267857	0.333333	0	0	0.2	0.2	0.333333	Euchromatin
4	64975744	64975847	Solyc04g080810.3.1	104	0.0625	0.0625	0.0625	0.0625	0.0625	0.208333	0	0	0	0	0.166667	0	0	0	0.166667	0	0	0.166667	0	0.166667	0.166667	0.120968	0	0	0	0	0	0.30303	Euchromatin
4	65007137	65008891	Solyc04g080850.3.1	372	0.28125	0.770833	0.278409	0.895833	0.464844	0.1875	0.766667	0.190909	0.808333	0.4	0.1	0.757576	1.375	0.8125	0.666667	0.799242	0.403409	0.0909091	1.02083	0.708333	0.3125	0.366935	0.2	1.06667	0.17316	1.01087	0.591667	0	Euchromatin
4	65012208	65012468	Solyc04g080870.1.1	261	0.34375	0.25	0.25	0.25	0.308594	0.473958	0.1	0.1	0.1	0.15	0.35	0	0	0.0625	0.25	0	0.0625	0.25	0.0625	0.25	0.3125	0.487903	0.2	0	0	0	0.125	0.469697	Euchromatin
4	65014875	65015535	Solyc04g080880.3.1	573	1.7375	1.72917	1.71023	2.60417	1.73438	3.29167	0.733333	0.672727	1.56667	0.7	3.05	0.606061	1.5	0.625	3.08333	1.43939	0.647727	3.02273	1.54167	3.91667	3.0625	2.47177	0.755556	0.533333	0.415584	0.318841	0.716667	3.95455	Euchromatin
4	65102722	65104853	Solyc04g080960.3.1	1122	4.3625	4.9375	4.51705	5.47917	4.57812	6.29688	2.5	1.95455	2.91667	1.575	6.46667	1.45455	2.41667	2.0625	7.5	1.87121	1.76705	6.95455	2.72917	7.91667	6.85417	6.00403	1.13333	1.6	0.761905	2	1.875	4.60606	Euchromatin
4	65221373	65223124	Solyc04g081090.3.1	498	1.125	0.6875	0.6875	0.6875	0.960938	1.5	0.6	0.6	0.6	0.65	1.68333	0	0	0.375	1.08333	0	0.375	1.08333	0.375	1.08333	1.45833	1.24194	0.755556	0	0	0	0.583333	1.65152	Euchromatin
4	65259554	65261198	Solyc04g081150.3.1	411	1.18125	1.54167	1.09375	0.96875	1.31641	1.23958	1.36667	0.4	1	0.9125	1.13333	1.5	1.16667	1.29167	1.61111	1	0.8125	1	1.0625	0.666667	1.3125	1.44153	0.711111	1.4	0	0	1.125	0.969697	Euchromatin
4	65305114	65305143	Solyc04g081210.3.1	30	0	0	0	0.0833333	0	0	0	0	0.0833333	0	0	0	0.0833333	0	0	0.0833333	0	0	0.0833333	0.0833333	0	0	0	0	0	0.15942	0	0	Euchromatin
4	65305114	65305143	Solyc04g081220.3.1	30	0	0	0	0.0833333	0	0	0	0	0.0833333	0	0	0	0.0833333	0	0	0.0833333	0	0	0.0833333	0.0833333	0	0	0	0	0	0.15942	0	0	Euchromatin
4	65434362	65440609	Solyc04g081320.3.1	540	3.7875	3.91667	4.15625	5.42708	3.83594	5.24479	3.2	1.3	3.63333	2.2125	5.25	3.5	3.16667	2.77083	4.80556	2.33333	2.125	6.25	3.45833	7.41667	5.08333	4.75605	1.8	2.46667	0	0.57971	2.58333	5.40909	Euchromatin
4	65438056	65440609	Solyc04g081330.3.1	584	3.975	4.55208	4.61648	5.55208	4.19141	6.05208	3.03333	1.57273	2.63333	2.15	5.66667	3.60606	4	2.89583	5.88889	1.60606	2.33523	6.93939	3.14583	8	5.75	5.38911	1.8	3.2	0.415584	0.57971	2.59167	6.33333	Euchromatin
4	65486316	65488024	Solyc04g081410.3.1	324	1.05625	1.0625	1.0625	1.0625	1.05859	1.20312	0.1	0.1	0.1	0.15	1.98333	0	0	0.0625	2.08333	0	0.0625	2.08333	0.0625	2.08333	2.02083	1.14919	0.2	0	0	0	0.125	0.469697	Euchromatin
4	65503170	65503601	Solyc04g081440.3.1	432	2.03125	1.5625	2.03125	2.03125	1.85547	1.09375	2.83333	0	0	1.0625	3	2.83333	2.83333	2.29167	0.833333	0	1.0625	3	1.0625	3	2.1875	1.52218	0	1.66667	0	0	1.625	0	Euchromatin
4	65528447	65530831	Solyc04g081490.3.1	1356	1.74375	1.375	1.80966	1.38542	1.60547	1.61458	1.36667	1.89091	1.36667	1.4375	1.63333	2.25758	0.333333	0.958333	1.16667	2.25758	2.02841	1.59091	0.979167	1.16667	1.45833	1.84476	1.64444	0.333333	0.17316	0.289855	1.34167	1.48485	Euchromatin
4	65603528	65608630	Solyc04g081570.3.1	2439	5.6	5.88542	6.39773	5.875	5.70703	8.59896	2.96667	3.77273	2.7	2.9	8.63333	2.93939	2.33333	2.64583	9.33333	3.27273	3.46023	9.52273	2.5625	9.41667	8.89583	7.14919	3.17778	2.53333	2.04329	1.24638	2.99167	9.43939	Euchromatin
4	65752389	65752469	Solyc04g081730.3.1	81	0.125	0.03125	0.286932	0.03125	0.0898438	0.03125	0.1	0.318182	0.1	0.15	0.1	0.272727	0	0.0625	0	0.272727	0.301136	0.272727	0.0625	0	0.0625	0.0625	0.2	0	0.415584	0	0.125	0	Euchromatin
4	65761396	65767759	Solyc04g081750.3.1	326	0.25	0.875	0.613636	0.5	0.484375	0.25	1	0.363636	0.25	0.375	0	1.36364	1.25	0.625	1	0.613636	0.738636	0.363636	0.625	0.25	0.375	0.435484	0	0	0.588745	0.449275	0.5	0	Euchromatin
4	65796720	65799810	Solyc04g081820.3.1	475	5	4.0625	4.17898	6.32292	4.64844	5.28125	4.16667	4.27273	6.41667	4.0625	5.25	0.606061	2.75	2.8125	4.41667	2.68939	2.89773	4.52273	5.04167	6.66667	4.9375	5.28024	4.44444	0.666667	0.415584	1.46377	3.83333	5.86364	Euchromatin
4	65821292	65823539	Solyc04g081870.3.1	774	2.275	2.75	2.12216	2.44792	2.45312	3.36979	1.46667	0.790909	0.666667	0.9625	3.55	1.25758	1.66667	1.60417	3.88889	1.25758	0.965909	3.34091	1.04167	3.75	3.67708	3.01411	0.733333	2.2	0.17316	0.289855	1.28333	3.25758	Euchromatin
4	65828268	65832055	Solyc04g081880.3.1	595	0.25	0.40625	0.522727	0.416667	0.308594	0.557292	0.166667	0.272727	0.166667	0.0625	0.333333	0.439394	0.333333	0.208333	0.5	0.439394	0.335227	0.606061	0.229167	0.5	0.395833	0.491935	0	0.333333	0.415584	0.318841	0.125	0.666667	Euchromatin
4	65885137	65886869	Solyc04g081970.3.1	891	2.53125	2.9375	2.43182	2.69531	2.68359	3.4375	2.4	2.13636	2.70833	1.6125	3.51667	1.71212	2.375	2.3125	3.66667	1.8447	1.97727	3.05303	2.58333	2.75694	3.57292	3.10484	1.26667	2.6	0.484848	0.344203	2	3.59091	Euchromatin
4	65911468	65911980	Solyc04g082010.1.1	513	1.00625	1.15625	0.84375	2.09375	1.0625	1.96354	0.533333	0.2	1.45	0.425	1.58333	0.333333	1.58333	0.541667	1.75	1.25	0.25	1.41667	1.5	2.66667	1.64583	1.57056	0.4	0.666667	0	0.391304	0.5	2.37879	Euchromatin
4	65915939	65916024	Solyc04g082020.3.1	86	1.425	0.59375	1.0142	0.59375	1.11328	0.625	1.8	0.945455	1.8	1.1	1.73333	1.09091	0	1.125	0.0833333	1.09091	1	1.00758	1.125	0.0833333	1.11458	0.893145	0.755556	0	0.17316	0	1.18333	0.166667	Euchromatin
4	66004100	66008563	Solyc04g082140.3.1	989	4.875	5.85417	5.09091	5.27083	5.24219	7.47396	4.03333	3.08182	3.98333	3.025	7.08333	2.4697	2.91667	3.5	8.55556	2.44697	2.85227	7.70455	3.58333	7.16667	7.63542	6.43952	2.68889	3.13333	1.41991	0.15942	3.41667	7.77273	Euchromatin
4	66025543	66031240	Solyc04g082160.3.1	820	2.11875	1.65625	1.78977	1.72917	1.94531	2.09896	1.96667	2.02727	1.96667	1.875	2.46667	1.39394	1.33333	1.60417	1.80556	1.39394	1.78977	1.89394	1.72917	1.83333	2.21875	2.04435	2.02222	1.2	1.14286	1.18841	1.89167	2.18182	Euchromatin
4	66043919	66044764	Solyc04g082200.2.1	630	3.53125	4.69792	3.27841	6.625	3.96875	5.17708	2.73333	0.490909	5.65	1.45	4.8	2.42424	4.25	2.83333	5.55556	5.34091	1.21591	4.50758	5.125	6.83333	5.08333	5.13306	0.755556	3.6	0.17316	0.449275	2.1	4.40909	Euchromatin
4	66066914	66069971	Solyc04g082250.3.1	2127	5.31875	5.03125	4.49432	4.875	5.21094	7.73958	3.36667	2.66364	3.375	3.1	8.21667	2.30303	2.54167	3.02083	7.66667	1.69318	2.52841	7.09848	3.0625	7.29167	8.01042	6.54435	3.26667	2.93333	1.24675	0.75	3.275	7.5303	Euchromatin
4	66068595	66069964	Solyc04g082255.1.1	349	0.68125	0.822917	0.46875	0.46875	0.734375	0.625	0.8	0.4	0.4	0.7	0.7	0.666667	0.666667	0.833333	0.833333	0	0.5	0.5	0.5	0.5	0.75	0.691532	0.711111	1.06667	0	0	0.8	0.545455	Euchromatin
4	66094367	66094816	Solyc04g082290.3.1	118	0.0625	0.0625	0.0625	0.229167	0.0625	0.135417	0	0	0.166667	0	0.0833333	0	0.166667	0	0.0833333	0.166667	0	0.0833333	0.166667	0.25	0.0833333	0.120968	0	0	0	0.289855	0	0.166667	Euchromatin
4	66134535	66134978	Solyc04g082340.3.1	182	0.0625	0.0625	0.0625	0.0625	0.0625	0.208333	0	0	0	0	0.166667	0	0	0	0.166667	0	0	0.166667	0	0.166667	0.166667	0.120968	0	0	0	0	0	0.30303	Euchromatin
4	66287772	66287870	Solyc04g082560.3.1	99	0	0	0	0	0	0	0	0	0	0	0	0	0	0	0	0	0	0	0	0	0	0	0	0	0	0	0	0	Euchromatin
4	66336962	66339368	Solyc04g082630.3.1	1251	2.875	3.69792	3.8608	3.61458	3.18359	4.10417	2.4	2.39091	2.13333	1.9125	3.66667	2.5303	2.33333	2.39583	4.91667	1.92424	2.44318	5.25758	2.20833	5	4.13542	3.85685	1.8	2.86667	0.796537	1.21739	2.23333	3.81818	Euchromatin
4	66341383	66343676	Solyc04g082640.3.1	375	1.96875	2.08333	1.875	3.75	2.01172	2.77083	1.1	0.1	1.975	0.525	3.6	1	2.875	1.1875	3.16667	1.875	0.4375	3.5	2.3125	5.375	3.4375	2.40726	0.2	1.6	0	0.547101	0.825	2.27273	Euchromatin
4	66358614	66362888	Solyc04g082670.3.1	640	2.71875	2.91667	2.625	2.625	2.79297	4.22396	0.433333	0.1	0.1	0.275	5.26667	0.333333	0.333333	0.4375	5.5	0	0.1875	5.16667	0.1875	5.16667	5.35417	3.64919	0.2	0.533333	0	0	0.358333	3	Euchromatin
4	66363842	66368547	Solyc04g082680.3.1	504	0.71875	1.03125	1.26136	0.625	0.835938	0.90625	0.6	0.736364	0.1	0.3375	0.6	1.13636	0.5	0.5625	1	0.636364	0.886364	1.13636	0.25	0.5	0.75	1.1371	0.2	0.6	0.484848	0	0.45	0.545455	Euchromatin
4	66415928	66418497	Solyc04g082780.3.1	709	4.56875	3.75	4.80966	4.23958	4.26172	3.9375	4.36667	5.63636	4.65833	3.3625	5.23333	3.16667	2.625	3.45833	3.44444	4.18561	4.71023	4.39394	3.89583	3.95833	4.5625	4.41734	3.06667	2.33333	3.08225	0.706522	3.625	3.27273	Euchromatin
4	66421096	66421207	Solyc04g082790.3.1	112	0.09375	0.09375	0.09375	0.510417	0.09375	0.317708	0	0	0.416667	0	0.25	0	0.416667	0	0.25	0.416667	0	0.25	0.416667	0.666667	0.25	0.183468	0	0	0	0.507246	0	0.469697	Euchromatin
4	66438510	66446139	Solyc04g082825.1.1	176	0.5	0.15625	0.40625	0.322917	0.371094	0.15625	0.5	0.5	0.666667	0.5	0.5	0.363636	0.166667	0.3125	0	0.530303	0.448864	0.363636	0.479167	0.166667	0.3125	0.272177	0.555556	0	0.484848	0.318841	0.458333	0	Euchromatin
4	66479225	66479607	Solyc04g082890.3.1	383	0.84375	1.46875	1.11648	1.17708	1.07812	1.02604	0.666667	0.272727	0.333333	0.25	0.416667	0.939394	1	0.833333	1.08333	0.606061	0.522727	0.689394	0.583333	0.75	0.666667	1.51411	0	1.33333	0.484848	0.57971	0.5	0.530303	Euchromatin
4	66551032	66551191	Solyc04g083010.3.1	160	0.125	0.03125	0.03125	0.03125	0.0898438	0.03125	0.1	0.1	0.1	0.15	0.1	0	0	0.0625	0	0	0.0625	0	0.0625	0	0.0625	0.0625	0.2	0	0	0	0.125	0	Euchromatin
5	33532	49037	Solyc05g005020.3.1	1121	2.59375	2.14583	2.05398	4.40625	2.42578	2.3125	2.23333	2.67273	5.15	1.8375	2.73333	1.43939	3.25	1.83333	1.72222	3.02273	2.21023	1.27273	4.4375	3.75	2.35417	2.71573	1.77778	1.4	0.415584	1.08696	1.95833	1.75758	Euchromatin
5	81639	83957	Solyc05g005080.3.1	1851	7.04375	8.40625	7.21023	9.22917	7.55469	7.24479	9.8	3.47273	10.8667	5.9	7.86667	10.6061	4.33333	7.08333	9.86111	11.9394	6.14773	7.77273	8.41667	9.5	8.61458	7.70968	3.95556	3.06667	0.415584	0.463768	6.76667	5.84848	Euchromatin
5	141396	144797	Solyc05g005160.3.1	1272	2.14375	1.78125	2.03409	1.83333	2.00781	2.89062	0.866667	1.33636	0.908333	0.8375	2.78333	0.80303	0.375	0.645833	2.25	0.844697	1.13636	2.11364	0.708333	2.29167	2.58333	2.83065	0.911111	0.333333	0.900433	0.344203	0.816667	2.5	Euchromatin
5	170332	172562	Solyc05g005190.3.1	546	1.40625	1.40625	1.49716	1.53125	1.40625	1.84896	0	0.0909091	0.125	0	2.91667	0.0909091	0.125	0	2.91667	0.215909	0.0909091	3.00758	0.125	3.04167	2.91667	1.65121	0	0	0.17316	0.228261	0	0.833333	Euchromatin
5	202170	202301	Solyc05g005250.3.1	132	0.26875	0.09375	0.09375	0.552083	0.203125	0.09375	0.2	0.2	0.658333	0.275	0.2	0	0.458333	0.125	0	0.458333	0.125	0	0.583333	0.458333	0.125	0.183468	0.355556	0	0	0.518116	0.233333	0	Euchromatin
5	356756	361234	Solyc05g005490.3.1	642	3.30625	2.1875	2.67614	3.39583	2.88672	2.51562	2.7	3.28182	3.18333	2.6	3.86667	1.66667	2.75	2.0625	2	3.08333	2.67614	2.5	3.02083	3.41667	3.16667	2.87903	2.82222	1.2	0.831169	0.15942	2.55833	1.69697	Euchromatin
5	368531	370675	Solyc05g005510.3.1	396	1.625	1.91667	1.80682	1.625	1.73438	2.47396	0.5	0.181818	0	0.1875	2.5	0.681818	0.5	0.625	2.69444	0.181818	0.369318	2.68182	0.1875	2.5	2.57292	2.35887	0	1	0.311688	0	0.375	2.15152	Euchromatin
5	434103	437648	Solyc05g005620.3.1	1888	3.35625	2.88542	2.60227	2.5	3.17969	3.11979	3.06667	2.62727	2.525	2.9125	3.35	1.89394	1.79167	2.47917	2.91667	1.35227	2.35227	2.47727	2.25	2.375	3.1875	3.48387	3.13333	1.8	0.415584	1.01087	2.93333	2.62121	Euchromatin
5	510035	510478	Solyc05g005690.1.1	444	2.3125	2.84375	2	2.04167	2.51172	2.63542	2.26667	1.1	1.14167	1.6875	3	1.83333	1.875	2.35417	3.38889	0.0416667	1.375	2.75	1.41667	2.79167	3.14583	2.61694	1.48889	3	0	0.0833333	2.06667	2.37879	Euchromatin
5	526900	530207	Solyc05g005710.3.1	1029	5.475	5.65625	6.7358	7.09375	5.54297	6.77083	4.63333	5.75455	5.75	4.175	6.93333	5.95455	6.75	4.04167	7.30556	1.70455	5.82955	8.03788	6.125	8.33333	7.07292	6.28024	4.33333	3.66667	0.761905	0.478261	4.4	6.98485	Euchromatin
5	593465	605086	Solyc05g005780.3.1	160	0.4375	1.58333	0.4375	1.89583	0.867188	0.4375	1.66667	0	2.08333	0.625	0	1.66667	0.416667	1.25	1.66667	2.08333	0.625	0	1.45833	2.08333	0.625	0.770161	0	0.666667	0	0.15942	0.916667	0	Euchromatin
5	622339	623007	Solyc05g005800.3.1	165	0.125	0.125	0.125	0.203125	0.125	0.328125	0	0	0.0833333	0	0.25	0	0.0833333	0	0.25	0.0833333	0	0.25	0.0833333	0.333333	0.25	0.237903	0	0	0	0.15942	0	0.409091	Euchromatin
5	683768	685275	Solyc05g005873.1.1	507	1.14375	1.34375	1.2983	0.927083	1.21875	1.61458	1.06667	0.854545	0.483333	0.7	1.48333	1.12121	0.75	0.833333	1.75	0.537879	0.954545	1.53788	0.583333	1.16667	1.58333	1.52621	0.533333	0.533333	0.727273	0.15942	0.8	1.56061	Euchromatin
5	814868	815404	Solyc05g006080.1.1	537	2.675	2.17708	2.84091	1.95833	2.48828	2.5625	2.7	1.2	3.28333	1.2125	3.7	2.65152	0.916667	2.16667	1.88889	2.99242	1.74432	3.5303	2.39583	1.25	3.02083	2.75403	0.355556	1.53333	1.69697	0.15942	1.675	2	Euchromatin
5	879754	882021	Solyc05g006215.1.1	375	2.1	1.78125	1.3125	2.77083	1.98047	2.44271	1.66667	1.2	2.63333	1.625	2.53333	0.666667	1.5	1.33333	2.25	1.83333	1	1.66667	2.20833	3.33333	2.42708	2.27823	1.77778	0.933333	0	0.956522	1.61667	2.60606	Euchromatin
5	900042	900150	Solyc05g006240.3.1	109	0.1875	0.1875	0.369318	0.1875	0.1875	0.302083	0	0.181818	0	0	0.166667	0.181818	0	0	0.166667	0.181818	0.181818	0.348485	0	0.166667	0.166667	0.334677	0	0	0.34632	0	0	0.30303	Euchromatin
5	971701	971831	Solyc05g006323.1.1	131	0.31875	0.3125	0.15625	0.15625	0.316406	0.234375	0.366667	0.2	0.2	0.3375	0.283333	0.166667	0.166667	0.333333	0.25	0	0.1875	0.0833333	0.1875	0.0833333	0.270833	0.300403	0.355556	0.333333	0	0	0.358333	0.166667	Euchromatin
5	1040923	1041165	Solyc05g006400.2.1	243	0.31875	0.15625	0.15625	0.15625	0.257812	0.302083	0.2	0.2	0.2	0.275	0.333333	0	0	0.125	0.166667	0	0.125	0.166667	0.125	0.166667	0.270833	0.300403	0.355556	0	0	0	0.233333	0.333333	Euchromatin
5	1056205	1056281	Solyc05g006420.3.1	77	0.0625	0.354167	0.0625	0.5625	0.171875	0.0625	0.333333	0	0.5	0.125	0	0.333333	0.833333	0.375	0.333333	0.5	0.125	0	0.625	0.5	0.125	0.120968	0	0.533333	0	0.521739	0.233333	0	Euchromatin
5	1070417	1070575	Solyc05g006440.3.1	159	1	1	1.09091	1	1	1.78646	0	0.0909091	0	0	1.58333	0.0909091	0	0	1.58333	0.0909091	0.0909091	1.67424	0	1.58333	1.58333	1.54435	0	0	0.17316	0	0	2.07576	Euchromatin
5	1112678	1113581	Solyc05g006490.3.1	217	0.6875	1	0.869318	1.41667	0.804688	1.44792	0.333333	0.181818	1.29167	0.125	1.33333	0.515152	1.625	0.416667	1.66667	1.47348	0.306818	1.51515	1.41667	1.29167	1.45833	1.16532	0	0.666667	0.311688	0.503623	0.25	1.36364	Euchromatin
5	1134541	1140854	Solyc05g006520.3.1	1176	2.4375	2.77083	5.22159	3.75	2.5625	2.98958	1.96667	4.36364	2.8	1.4375	2.81667	5.01515	2.83333	1.91667	3.05556	6	4.60795	5.55303	2.8125	4.08333	2.90625	3.125	1.24444	2.2	4.46753	0	1.725	2.74242	Euchromatin
5	1158198	1158298	Solyc05g006540.3.1	101	0.03125	0.1875	0.03125	0.03125	0.0898438	0.03125	0.166667	0	0	0.0625	0	0.166667	0.166667	0.208333	0.166667	0	0.0625	0	0.0625	0	0.0625	0.0625	0	0.333333	0	0	0.125	0	Euchromatin
5	1215624	1218907	Solyc05g006590.3.1	555	0.46875	0.46875	1.9233	0.46875	0.46875	0.833333	0	1.45455	0	0	0.5	1.45455	0	0	0.5	1.45455	1.45455	1.95455	0	0.5	0.5	0.832661	0	0	0.727273	0	0	0.818182	Euchromatin
5	1336145	1338589	Solyc05g006660.3.1	577	1.45625	1.78125	1.6733	2.17708	1.57812	2.21875	1.4	0.854545	1.35833	0.925	2.26667	1.78788	2.29167	1.29167	2.38889	1.41288	1.20455	2.45455	1.70833	2.95833	2.3125	1.88105	0.711111	1.33333	0.727273	0.996377	1.13333	2.33333	Euchromatin
5	1543307	1545175	Solyc05g006950.3.1	236	0.64375	0.34375	0.34375	0.46875	0.53125	0.734375	0.4	0.4	0.525	0.45	0.983333	0	0.125	0.25	0.583333	0.125	0.25	0.583333	0.375	0.708333	0.833333	0.602823	0.533333	0	0	0.228261	0.4	0.712121	Euchromatin
5	1610468	1610543	Solyc05g007020.3.1	76	0	0	0	0.0833333	0	0	0	0	0.0833333	0	0	0	0.0833333	0	0	0.0833333	0	0	0.0833333	0.0833333	0	0	0	0	0	0.15942	0	0	Euchromatin
[truncated: 2,078 more rows]
